# Supplementary material for: Revealing propionate metabolism-related genes in glioblastoma and investigating their underlying mechanisms
Source: Front Oncol. 2025 Apr 17;15:1529369. doi: 10.3389/fonc.2025.1529369 (PMC12043635; doi:10.3389/fonc.2025.1529369)
Supplement: Supplementary file 4 [file Table1.xlsx]

## Sheet: Sheet1
Gene Symbol	Description	Category	Gifts	GC Id	Relevance score	GeneCards Link
PCCB	Propionyl-CoA Carboxylase Subunit Beta	Protein Coding	53	GC03P136250	63.6005	https://www.genecards.org/cgi-bin/carddisp.pl?gene=PCCB
PCCA	Propionyl-CoA Carboxylase Subunit Alpha	Protein Coding	53	GC13P100089	58.3619	https://www.genecards.org/cgi-bin/carddisp.pl?gene=PCCA
MMACHC	Metabolism Of Cobalamin Associated C	Protein Coding	50	GC01P045500	48.8588	https://www.genecards.org/cgi-bin/carddisp.pl?gene=MMACHC
CYP2D6	Cytochrome P450 Family 2 Subfamily D Member 6	Protein Coding	53	GC22M042126	43.24	https://www.genecards.org/cgi-bin/carddisp.pl?gene=CYP2D6
MTR	5-Methyltetrahydrofolate-Homocysteine Methyltransferase	Protein Coding	54	GC01P236795	41.7345	https://www.genecards.org/cgi-bin/carddisp.pl?gene=MTR
CYP3A4	Cytochrome P450 Family 3 Subfamily A Member 4	Protein Coding	56	GC07M099759	39.6549	https://www.genecards.org/cgi-bin/carddisp.pl?gene=CYP3A4
INS	Insulin	Protein Coding	54	GC11M002159	39.0864	https://www.genecards.org/cgi-bin/carddisp.pl?gene=INS
CYP2C19	Cytochrome P450 Family 2 Subfamily C Member 19	Protein Coding	51	GC10P094762	38.0755	https://www.genecards.org/cgi-bin/carddisp.pl?gene=CYP2C19
MMADHC	Metabolism Of Cobalamin Associated D	Protein Coding	49	GC02M149569	36.891	https://www.genecards.org/cgi-bin/carddisp.pl?gene=MMADHC
ABCA3	ATP Binding Cassette Subfamily A Member 3	Protein Coding	55	GC16M002275	36.6322	https://www.genecards.org/cgi-bin/carddisp.pl?gene=ABCA3
MMUT	Methylmalonyl-CoA Mutase	Protein Coding	52	GC06M049430	32.8787	https://www.genecards.org/cgi-bin/carddisp.pl?gene=MMUT
PPARG	Peroxisome Proliferator Activated Receptor Gamma	Protein Coding	60	GC03P012287	32.3077	https://www.genecards.org/cgi-bin/carddisp.pl?gene=PPARG
LEP	Leptin	Protein Coding	53	GC07P128241	31.8637	https://www.genecards.org/cgi-bin/carddisp.pl?gene=LEP
ACADM	Acyl-CoA Dehydrogenase Medium Chain	Protein Coding	52	GC01P075724	31.7415	https://www.genecards.org/cgi-bin/carddisp.pl?gene=ACADM
MMAA	Metabolism Of Cobalamin Associated A	Protein Coding	47	GC04P145613	31.3578	https://www.genecards.org/cgi-bin/carddisp.pl?gene=MMAA
MTRR	5-Methyltetrahydrofolate-Homocysteine Methyltransferase Reductase	Protein Coding	50	GC05P007851	30.445	https://www.genecards.org/cgi-bin/carddisp.pl?gene=MTRR
UQCRFS1	Ubiquinol-Cytochrome C Reductase, Rieske Iron-Sulfur Polypeptide 1	Protein Coding	53	GC19M029205	30.2913	https://www.genecards.org/cgi-bin/carddisp.pl?gene=UQCRFS1
MMAB	Metabolism Of Cobalamin Associated B	Protein Coding	51	GC12M109553	29.3936	https://www.genecards.org/cgi-bin/carddisp.pl?gene=MMAB
ADIPOQ	Adiponectin, C1Q And Collagen Domain Containing	Protein Coding	52	GC03P186842	28.8583	https://www.genecards.org/cgi-bin/carddisp.pl?gene=ADIPOQ
CYP2C9	Cytochrome P450 Family 2 Subfamily C Member 9	Protein Coding	53	GC10P094938	28.8503	https://www.genecards.org/cgi-bin/carddisp.pl?gene=CYP2C9
ALB	Albumin	Protein Coding	56	GC04P073397	28.2013	https://www.genecards.org/cgi-bin/carddisp.pl?gene=ALB
OTC	Ornithine Transcarbamylase	Protein Coding	52	GC0XP038353	27.9428	https://www.genecards.org/cgi-bin/carddisp.pl?gene=OTC
APOE	Apolipoprotein E	Protein Coding	57	GC19P076400	27.8241	https://www.genecards.org/cgi-bin/carddisp.pl?gene=APOE
APOB	Apolipoprotein B	Protein Coding	53	GC02M020956	27.8132	https://www.genecards.org/cgi-bin/carddisp.pl?gene=APOB
LDLR	Low Density Lipoprotein Receptor	Protein Coding	58	GC19P011091	27.7241	https://www.genecards.org/cgi-bin/carddisp.pl?gene=LDLR
CYP1A2	Cytochrome P450 Family 1 Subfamily A Member 2	Protein Coding	52	GC15P074748	27.5043	https://www.genecards.org/cgi-bin/carddisp.pl?gene=CYP1A2
IL6	Interleukin 6	Protein Coding	58	GC07P022725	26.779	https://www.genecards.org/cgi-bin/carddisp.pl?gene=IL6
CYP2C8	Cytochrome P450 Family 2 Subfamily C Member 8	Protein Coding	52	GC10M095038	26.599	https://www.genecards.org/cgi-bin/carddisp.pl?gene=CYP2C8
LPL	Lipoprotein Lipase	Protein Coding	56	GC08P019901	26.5776	https://www.genecards.org/cgi-bin/carddisp.pl?gene=LPL
CYP1A1	Cytochrome P450 Family 1 Subfamily A Member 1	Protein Coding	55	GC15M074719	26.4714	https://www.genecards.org/cgi-bin/carddisp.pl?gene=CYP1A1
LIPC	Lipase C, Hepatic Type	Protein Coding	52	GC15P058410	25.9132	https://www.genecards.org/cgi-bin/carddisp.pl?gene=LIPC
PPARA	Peroxisome Proliferator Activated Receptor Alpha	Protein Coding	51	GC22P046150	25.6594	https://www.genecards.org/cgi-bin/carddisp.pl?gene=PPARA
IGF1	Insulin Like Growth Factor 1	Protein Coding	55	GC12M102395	25.5864	https://www.genecards.org/cgi-bin/carddisp.pl?gene=IGF1
CYP2A6	Cytochrome P450 Family 2 Subfamily A Member 6	Protein Coding	53	GC19M040843	25.2574	https://www.genecards.org/cgi-bin/carddisp.pl?gene=CYP2A6
CYP2E1	Cytochrome P450 Family 2 Subfamily E Member 1	Protein Coding	52	GC10P133520	24.8422	https://www.genecards.org/cgi-bin/carddisp.pl?gene=CYP2E1
UGT1A1	UDP Glucuronosyltransferase Family 1 Member A1	Protein Coding	57	GC02P233760	24.8067	https://www.genecards.org/cgi-bin/carddisp.pl?gene=UGT1A1
CYP2B6	Cytochrome P450 Family 2 Subfamily B Member 6	Protein Coding	52	GC19P040991	24.7384	https://www.genecards.org/cgi-bin/carddisp.pl?gene=CYP2B6
TNF	Tumor Necrosis Factor	Protein Coding	59	GC06P096100	24.6725	https://www.genecards.org/cgi-bin/carddisp.pl?gene=TNF
SFTPB	Surfactant Protein B	Protein Coding	51	GC02M085657	24.5296	https://www.genecards.org/cgi-bin/carddisp.pl?gene=SFTPB
CBS	Cystathionine Beta-Synthase	Protein Coding	56	GC21M043053	24.4072	https://www.genecards.org/cgi-bin/carddisp.pl?gene=CBS
GCDH	Glutaryl-CoA Dehydrogenase	Protein Coding	52	GC19P012891	24.3214	https://www.genecards.org/cgi-bin/carddisp.pl?gene=GCDH
TPMT	Thiopurine S-Methyltransferase	Protein Coding	53	GC06M018128	23.5876	https://www.genecards.org/cgi-bin/carddisp.pl?gene=TPMT
CYP3A5	Cytochrome P450 Family 3 Subfamily A Member 5	Protein Coding	51	GC07M099648	23.5603	https://www.genecards.org/cgi-bin/carddisp.pl?gene=CYP3A5
GHRL	Ghrelin And Obestatin Prepropeptide	Protein Coding	49	GC03M010285	23.4235	https://www.genecards.org/cgi-bin/carddisp.pl?gene=GHRL
HMGCL	3-Hydroxy-3-Methylglutaryl-CoA Lyase	Protein Coding	51	GC01M023801	22.5837	https://www.genecards.org/cgi-bin/carddisp.pl?gene=HMGCL
PAH	Phenylalanine Hydroxylase	Protein Coding	55	GC12M102836	22.4614	https://www.genecards.org/cgi-bin/carddisp.pl?gene=PAH
CRP	C-Reactive Protein	Protein Coding	53	GC01M159730	22.3196	https://www.genecards.org/cgi-bin/carddisp.pl?gene=CRP
BGLAP	Bone Gamma-Carboxyglutamate Protein	Protein Coding	46	GC01P156242	21.9434	https://www.genecards.org/cgi-bin/carddisp.pl?gene=BGLAP
BTD	Biotinidase	Protein Coding	52	GC03P017546	21.8837	https://www.genecards.org/cgi-bin/carddisp.pl?gene=BTD
CSF2RA	Colony Stimulating Factor 2 Receptor Subunit Alpha	Protein Coding	52	GC0XP001929	21.5296	https://www.genecards.org/cgi-bin/carddisp.pl?gene=CSF2RA
ACADVL	Acyl-CoA Dehydrogenase Very Long Chain	Protein Coding	51	GC17P007219	21.4481	https://www.genecards.org/cgi-bin/carddisp.pl?gene=ACADVL
CPT2	Carnitine Palmitoyltransferase 2	Protein Coding	56	GC01P053196	21.2075	https://www.genecards.org/cgi-bin/carddisp.pl?gene=CPT2
GGT1	Gamma-Glutamyltransferase 1	Protein Coding	56	GC22P024583	21.0778	https://www.genecards.org/cgi-bin/carddisp.pl?gene=GGT1
PC	Pyruvate Carboxylase	Protein Coding	53	GC11M066848	21.0154	https://www.genecards.org/cgi-bin/carddisp.pl?gene=PC
HADHA	Hydroxyacyl-CoA Dehydrogenase Trifunctional Multienzyme Complex Subunit Alpha	Protein Coding	52	GC02M026190	20.981	https://www.genecards.org/cgi-bin/carddisp.pl?gene=HADHA
NR3C1	Nuclear Receptor Subfamily 3 Group C Member 1	Protein Coding	56	GC05M143277	20.8962	https://www.genecards.org/cgi-bin/carddisp.pl?gene=NR3C1
ADSL	Adenylosuccinate Lyase	Protein Coding	54	GC22P040346	20.8299	https://www.genecards.org/cgi-bin/carddisp.pl?gene=ADSL
ETFDH	Electron Transfer Flavoprotein Dehydrogenase	Protein Coding	52	GC04P158672	20.7256	https://www.genecards.org/cgi-bin/carddisp.pl?gene=ETFDH
ACADS	Acyl-CoA Dehydrogenase Short Chain	Protein Coding	52	GC12P127371	20.684	https://www.genecards.org/cgi-bin/carddisp.pl?gene=ACADS
APOA1	Apolipoprotein A1	Protein Coding	57	GC11M116835	20.5361	https://www.genecards.org/cgi-bin/carddisp.pl?gene=APOA1
INSR	Insulin Receptor	Protein Coding	60	GC19M007112	20.2336	https://www.genecards.org/cgi-bin/carddisp.pl?gene=INSR
CPT1A	Carnitine Palmitoyltransferase 1A	Protein Coding	55	GC11M068754	19.6725	https://www.genecards.org/cgi-bin/carddisp.pl?gene=CPT1A
TP53	Tumor Protein P53	Protein Coding	61	GC17M007661	19.6047	https://www.genecards.org/cgi-bin/carddisp.pl?gene=TP53
AKT1	AKT Serine/Threonine Kinase 1	Protein Coding	61	GC14M104769	19.1271	https://www.genecards.org/cgi-bin/carddisp.pl?gene=AKT1
ACE	Angiotensin I Converting Enzyme	Protein Coding	59	GC17P063477	19.0741	https://www.genecards.org/cgi-bin/carddisp.pl?gene=ACE
CYP1B1	Cytochrome P450 Family 1 Subfamily B Member 1	Protein Coding	54	GC02M038066	18.9952	https://www.genecards.org/cgi-bin/carddisp.pl?gene=CYP1B1
CETP	Cholesteryl Ester Transfer Protein	Protein Coding	53	GC16P056961	18.8248	https://www.genecards.org/cgi-bin/carddisp.pl?gene=CETP
HNF4A	Hepatocyte Nuclear Factor 4 Alpha	Protein Coding	56	GC20P044355	18.7221	https://www.genecards.org/cgi-bin/carddisp.pl?gene=HNF4A
CES1	Carboxylesterase 1	Protein Coding	55	GC16M055836	18.712	https://www.genecards.org/cgi-bin/carddisp.pl?gene=CES1
BCKDHB	Branched Chain Keto Acid Dehydrogenase E1 Subunit Beta	Protein Coding	50	GC06P080106	18.4672	https://www.genecards.org/cgi-bin/carddisp.pl?gene=BCKDHB
VDR	Vitamin D Receptor	Protein Coding	56	GC12M047841	18.3744	https://www.genecards.org/cgi-bin/carddisp.pl?gene=VDR
POMC	Proopiomelanocortin	Protein Coding	55	GC02M025160	18.1626	https://www.genecards.org/cgi-bin/carddisp.pl?gene=POMC
UGT1A6	UDP Glucuronosyltransferase Family 1 Member A6	Protein Coding	48	GC02P233691	18.1531	https://www.genecards.org/cgi-bin/carddisp.pl?gene=UGT1A6
ASS1	Argininosuccinate Synthase 1	Protein Coding	56	GC09P130444	18.1305	https://www.genecards.org/cgi-bin/carddisp.pl?gene=ASS1
GPT	Glutamic--Pyruvic Transaminase	Protein Coding	48	GC08P144502	18.0866	https://www.genecards.org/cgi-bin/carddisp.pl?gene=GPT
SLC2A1	Solute Carrier Family 2 Member 1	Protein Coding	60	GC01M042925	18.058	https://www.genecards.org/cgi-bin/carddisp.pl?gene=SLC2A1
ABCB1	ATP Binding Cassette Subfamily B Member 1	Protein Coding	57	GC07M087504	17.9304	https://www.genecards.org/cgi-bin/carddisp.pl?gene=ABCB1
ABCD4	ATP Binding Cassette Subfamily D Member 4	Protein Coding	50	GC14M074285	17.8203	https://www.genecards.org/cgi-bin/carddisp.pl?gene=ABCD4
MCEE	Methylmalonyl-CoA Epimerase	Protein Coding	47	GC02M071110	17.7833	https://www.genecards.org/cgi-bin/carddisp.pl?gene=MCEE
HLCS	Holocarboxylase Synthetase	Protein Coding	48	GC21M036750	17.7721	https://www.genecards.org/cgi-bin/carddisp.pl?gene=HLCS
RETN	Resistin	Protein Coding	49	GC19P007669	17.6596	https://www.genecards.org/cgi-bin/carddisp.pl?gene=RETN
IVD	Isovaleryl-CoA Dehydrogenase	Protein Coding	51	GC15P040405	17.599	https://www.genecards.org/cgi-bin/carddisp.pl?gene=IVD
XDH	Xanthine Dehydrogenase	Protein Coding	54	GC02M031334	17.5731	https://www.genecards.org/cgi-bin/carddisp.pl?gene=XDH
LEPR	Leptin Receptor	Protein Coding	57	GC01P065421	17.5619	https://www.genecards.org/cgi-bin/carddisp.pl?gene=LEPR
IL1B	Interleukin 1 Beta	Protein Coding	54	GC02M112829	17.5459	https://www.genecards.org/cgi-bin/carddisp.pl?gene=IL1B
HSD11B1	Hydroxysteroid 11-Beta Dehydrogenase 1	Protein Coding	58	GC01P209686	17.4836	https://www.genecards.org/cgi-bin/carddisp.pl?gene=HSD11B1
NAGS	N-Acetylglutamate Synthase	Protein Coding	47	GC17P044004	17.3699	https://www.genecards.org/cgi-bin/carddisp.pl?gene=NAGS
LMBRD1	LMBR1 Domain Containing 1	Protein Coding	47	GC06M075457	17.3247	https://www.genecards.org/cgi-bin/carddisp.pl?gene=LMBRD1
CYP27B1	Cytochrome P450 Family 27 Subfamily B Member 1	Protein Coding	52	GC12M058561	17.2727	https://www.genecards.org/cgi-bin/carddisp.pl?gene=CYP27B1
CPS1	Carbamoyl-Phosphate Synthase 1	Protein Coding	55	GC02P210477	17.2496	https://www.genecards.org/cgi-bin/carddisp.pl?gene=CPS1
ABCA1	ATP Binding Cassette Subfamily A Member 1	Protein Coding	55	GC09M104781	17.1778	https://www.genecards.org/cgi-bin/carddisp.pl?gene=ABCA1
HIBCH	3-Hydroxyisobutyryl-CoA Hydrolase	Protein Coding	50	GC02M190189	17.1486	https://www.genecards.org/cgi-bin/carddisp.pl?gene=HIBCH
FH	Fumarate Hydratase	Protein Coding	53	GC01M241499	17.0831	https://www.genecards.org/cgi-bin/carddisp.pl?gene=FH
CYP7A1	Cytochrome P450 Family 7 Subfamily A Member 1	Protein Coding	49	GC08M058476	17.0286	https://www.genecards.org/cgi-bin/carddisp.pl?gene=CYP7A1
SLC22A5	Solute Carrier Family 22 Member 5	Protein Coding	53	GC05P132369	16.9957	https://www.genecards.org/cgi-bin/carddisp.pl?gene=SLC22A5
IRS1	Insulin Receptor Substrate 1	Protein Coding	53	GC02M226731	16.9625	https://www.genecards.org/cgi-bin/carddisp.pl?gene=IRS1
APOC3	Apolipoprotein C3	Protein Coding	52	GC11P116829	16.9327	https://www.genecards.org/cgi-bin/carddisp.pl?gene=APOC3
CYP17A1	Cytochrome P450 Family 17 Subfamily A Member 1	Protein Coding	55	GC10M102830	16.9095	https://www.genecards.org/cgi-bin/carddisp.pl?gene=CYP17A1
ENPP1	Ectonucleotide Pyrophosphatase/Phosphodiesterase 1	Protein Coding	57	GC06P131808	16.7841	https://www.genecards.org/cgi-bin/carddisp.pl?gene=ENPP1
FASN	Fatty Acid Synthase	Protein Coding	55	GC17M082078	16.7785	https://www.genecards.org/cgi-bin/carddisp.pl?gene=FASN
ALDH2	Aldehyde Dehydrogenase 2 Family Member	Protein Coding	57	GC12P111766	16.7485	https://www.genecards.org/cgi-bin/carddisp.pl?gene=ALDH2
HSD11B2	Hydroxysteroid 11-Beta Dehydrogenase 2	Protein Coding	52	GC16P067433	16.7084	https://www.genecards.org/cgi-bin/carddisp.pl?gene=HSD11B2
UGT1A9	UDP Glucuronosyltransferase Family 1 Member A9	Protein Coding	51	GC02P233671	16.6649	https://www.genecards.org/cgi-bin/carddisp.pl?gene=UGT1A9
GLDC	Glycine Decarboxylase	Protein Coding	53	GC09M006522	16.6456	https://www.genecards.org/cgi-bin/carddisp.pl?gene=GLDC
PRODH	Proline Dehydrogenase 1	Protein Coding	52	GC22M018912	16.5557	https://www.genecards.org/cgi-bin/carddisp.pl?gene=PRODH
FGF23	Fibroblast Growth Factor 23	Protein Coding	52	GC12M004368	16.5446	https://www.genecards.org/cgi-bin/carddisp.pl?gene=FGF23
DPYD	Dihydropyrimidine Dehydrogenase	Protein Coding	59	GC01M097015	16.5353	https://www.genecards.org/cgi-bin/carddisp.pl?gene=DPYD
SHBG	Sex Hormone Binding Globulin	Protein Coding	48	GC17P007613	16.4272	https://www.genecards.org/cgi-bin/carddisp.pl?gene=SHBG
GSTP1	Glutathione S-Transferase Pi 1	Protein Coding	57	GC11P067583	16.4127	https://www.genecards.org/cgi-bin/carddisp.pl?gene=GSTP1
CYP19A1	Cytochrome P450 Family 19 Subfamily A Member 1	Protein Coding	55	GC15M051208	16.3713	https://www.genecards.org/cgi-bin/carddisp.pl?gene=CYP19A1
G6PC1	Glucose-6-Phosphatase Catalytic Subunit 1	Protein Coding	51	GC17P067910	16.367	https://www.genecards.org/cgi-bin/carddisp.pl?gene=G6PC1
ADRB2	Adrenoceptor Beta 2	Protein Coding	56	GC05P148825	16.352	https://www.genecards.org/cgi-bin/carddisp.pl?gene=ADRB2
GAMT	Guanidinoacetate N-Methyltransferase	Protein Coding	52	GC19M001397	16.2276	https://www.genecards.org/cgi-bin/carddisp.pl?gene=GAMT
MAT1A	Methionine Adenosyltransferase 1A	Protein Coding	52	GC10M080271	16.2134	https://www.genecards.org/cgi-bin/carddisp.pl?gene=MAT1A
GALT	Galactose-1-Phosphate Uridylyltransferase	Protein Coding	53	GC09P049955	16.1703	https://www.genecards.org/cgi-bin/carddisp.pl?gene=GALT
UGT1A8	UDP Glucuronosyltransferase Family 1 Member A8	Protein Coding	44	GC02P233618	16.1484	https://www.genecards.org/cgi-bin/carddisp.pl?gene=UGT1A8
HIF1A	Hypoxia Inducible Factor 1 Subunit Alpha	Protein Coding	54	GC14P061695	16.1463	https://www.genecards.org/cgi-bin/carddisp.pl?gene=HIF1A
HFE	Homeostatic Iron Regulator	Protein Coding	52	GC06P026087	16.0623	https://www.genecards.org/cgi-bin/carddisp.pl?gene=HFE
GCG	Glucagon	Protein Coding	48	GC02M162142	16.0155	https://www.genecards.org/cgi-bin/carddisp.pl?gene=GCG
IL10	Interleukin 10	Protein Coding	55	GC01M206767	15.9621	https://www.genecards.org/cgi-bin/carddisp.pl?gene=IL10
PCSK9	Proprotein Convertase Subtilisin/Kexin Type 9	Protein Coding	57	GC01P055039	15.8602	https://www.genecards.org/cgi-bin/carddisp.pl?gene=PCSK9
CA5A	Carbonic Anhydrase 5A	Protein Coding	50	GC16M087882	15.8214	https://www.genecards.org/cgi-bin/carddisp.pl?gene=CA5A
ESR1	Estrogen Receptor 1	Protein Coding	61	GC06P151656	15.8049	https://www.genecards.org/cgi-bin/carddisp.pl?gene=ESR1
CD36	CD36 Molecule	Protein Coding	56	GC07P080369	15.7723	https://www.genecards.org/cgi-bin/carddisp.pl?gene=CD36
PPARD	Peroxisome Proliferator Activated Receptor Delta	Protein Coding	52	GC06P096215	15.7437	https://www.genecards.org/cgi-bin/carddisp.pl?gene=PPARD
NR3C2	Nuclear Receptor Subfamily 3 Group C Member 2	Protein Coding	52	GC04M148078	15.7168	https://www.genecards.org/cgi-bin/carddisp.pl?gene=NR3C2
UCP2	Uncoupling Protein 2	Protein Coding	52	GC11M073974	15.6191	https://www.genecards.org/cgi-bin/carddisp.pl?gene=UCP2
SLC2A4	Solute Carrier Family 2 Member 4	Protein Coding	52	GC17P012037	15.5567	https://www.genecards.org/cgi-bin/carddisp.pl?gene=SLC2A4
NOS3	Nitric Oxide Synthase 3	Protein Coding	56	GC07P151271	15.5237	https://www.genecards.org/cgi-bin/carddisp.pl?gene=NOS3
BCKDHA	Branched Chain Keto Acid Dehydrogenase E1 Subunit Alpha	Protein Coding	51	GC19P076267	15.4953	https://www.genecards.org/cgi-bin/carddisp.pl?gene=BCKDHA
COMT	Catechol-O-Methyltransferase	Protein Coding	59	GC22P019941	15.4265	https://www.genecards.org/cgi-bin/carddisp.pl?gene=COMT
SLCO1B1	Solute Carrier Organic Anion Transporter Family Member 1B1	Protein Coding	55	GC12P025372	15.4109	https://www.genecards.org/cgi-bin/carddisp.pl?gene=SLCO1B1
PON1	Paraoxonase 1	Protein Coding	55	GC07M095297	15.3395	https://www.genecards.org/cgi-bin/carddisp.pl?gene=PON1
HSD17B10	Hydroxysteroid 17-Beta Dehydrogenase 10	Protein Coding	53	GC0XM053431	15.3246	https://www.genecards.org/cgi-bin/carddisp.pl?gene=HSD17B10
CASR	Calcium Sensing Receptor	Protein Coding	57	GC03P122183	15.3125	https://www.genecards.org/cgi-bin/carddisp.pl?gene=CASR
HCFC1	Host Cell Factor C1	Protein Coding	53	GC0XM153947	15.2012	https://www.genecards.org/cgi-bin/carddisp.pl?gene=HCFC1
LDHA	Lactate Dehydrogenase A	Protein Coding	57	GC11P018394	15.1868	https://www.genecards.org/cgi-bin/carddisp.pl?gene=LDHA
HMGCR	3-Hydroxy-3-Methylglutaryl-CoA Reductase	Protein Coding	53	GC05P075336	15.095	https://www.genecards.org/cgi-bin/carddisp.pl?gene=HMGCR
PTGS2	Prostaglandin-Endoperoxide Synthase 2	Protein Coding	56	GC01M186671	15.077	https://www.genecards.org/cgi-bin/carddisp.pl?gene=PTGS2
NR1H2	Nuclear Receptor Subfamily 1 Group H Member 2	Protein Coding	53	GC19P050329	15.0219	https://www.genecards.org/cgi-bin/carddisp.pl?gene=NR1H2
PTH	Parathyroid Hormone	Protein Coding	52	GC11M013492	14.992	https://www.genecards.org/cgi-bin/carddisp.pl?gene=PTH
ALDH5A1	Aldehyde Dehydrogenase 5 Family Member A1	Protein Coding	54	GC06P024494	14.8596	https://www.genecards.org/cgi-bin/carddisp.pl?gene=ALDH5A1
AHCY	Adenosylhomocysteinase	Protein Coding	56	GC20M035007	14.8359	https://www.genecards.org/cgi-bin/carddisp.pl?gene=AHCY
FBP1	Fructose-Bisphosphatase 1	Protein Coding	56	GC09M094603	14.8016	https://www.genecards.org/cgi-bin/carddisp.pl?gene=FBP1
VKORC1	Vitamin K Epoxide Reductase Complex Subunit 1	Protein Coding	54	GC16M039347	14.7842	https://www.genecards.org/cgi-bin/carddisp.pl?gene=VKORC1
NAT2	N-Acetyltransferase 2	Protein Coding	47	GC08P018391	14.7424	https://www.genecards.org/cgi-bin/carddisp.pl?gene=NAT2
SREBF1	Sterol Regulatory Element Binding Transcription Factor 1	Protein Coding	53	GC17M017810	14.741	https://www.genecards.org/cgi-bin/carddisp.pl?gene=SREBF1
HPD	4-Hydroxyphenylpyruvate Dioxygenase	Protein Coding	52	GC12M121839	14.5829	https://www.genecards.org/cgi-bin/carddisp.pl?gene=HPD
EPHX1	Epoxide Hydrolase 1	Protein Coding	52	GC01P225810	14.5687	https://www.genecards.org/cgi-bin/carddisp.pl?gene=EPHX1
CP	Ceruloplasmin	Protein Coding	55	GC03M149162	14.4688	https://www.genecards.org/cgi-bin/carddisp.pl?gene=CP
APOA5	Apolipoprotein A5	Protein Coding	51	GC11M116789	14.4443	https://www.genecards.org/cgi-bin/carddisp.pl?gene=APOA5
FTCD	Formimidoyltransferase Cyclodeaminase	Protein Coding	49	GC21M051692	14.3829	https://www.genecards.org/cgi-bin/carddisp.pl?gene=FTCD
SOD1	Superoxide Dismutase 1	Protein Coding	60	GC21P031659	14.2569	https://www.genecards.org/cgi-bin/carddisp.pl?gene=SOD1
G6PD	Glucose-6-Phosphate Dehydrogenase	Protein Coding	57	GC0XM154568	14.254	https://www.genecards.org/cgi-bin/carddisp.pl?gene=G6PD
ETFA	Electron Transfer Flavoprotein Subunit Alpha	Protein Coding	52	GC15M126071	14.1882	https://www.genecards.org/cgi-bin/carddisp.pl?gene=ETFA
NR1I2	Nuclear Receptor Subfamily 1 Group I Member 2	Protein Coding	51	GC03P119780	14.1548	https://www.genecards.org/cgi-bin/carddisp.pl?gene=NR1I2
AR	Androgen Receptor	Protein Coding	59	GC0XP067544	14.1449	https://www.genecards.org/cgi-bin/carddisp.pl?gene=AR
FAH	Fumarylacetoacetate Hydrolase	Protein Coding	53	GC15P080152	14.102	https://www.genecards.org/cgi-bin/carddisp.pl?gene=FAH
SERPINE1	Serpin Family E Member 1	Protein Coding	57	GC07P101127	14.0691	https://www.genecards.org/cgi-bin/carddisp.pl?gene=SERPINE1
CYP24A1	Cytochrome P450 Family 24 Subfamily A Member 1	Protein Coding	53	GC20M054153	13.9928	https://www.genecards.org/cgi-bin/carddisp.pl?gene=CYP24A1
SLC16A1	Solute Carrier Family 16 Member 1	Protein Coding	54	GC01M113021	13.953	https://www.genecards.org/cgi-bin/carddisp.pl?gene=SLC16A1
PRKAA2	Protein Kinase AMP-Activated Catalytic Subunit Alpha 2	Protein Coding	57	GC01P056645	13.9316	https://www.genecards.org/cgi-bin/carddisp.pl?gene=PRKAA2
PRKAA1	Protein Kinase AMP-Activated Catalytic Subunit Alpha 1	Protein Coding	54	GC05M040759	13.8818	https://www.genecards.org/cgi-bin/carddisp.pl?gene=PRKAA1
COX5A	Cytochrome C Oxidase Subunit 5A	Protein Coding	50	GC15M074919	13.8593	https://www.genecards.org/cgi-bin/carddisp.pl?gene=COX5A
LIPE	Lipase E, Hormone Sensitive Type	Protein Coding	54	GC19M042401	13.8589	https://www.genecards.org/cgi-bin/carddisp.pl?gene=LIPE
REN	Renin	Protein Coding	55	GC01M204154	13.8583	https://www.genecards.org/cgi-bin/carddisp.pl?gene=REN
PSAP	Prosaposin	Protein Coding	54	GC10M071816	13.7735	https://www.genecards.org/cgi-bin/carddisp.pl?gene=PSAP
CXCL8	C-X-C Motif Chemokine Ligand 8	Protein Coding	50	GC04P073740	13.7612	https://www.genecards.org/cgi-bin/carddisp.pl?gene=CXCL8
ABCC8	ATP Binding Cassette Subfamily C Member 8	Protein Coding	53	GC11M017392	13.7532	https://www.genecards.org/cgi-bin/carddisp.pl?gene=ABCC8
ASL	Argininosuccinate Lyase	Protein Coding	52	GC07P066075	13.7494	https://www.genecards.org/cgi-bin/carddisp.pl?gene=ASL
DDC	Dopa Decarboxylase	Protein Coding	57	GC07M050458	13.7069	https://www.genecards.org/cgi-bin/carddisp.pl?gene=DDC
GSS	Glutathione Synthetase	Protein Coding	53	GC20M034928	13.6936	https://www.genecards.org/cgi-bin/carddisp.pl?gene=GSS
NPC1	NPC Intracellular Cholesterol Transporter 1	Protein Coding	56	GC18M023506	13.6198	https://www.genecards.org/cgi-bin/carddisp.pl?gene=NPC1
SMPD1	Sphingomyelin Phosphodiesterase 1	Protein Coding	56	GC11P006390	13.6007	https://www.genecards.org/cgi-bin/carddisp.pl?gene=SMPD1
ADA	Adenosine Deaminase	Protein Coding	57	GC20M044620	13.5959	https://www.genecards.org/cgi-bin/carddisp.pl?gene=ADA
ABCC2	ATP Binding Cassette Subfamily C Member 2	Protein Coding	55	GC10P099782	13.5653	https://www.genecards.org/cgi-bin/carddisp.pl?gene=ABCC2
PLA2G4A	Phospholipase A2 Group IVA	Protein Coding	55	GC01P186798	13.5554	https://www.genecards.org/cgi-bin/carddisp.pl?gene=PLA2G4A
SLC17A5	Solute Carrier Family 17 Member 5	Protein Coding	51	GC06M073593	13.5445	https://www.genecards.org/cgi-bin/carddisp.pl?gene=SLC17A5
ACACA	Acetyl-CoA Carboxylase Alpha	Protein Coding	55	GC17M037084	13.5204	https://www.genecards.org/cgi-bin/carddisp.pl?gene=ACACA
CYP21A2	Cytochrome P450 Family 21 Subfamily A Member 2	Protein Coding	51	GC06P096122	13.5173	https://www.genecards.org/cgi-bin/carddisp.pl?gene=CYP21A2
CS	Citrate Synthase	Protein Coding	51	GC12M056271	13.486	https://www.genecards.org/cgi-bin/carddisp.pl?gene=CS
CCL2	C-C Motif Chemokine Ligand 2	Protein Coding	56	GC17P034255	13.4177	https://www.genecards.org/cgi-bin/carddisp.pl?gene=CCL2
NR1H4	Nuclear Receptor Subfamily 1 Group H Member 4	Protein Coding	55	GC12P100473	13.3611	https://www.genecards.org/cgi-bin/carddisp.pl?gene=NR1H4
HADH	Hydroxyacyl-CoA Dehydrogenase	Protein Coding	55	GC04P107989	13.3366	https://www.genecards.org/cgi-bin/carddisp.pl?gene=HADH
PDHA1	Pyruvate Dehydrogenase E1 Subunit Alpha 1	Protein Coding	54	GC0XP019343	13.3365	https://www.genecards.org/cgi-bin/carddisp.pl?gene=PDHA1
NQO1	NAD(P)H Quinone Dehydrogenase 1	Protein Coding	55	GC16M069706	13.3039	https://www.genecards.org/cgi-bin/carddisp.pl?gene=NQO1
IFNG	Interferon Gamma	Protein Coding	57	GC12M068154	13.2758	https://www.genecards.org/cgi-bin/carddisp.pl?gene=IFNG
UGT1A10	UDP Glucuronosyltransferase Family 1 Member A10	Protein Coding	48	GC02P233636	13.2683	https://www.genecards.org/cgi-bin/carddisp.pl?gene=UGT1A10
F2	Coagulation Factor II, Thrombin	Protein Coding	56	GC11P046752	13.2658	https://www.genecards.org/cgi-bin/carddisp.pl?gene=F2
PTEN	Phosphatase And Tensin Homolog	Protein Coding	59	GC10P095599	13.2092	https://www.genecards.org/cgi-bin/carddisp.pl?gene=PTEN
MLYCD	Malonyl-CoA Decarboxylase	Protein Coding	49	GC16P083899	13.1899	https://www.genecards.org/cgi-bin/carddisp.pl?gene=MLYCD
DPP4	Dipeptidyl Peptidase 4	Protein Coding	57	GC02M161992	13.1857	https://www.genecards.org/cgi-bin/carddisp.pl?gene=DPP4
UGT1A3	UDP Glucuronosyltransferase Family 1 Member A3	Protein Coding	44	GC02P233729	13.1589	https://www.genecards.org/cgi-bin/carddisp.pl?gene=UGT1A3
QDPR	Quinoid Dihydropteridine Reductase	Protein Coding	53	GC04M017460	13.1442	https://www.genecards.org/cgi-bin/carddisp.pl?gene=QDPR
MPO	Myeloperoxidase	Protein Coding	59	GC17M058269	13.1277	https://www.genecards.org/cgi-bin/carddisp.pl?gene=MPO
ALOX5	Arachidonate 5-Lipoxygenase	Protein Coding	54	GC10P045374	13.1273	https://www.genecards.org/cgi-bin/carddisp.pl?gene=ALOX5
CAT	Catalase	Protein Coding	58	GC11P034460	13.0273	https://www.genecards.org/cgi-bin/carddisp.pl?gene=CAT
DLD	Dihydrolipoamide Dehydrogenase	Protein Coding	56	GC07P107890	12.9883	https://www.genecards.org/cgi-bin/carddisp.pl?gene=DLD
FABP4	Fatty Acid Binding Protein 4	Protein Coding	50	GC08M081478	12.9843	https://www.genecards.org/cgi-bin/carddisp.pl?gene=FABP4
PNP	Purine Nucleoside Phosphorylase	Protein Coding	56	GC14P035955	12.9453	https://www.genecards.org/cgi-bin/carddisp.pl?gene=PNP
KL	Klotho	Protein Coding	55	GC13P033016	12.9367	https://www.genecards.org/cgi-bin/carddisp.pl?gene=KL
APOA2	Apolipoprotein A2	Protein Coding	52	GC01M161222	12.9094	https://www.genecards.org/cgi-bin/carddisp.pl?gene=APOA2
HBB	Hemoglobin Subunit Beta	Protein Coding	52	GC11M007105	12.8757	https://www.genecards.org/cgi-bin/carddisp.pl?gene=HBB
PYGM	Glycogen Phosphorylase, Muscle Associated	Protein Coding	53	GC11M064746	12.7892	https://www.genecards.org/cgi-bin/carddisp.pl?gene=PYGM
MCCC2	Methylcrotonyl-CoA Carboxylase Subunit 2	Protein Coding	51	GC05P073860	12.7759	https://www.genecards.org/cgi-bin/carddisp.pl?gene=MCCC2
POR	Cytochrome P450 Oxidoreductase	Protein Coding	56	GC07P075899	12.7646	https://www.genecards.org/cgi-bin/carddisp.pl?gene=POR
TF	Transferrin	Protein Coding	57	GC03P135432	12.7613	https://www.genecards.org/cgi-bin/carddisp.pl?gene=TF
UGT1A7	UDP Glucuronosyltransferase Family 1 Member A7	Protein Coding	47	GC02P233681	12.744	https://www.genecards.org/cgi-bin/carddisp.pl?gene=UGT1A7
SULT1A1	Sulfotransferase Family 1A Member 1	Protein Coding	50	GC16M039052	12.7245	https://www.genecards.org/cgi-bin/carddisp.pl?gene=SULT1A1
BCHE	Butyrylcholinesterase	Protein Coding	57	GC03M165772	12.7032	https://www.genecards.org/cgi-bin/carddisp.pl?gene=BCHE
ALDH6A1	Aldehyde Dehydrogenase 6 Family Member A1	Protein Coding	52	GC14M074059	12.652	https://www.genecards.org/cgi-bin/carddisp.pl?gene=ALDH6A1
ALPL	Alkaline Phosphatase, Biomineralization Associated	Protein Coding	58	GC01P021508	12.5722	https://www.genecards.org/cgi-bin/carddisp.pl?gene=ALPL
SRD5A2	Steroid 5 Alpha-Reductase 2	Protein Coding	49	GC02M031522	12.5356	https://www.genecards.org/cgi-bin/carddisp.pl?gene=SRD5A2
SUOX	Sulfite Oxidase	Protein Coding	51	GC12P055997	12.5131	https://www.genecards.org/cgi-bin/carddisp.pl?gene=SUOX
ALDOB	Aldolase, Fructose-Bisphosphate B	Protein Coding	52	GC09M101420	12.5084	https://www.genecards.org/cgi-bin/carddisp.pl?gene=ALDOB
FABP2	Fatty Acid Binding Protein 2	Protein Coding	48	GC04M119317	12.4824	https://www.genecards.org/cgi-bin/carddisp.pl?gene=FABP2
ARSA	Arylsulfatase A	Protein Coding	54	GC22M050622	12.4464	https://www.genecards.org/cgi-bin/carddisp.pl?gene=ARSA
FGF21	Fibroblast Growth Factor 21	Protein Coding	46	GC19P076539	12.4337	https://www.genecards.org/cgi-bin/carddisp.pl?gene=FGF21
UGT1A	UDP Glucuronosyltransferase Family 1 Member A Complex Locus	Uncategorized	13	GC02P233592	12.415	https://www.genecards.org/cgi-bin/carddisp.pl?gene=UGT1A
GATM	Glycine Amidinotransferase	Protein Coding	52	GC15M045361	12.4065	https://www.genecards.org/cgi-bin/carddisp.pl?gene=GATM
OGDH	Oxoglutarate Dehydrogenase	Protein Coding	53	GC07P044606	12.3934	https://www.genecards.org/cgi-bin/carddisp.pl?gene=OGDH
BCKDK	Branched Chain Keto Acid Dehydrogenase Kinase	Protein Coding	52	GC16P043910	12.3596	https://www.genecards.org/cgi-bin/carddisp.pl?gene=BCKDK
PIK3CA	Phosphatidylinositol-4,5-Bisphosphate 3-Kinase Catalytic Subunit Alpha	Protein Coding	59	GC03P179148	12.3456	https://www.genecards.org/cgi-bin/carddisp.pl?gene=PIK3CA
SDHB	Succinate Dehydrogenase Complex Iron Sulfur Subunit B	Protein Coding	54	GC01M018419	12.3024	https://www.genecards.org/cgi-bin/carddisp.pl?gene=SDHB
DYRK1B	Dual Specificity Tyrosine Phosphorylation Regulated Kinase 1B	Protein Coding	53	GC19M039825	12.2594	https://www.genecards.org/cgi-bin/carddisp.pl?gene=DYRK1B
MCCC1	Methylcrotonyl-CoA Carboxylase Subunit 1	Protein Coding	50	GC03M183015	12.2491	https://www.genecards.org/cgi-bin/carddisp.pl?gene=MCCC1
RBP4	Retinol Binding Protein 4	Protein Coding	52	GC10M093591	12.2409	https://www.genecards.org/cgi-bin/carddisp.pl?gene=RBP4
PNPLA3	Patatin Like Phospholipase Domain Containing 3	Protein Coding	49	GC22P043923	12.2043	https://www.genecards.org/cgi-bin/carddisp.pl?gene=PNPLA3
CYP3A7	Cytochrome P450 Family 3 Subfamily A Member 7	Protein Coding	47	GC07M099705	12.1954	https://www.genecards.org/cgi-bin/carddisp.pl?gene=CYP3A7
CNR1	Cannabinoid Receptor 1	Protein Coding	53	GC06M088139	12.1873	https://www.genecards.org/cgi-bin/carddisp.pl?gene=CNR1
ACSS2	Acyl-CoA Synthetase Short Chain Family Member 2	Protein Coding	52	GC20P034971	12.1178	https://www.genecards.org/cgi-bin/carddisp.pl?gene=ACSS2
PPIG	Peptidylprolyl Isomerase G	Protein Coding	48	GC02P169584	12.0937	https://www.genecards.org/cgi-bin/carddisp.pl?gene=PPIG
HMOX1	Heme Oxygenase 1	Protein Coding	59	GC22P035380	12.0876	https://www.genecards.org/cgi-bin/carddisp.pl?gene=HMOX1
HADHB	Hydroxyacyl-CoA Dehydrogenase Trifunctional Multienzyme Complex Subunit Beta	Protein Coding	54	GC02P026243	12.0406	https://www.genecards.org/cgi-bin/carddisp.pl?gene=HADHB
AMPD3	Adenosine Monophosphate Deaminase 3	Protein Coding	51	GC11P010309	12.0122	https://www.genecards.org/cgi-bin/carddisp.pl?gene=AMPD3
PTGS1	Prostaglandin-Endoperoxide Synthase 1	Protein Coding	53	GC09P122370	11.9849	https://www.genecards.org/cgi-bin/carddisp.pl?gene=PTGS1
MAPK1	Mitogen-Activated Protein Kinase 1	Protein Coding	59	GC22M021759	11.9522	https://www.genecards.org/cgi-bin/carddisp.pl?gene=MAPK1
STAR	Steroidogenic Acute Regulatory Protein	Protein Coding	51	GC08M038145	11.933	https://www.genecards.org/cgi-bin/carddisp.pl?gene=STAR
ABCG2	ATP Binding Cassette Subfamily G Member 2 (Junior Blood Group)	Protein Coding	56	GC04M088090	11.9008	https://www.genecards.org/cgi-bin/carddisp.pl?gene=ABCG2
PRL	Prolactin	Protein Coding	50	GC06M022287	11.8961	https://www.genecards.org/cgi-bin/carddisp.pl?gene=PRL
SLC4A1	Solute Carrier Family 4 Member 1 (Diego Blood Group)	Protein Coding	54	GC17M054355	11.8684	https://www.genecards.org/cgi-bin/carddisp.pl?gene=SLC4A1
UGT2B7	UDP Glucuronosyltransferase Family 2 Member B7	Protein Coding	50	GC04P069051	11.8588	https://www.genecards.org/cgi-bin/carddisp.pl?gene=UGT2B7
ARG1	Arginase 1	Protein Coding	56	GC06P131473	11.8586	https://www.genecards.org/cgi-bin/carddisp.pl?gene=ARG1
ACAT1	Acetyl-CoA Acetyltransferase 1	Protein Coding	56	GC11P108121	11.847	https://www.genecards.org/cgi-bin/carddisp.pl?gene=ACAT1
CTH	Cystathionine Gamma-Lyase	Protein Coding	56	GC01P070411	11.8229	https://www.genecards.org/cgi-bin/carddisp.pl?gene=CTH
APP	Amyloid Beta Precursor Protein	Protein Coding	58	GC21M025880	11.793	https://www.genecards.org/cgi-bin/carddisp.pl?gene=APP
RYR1	Ryanodine Receptor 1	Protein Coding	53	GC19P076151	11.7605	https://www.genecards.org/cgi-bin/carddisp.pl?gene=RYR1
GSR	Glutathione-Disulfide Reductase	Protein Coding	56	GC08M030678	11.7343	https://www.genecards.org/cgi-bin/carddisp.pl?gene=GSR
CPOX	Coproporphyrinogen Oxidase	Protein Coding	51	GC03M098576	11.7272	https://www.genecards.org/cgi-bin/carddisp.pl?gene=CPOX
MB	Myoglobin	Protein Coding	50	GC22M035606	11.7213	https://www.genecards.org/cgi-bin/carddisp.pl?gene=MB
CYP27A1	Cytochrome P450 Family 27 Subfamily A Member 1	Protein Coding	53	GC02P218781	11.715	https://www.genecards.org/cgi-bin/carddisp.pl?gene=CYP27A1
CFTR	CF Transmembrane Conductance Regulator	Protein Coding	59	GC07P117287	11.7118	https://www.genecards.org/cgi-bin/carddisp.pl?gene=CFTR
NR1I3	Nuclear Receptor Subfamily 1 Group I Member 3	Protein Coding	51	GC01M161229	11.7043	https://www.genecards.org/cgi-bin/carddisp.pl?gene=NR1I3
GH1	Growth Hormone 1	Protein Coding	50	GC17M063917	11.6889	https://www.genecards.org/cgi-bin/carddisp.pl?gene=GH1
MTOR	Mechanistic Target Of Rapamycin Kinase	Protein Coding	62	GC01M011106	11.6689	https://www.genecards.org/cgi-bin/carddisp.pl?gene=MTOR
IGFBP3	Insulin Like Growth Factor Binding Protein 3	Protein Coding	54	GC07M045912	11.6591	https://www.genecards.org/cgi-bin/carddisp.pl?gene=IGFBP3
GRIA2	Glutamate Ionotropic Receptor AMPA Type Subunit 2	Protein Coding	58	GC04P157204	11.6319	https://www.genecards.org/cgi-bin/carddisp.pl?gene=GRIA2
MVK	Mevalonate Kinase	Protein Coding	54	GC12P109573	11.6283	https://www.genecards.org/cgi-bin/carddisp.pl?gene=MVK
EPHX2	Epoxide Hydrolase 2	Protein Coding	53	GC08P027490	11.5948	https://www.genecards.org/cgi-bin/carddisp.pl?gene=EPHX2
UPB1	Beta-Ureidopropionase 1	Protein Coding	51	GC22P024494	11.5683	https://www.genecards.org/cgi-bin/carddisp.pl?gene=UPB1
AKR1A1	Aldo-Keto Reductase Family 1 Member A1	Protein Coding	51	GC01P045550	11.5533	https://www.genecards.org/cgi-bin/carddisp.pl?gene=AKR1A1
SCD	Stearoyl-CoA Desaturase	Protein Coding	57	GC10P100347	11.5249	https://www.genecards.org/cgi-bin/carddisp.pl?gene=SCD
HK2	Hexokinase 2	Protein Coding	52	GC02P074833	11.5223	https://www.genecards.org/cgi-bin/carddisp.pl?gene=HK2
GNAS	GNAS Complex Locus	Protein Coding	56	GC20P058839	11.5207	https://www.genecards.org/cgi-bin/carddisp.pl?gene=GNAS
TAT	Tyrosine Aminotransferase	Protein Coding	52	GC16M071565	11.438	https://www.genecards.org/cgi-bin/carddisp.pl?gene=TAT
TCN2	Transcobalamin 2	Protein Coding	50	GC22P047197	11.438	https://www.genecards.org/cgi-bin/carddisp.pl?gene=TCN2
MC4R	Melanocortin 4 Receptor	Protein Coding	53	GC18M060371	11.4367	https://www.genecards.org/cgi-bin/carddisp.pl?gene=MC4R
UCP1	Uncoupling Protein 1	Protein Coding	50	GC04M140559	11.4143	https://www.genecards.org/cgi-bin/carddisp.pl?gene=UCP1
DGAT1	Diacylglycerol O-Acyltransferase 1	Protein Coding	55	GC08M145798	11.3943	https://www.genecards.org/cgi-bin/carddisp.pl?gene=DGAT1
SDHA	Succinate Dehydrogenase Complex Flavoprotein Subunit A	Protein Coding	54	GC05P000220	11.3936	https://www.genecards.org/cgi-bin/carddisp.pl?gene=SDHA
BDNF	Brain Derived Neurotrophic Factor	Protein Coding	56	GC11M027654	11.3662	https://www.genecards.org/cgi-bin/carddisp.pl?gene=BDNF
CYP11B2	Cytochrome P450 Family 11 Subfamily B Member 2	Protein Coding	53	GC08M142910	11.3608	https://www.genecards.org/cgi-bin/carddisp.pl?gene=CYP11B2
TYMP	Thymidine Phosphorylase	Protein Coding	54	GC22M050525	11.3479	https://www.genecards.org/cgi-bin/carddisp.pl?gene=TYMP
BMP6	Bone Morphogenetic Protein 6	Protein Coding	51	GC06P007726	11.3293	https://www.genecards.org/cgi-bin/carddisp.pl?gene=BMP6
EHHADH	Enoyl-CoA Hydratase And 3-Hydroxyacyl CoA Dehydrogenase	Protein Coding	50	GC03M185190	11.3196	https://www.genecards.org/cgi-bin/carddisp.pl?gene=EHHADH
GCSH	Glycine Cleavage System Protein H	Protein Coding	49	GC16M081081	11.298	https://www.genecards.org/cgi-bin/carddisp.pl?gene=GCSH
VCAM1	Vascular Cell Adhesion Molecule 1	Protein Coding	52	GC01P100719	11.2919	https://www.genecards.org/cgi-bin/carddisp.pl?gene=VCAM1
SLC25A20	Solute Carrier Family 25 Member 20	Protein Coding	51	GC03M048874	11.2576	https://www.genecards.org/cgi-bin/carddisp.pl?gene=SLC25A20
ALDH9A1	Aldehyde Dehydrogenase 9 Family Member A1	Protein Coding	49	GC01M165682	11.2555	https://www.genecards.org/cgi-bin/carddisp.pl?gene=ALDH9A1
NPY	Neuropeptide Y	Protein Coding	51	GC07P024290	11.221	https://www.genecards.org/cgi-bin/carddisp.pl?gene=NPY
PCK2	Phosphoenolpyruvate Carboxykinase 2, Mitochondrial	Protein Coding	53	GC14P024094	11.1947	https://www.genecards.org/cgi-bin/carddisp.pl?gene=PCK2
AOX1	Aldehyde Oxidase 1	Protein Coding	51	GC02P200585	11.1762	https://www.genecards.org/cgi-bin/carddisp.pl?gene=AOX1
UGT1A4	UDP Glucuronosyltransferase Family 1 Member A4	Protein Coding	50	GC02P233718	11.1306	https://www.genecards.org/cgi-bin/carddisp.pl?gene=UGT1A4
KCNJ11	Potassium Inwardly Rectifying Channel Subfamily J Member 11	Protein Coding	53	GC11M017697	11.0834	https://www.genecards.org/cgi-bin/carddisp.pl?gene=KCNJ11
GRIA1	Glutamate Ionotropic Receptor AMPA Type Subunit 1	Protein Coding	57	GC05P153467	11.0625	https://www.genecards.org/cgi-bin/carddisp.pl?gene=GRIA1
NDUFS4	NADH:Ubiquinone Oxidoreductase Subunit S4	Protein Coding	50	GC05P053560	11.0487	https://www.genecards.org/cgi-bin/carddisp.pl?gene=NDUFS4
TTR	Transthyretin	Protein Coding	55	GC18P031557	11.0001	https://www.genecards.org/cgi-bin/carddisp.pl?gene=TTR
FFAR2	Free Fatty Acid Receptor 2	Protein Coding	49	GC19P076076	10.9818	https://www.genecards.org/cgi-bin/carddisp.pl?gene=FFAR2
AHR	Aryl Hydrocarbon Receptor	Protein Coding	54	GC07P016916	10.88	https://www.genecards.org/cgi-bin/carddisp.pl?gene=AHR
HMGCS2	3-Hydroxy-3-Methylglutaryl-CoA Synthase 2	Protein Coding	53	GC01M119747	10.8665	https://www.genecards.org/cgi-bin/carddisp.pl?gene=HMGCS2
CYP4F2	Cytochrome P450 Family 4 Subfamily F Member 2	Protein Coding	50	GC19M015878	10.8583	https://www.genecards.org/cgi-bin/carddisp.pl?gene=CYP4F2
PRKAB1	Protein Kinase AMP-Activated Non-Catalytic Subunit Beta 1	Protein Coding	53	GC12P119632	10.84	https://www.genecards.org/cgi-bin/carddisp.pl?gene=PRKAB1
PKM	Pyruvate Kinase M1/2	Protein Coding	56	GC15M072199	10.8123	https://www.genecards.org/cgi-bin/carddisp.pl?gene=PKM
GOT2	Glutamic-Oxaloacetic Transaminase 2	Protein Coding	53	GC16M058707	10.7891	https://www.genecards.org/cgi-bin/carddisp.pl?gene=GOT2
PTPN1	Protein Tyrosine Phosphatase Non-Receptor Type 1	Protein Coding	57	GC20P050510	10.7891	https://www.genecards.org/cgi-bin/carddisp.pl?gene=PTPN1
PCK1	Phosphoenolpyruvate Carboxykinase 1	Protein Coding	54	GC20P057561	10.7784	https://www.genecards.org/cgi-bin/carddisp.pl?gene=PCK1
KYNU	Kynureninase	Protein Coding	55	GC02P142877	10.7759	https://www.genecards.org/cgi-bin/carddisp.pl?gene=KYNU
CYP11B1	Cytochrome P450 Family 11 Subfamily B Member 1	Protein Coding	52	GC08M142872	10.756	https://www.genecards.org/cgi-bin/carddisp.pl?gene=CYP11B1
PDP1	Pyruvate Dehydrogenase Phosphatase Catalytic Subunit 1	Protein Coding	54	GC08P093857	10.7517	https://www.genecards.org/cgi-bin/carddisp.pl?gene=PDP1
ABCC1	ATP Binding Cassette Subfamily C Member 1	Protein Coding	56	GC16P015949	10.735	https://www.genecards.org/cgi-bin/carddisp.pl?gene=ABCC1
HNF1A	HNF1 Homeobox A	Protein Coding	53	GC12P120978	10.726	https://www.genecards.org/cgi-bin/carddisp.pl?gene=HNF1A
ANGPTL4	Angiopoietin Like 4	Protein Coding	52	GC19P008363	10.7127	https://www.genecards.org/cgi-bin/carddisp.pl?gene=ANGPTL4
TNFSF11	TNF Superfamily Member 11	Protein Coding	56	GC13P042562	10.6945	https://www.genecards.org/cgi-bin/carddisp.pl?gene=TNFSF11
MAOA	Monoamine Oxidase A	Protein Coding	55	GC0XP043654	10.6712	https://www.genecards.org/cgi-bin/carddisp.pl?gene=MAOA
SCARB1	Scavenger Receptor Class B Member 1	Protein Coding	55	GC12M124776	10.6168	https://www.genecards.org/cgi-bin/carddisp.pl?gene=SCARB1
EPO	Erythropoietin	Protein Coding	49	GC07P100720	10.6154	https://www.genecards.org/cgi-bin/carddisp.pl?gene=EPO
ATP7A	ATPase Copper Transporting Alpha	Protein Coding	52	GC0XP078038	10.5802	https://www.genecards.org/cgi-bin/carddisp.pl?gene=ATP7A
SREBF2	Sterol Regulatory Element Binding Transcription Factor 2	Protein Coding	50	GC22P041833	10.566	https://www.genecards.org/cgi-bin/carddisp.pl?gene=SREBF2
SERPINA1	Serpin Family A Member 1	Protein Coding	56	GC14M094376	10.5529	https://www.genecards.org/cgi-bin/carddisp.pl?gene=SERPINA1
GAPDH	Glyceraldehyde-3-Phosphate Dehydrogenase	Protein Coding	57	GC12P024813	10.5415	https://www.genecards.org/cgi-bin/carddisp.pl?gene=GAPDH
CALCA	Calcitonin Related Polypeptide Alpha	Protein Coding	50	GC11M014945	10.5365	https://www.genecards.org/cgi-bin/carddisp.pl?gene=CALCA
AKT2	AKT Serine/Threonine Kinase 2	Protein Coding	61	GC19M040230	10.5187	https://www.genecards.org/cgi-bin/carddisp.pl?gene=AKT2
PGR	Progesterone Receptor	Protein Coding	56	GC11M103796	10.5026	https://www.genecards.org/cgi-bin/carddisp.pl?gene=PGR
LIPA	Lipase A, Lysosomal Acid Type	Protein Coding	55	GC10M089213	10.4524	https://www.genecards.org/cgi-bin/carddisp.pl?gene=LIPA
TGFB1	Transforming Growth Factor Beta 1	Protein Coding	60	GC19M041301	10.4124	https://www.genecards.org/cgi-bin/carddisp.pl?gene=TGFB1
KCNJ1	Potassium Inwardly Rectifying Channel Subfamily J Member 1	Protein Coding	54	GC11M128741	10.3631	https://www.genecards.org/cgi-bin/carddisp.pl?gene=KCNJ1
BLOC1S1	Biogenesis Of Lysosomal Organelles Complex 1 Subunit 1	Protein Coding	43	GC12P055965	10.3405	https://www.genecards.org/cgi-bin/carddisp.pl?gene=BLOC1S1
KRAS	KRAS Proto-Oncogene, GTPase	Protein Coding	59	GC12M025204	10.3348	https://www.genecards.org/cgi-bin/carddisp.pl?gene=KRAS
TPI1	Triosephosphate Isomerase 1	Protein Coding	54	GC12P006867	10.3283	https://www.genecards.org/cgi-bin/carddisp.pl?gene=TPI1
SERPINA3	Serpin Family A Member 3	Protein Coding	50	GC14P094612	10.3232	https://www.genecards.org/cgi-bin/carddisp.pl?gene=SERPINA3
UROC1	Urocanate Hydratase 1	Protein Coding	46	GC03M126481	10.3138	https://www.genecards.org/cgi-bin/carddisp.pl?gene=UROC1
NFE2L2	NFE2 Like BZIP Transcription Factor 2	Protein Coding	58	GC02M177227	10.2997	https://www.genecards.org/cgi-bin/carddisp.pl?gene=NFE2L2
ODC1	Ornithine Decarboxylase 1	Protein Coding	55	GC02M010432	10.288	https://www.genecards.org/cgi-bin/carddisp.pl?gene=ODC1
CYP26A1	Cytochrome P450 Family 26 Subfamily A Member 1	Protein Coding	50	GC10P093073	10.2696	https://www.genecards.org/cgi-bin/carddisp.pl?gene=CYP26A1
DPYS	Dihydropyrimidinase	Protein Coding	52	GC08M104331	10.2583	https://www.genecards.org/cgi-bin/carddisp.pl?gene=DPYS
GLS	Glutaminase	Protein Coding	56	GC02P190880	10.2383	https://www.genecards.org/cgi-bin/carddisp.pl?gene=GLS
SLC25A15	Solute Carrier Family 25 Member 15	Protein Coding	50	GC13P040789	10.2253	https://www.genecards.org/cgi-bin/carddisp.pl?gene=SLC25A15
TFRC	Transferrin Receptor	Protein Coding	58	GC03M196090	10.2128	https://www.genecards.org/cgi-bin/carddisp.pl?gene=TFRC
ASAH1	N-Acylsphingosine Amidohydrolase 1	Protein Coding	56	GC08M018055	10.1929	https://www.genecards.org/cgi-bin/carddisp.pl?gene=ASAH1
ABCB11	ATP Binding Cassette Subfamily B Member 11	Protein Coding	53	GC02M168922	10.1874	https://www.genecards.org/cgi-bin/carddisp.pl?gene=ABCB11
SELE	Selectin E	Protein Coding	50	GC01M169722	10.1561	https://www.genecards.org/cgi-bin/carddisp.pl?gene=SELE
MYC	MYC Proto-Oncogene, BHLH Transcription Factor	Protein Coding	59	GC08P127735	10.1406	https://www.genecards.org/cgi-bin/carddisp.pl?gene=MYC
MMP1	Matrix Metallopeptidase 1	Protein Coding	57	GC11M104437	10.1106	https://www.genecards.org/cgi-bin/carddisp.pl?gene=MMP1
NAT1	N-Acetyltransferase 1	Protein Coding	50	GC08P018183	10.099	https://www.genecards.org/cgi-bin/carddisp.pl?gene=NAT1
IL4	Interleukin 4	Protein Coding	53	GC05P132673	10.0756	https://www.genecards.org/cgi-bin/carddisp.pl?gene=IL4
HGD	Homogentisate 1,2-Dioxygenase	Protein Coding	50	GC03M120628	10.0673	https://www.genecards.org/cgi-bin/carddisp.pl?gene=HGD
IRS2	Insulin Receptor Substrate 2	Protein Coding	51	GC13M109752	10.0151	https://www.genecards.org/cgi-bin/carddisp.pl?gene=IRS2
SLC5A6	Solute Carrier Family 5 Member 6	Protein Coding	51	GC02M027201	10.0041	https://www.genecards.org/cgi-bin/carddisp.pl?gene=SLC5A6
SLC6A8	Solute Carrier Family 6 Member 8	Protein Coding	53	GC0XP153688	10.002	https://www.genecards.org/cgi-bin/carddisp.pl?gene=SLC6A8
ACAT2	Acetyl-CoA Acetyltransferase 2	Protein Coding	51	GC06P161002	10.0012	https://www.genecards.org/cgi-bin/carddisp.pl?gene=ACAT2
PRPS1	Phosphoribosyl Pyrophosphate Synthetase 1	Protein Coding	54	GC0XP107628	9.98911	https://www.genecards.org/cgi-bin/carddisp.pl?gene=PRPS1
MT-CYB	Mitochondrially Encoded Cytochrome B	Protein Coding	38	GCMTP014749	9.94766	https://www.genecards.org/cgi-bin/carddisp.pl?gene=MT-CYB
PLTP	Phospholipid Transfer Protein	Protein Coding	51	GC20M045898	9.94368	https://www.genecards.org/cgi-bin/carddisp.pl?gene=PLTP
VEGFA	Vascular Endothelial Growth Factor A	Protein Coding	56	GC06P043770	9.9224	https://www.genecards.org/cgi-bin/carddisp.pl?gene=VEGFA
EPRS1	Glutamyl-Prolyl-TRNA Synthetase 1	Protein Coding	50	GC01M219969	9.92188	https://www.genecards.org/cgi-bin/carddisp.pl?gene=EPRS1
TH	Tyrosine Hydroxylase	Protein Coding	57	GC11M002163	9.90764	https://www.genecards.org/cgi-bin/carddisp.pl?gene=TH
ALDH3A2	Aldehyde Dehydrogenase 3 Family Member A2	Protein Coding	52	GC17P019648	9.88515	https://www.genecards.org/cgi-bin/carddisp.pl?gene=ALDH3A2
PHKA2	Phosphorylase Kinase Regulatory Subunit Alpha 2	Protein Coding	51	GC0XM018892	9.86475	https://www.genecards.org/cgi-bin/carddisp.pl?gene=PHKA2
MAOB	Monoamine Oxidase B	Protein Coding	51	GC0XM043766	9.84947	https://www.genecards.org/cgi-bin/carddisp.pl?gene=MAOB
MT-ND6	Mitochondrially Encoded NADH:Ubiquinone Oxidoreductase Core Subunit 6	Protein Coding	38	GCMTM014151	9.82846	https://www.genecards.org/cgi-bin/carddisp.pl?gene=MT-ND6
SRD5A1	Steroid 5 Alpha-Reductase 1	Protein Coding	50	GC05P006633	9.82189	https://www.genecards.org/cgi-bin/carddisp.pl?gene=SRD5A1
CAV1	Caveolin 1	Protein Coding	55	GC07P116524	9.81649	https://www.genecards.org/cgi-bin/carddisp.pl?gene=CAV1
PLA2G7	Phospholipase A2 Group VII	Protein Coding	56	GC06M046704	9.79052	https://www.genecards.org/cgi-bin/carddisp.pl?gene=PLA2G7
ALOX12	Arachidonate 12-Lipoxygenase, 12S Type	Protein Coding	51	GC17P006995	9.78869	https://www.genecards.org/cgi-bin/carddisp.pl?gene=ALOX12
ACSS1	Acyl-CoA Synthetase Short Chain Family Member 1	Protein Coding	47	GC20M024986	9.78021	https://www.genecards.org/cgi-bin/carddisp.pl?gene=ACSS1
NPPA	Natriuretic Peptide A	Protein Coding	52	GC01M011846	9.77653	https://www.genecards.org/cgi-bin/carddisp.pl?gene=NPPA
ABAT	4-Aminobutyrate Aminotransferase	Protein Coding	52	GC16P008674	9.76377	https://www.genecards.org/cgi-bin/carddisp.pl?gene=ABAT
B3GAT1	Beta-1,3-Glucuronyltransferase 1	Protein Coding	50	GC11M134378	9.75591	https://www.genecards.org/cgi-bin/carddisp.pl?gene=B3GAT1
GLP1R	Glucagon Like Peptide 1 Receptor	Protein Coding	53	GC06P039048	9.75563	https://www.genecards.org/cgi-bin/carddisp.pl?gene=GLP1R
SI	Sucrase-Isomaltase	Protein Coding	51	GC03M164978	9.74914	https://www.genecards.org/cgi-bin/carddisp.pl?gene=SI
NR1H3	Nuclear Receptor Subfamily 1 Group H Member 3	Protein Coding	53	GC11P047248	9.74221	https://www.genecards.org/cgi-bin/carddisp.pl?gene=NR1H3
ABCC4	ATP Binding Cassette Subfamily C Member 4	Protein Coding	52	GC13M095019	9.72691	https://www.genecards.org/cgi-bin/carddisp.pl?gene=ABCC4
PPOX	Protoporphyrinogen Oxidase	Protein Coding	50	GC01P161843	9.70569	https://www.genecards.org/cgi-bin/carddisp.pl?gene=PPOX
PLA2G2A	Phospholipase A2 Group IIA	Protein Coding	53	GC01M019975	9.69971	https://www.genecards.org/cgi-bin/carddisp.pl?gene=PLA2G2A
EDN1	Endothelin 1	Protein Coding	55	GC06P012256	9.64363	https://www.genecards.org/cgi-bin/carddisp.pl?gene=EDN1
PLA2G6	Phospholipase A2 Group VI	Protein Coding	54	GC22M065347	9.61726	https://www.genecards.org/cgi-bin/carddisp.pl?gene=PLA2G6
B2M	Beta-2-Microglobulin	Protein Coding	56	GC15P044711	9.61699	https://www.genecards.org/cgi-bin/carddisp.pl?gene=B2M
SARDH	Sarcosine Dehydrogenase	Protein Coding	49	GC09M133663	9.60429	https://www.genecards.org/cgi-bin/carddisp.pl?gene=SARDH
FECH	Ferrochelatase	Protein Coding	53	GC18M057544	9.59656	https://www.genecards.org/cgi-bin/carddisp.pl?gene=FECH
IGF2	Insulin Like Growth Factor 2	Protein Coding	55	GC11M004920	9.5865	https://www.genecards.org/cgi-bin/carddisp.pl?gene=IGF2
SOD2	Superoxide Dismutase 2	Protein Coding	53	GC06M159669	9.58368	https://www.genecards.org/cgi-bin/carddisp.pl?gene=SOD2
AKR1C3	Aldo-Keto Reductase Family 1 Member C3	Protein Coding	52	GC10P005035	9.57933	https://www.genecards.org/cgi-bin/carddisp.pl?gene=AKR1C3
TSHR	Thyroid Stimulating Hormone Receptor	Protein Coding	54	GC14P080954	9.57638	https://www.genecards.org/cgi-bin/carddisp.pl?gene=TSHR
RRM2B	Ribonucleotide Reductase Regulatory TP53 Inducible Subunit M2B	Protein Coding	56	GC08M102204	9.56265	https://www.genecards.org/cgi-bin/carddisp.pl?gene=RRM2B
PNLIP	Pancreatic Lipase	Protein Coding	55	GC10P116545	9.56001	https://www.genecards.org/cgi-bin/carddisp.pl?gene=PNLIP
FAS	Fas Cell Surface Death Receptor	Protein Coding	57	GC10P095615	9.51583	https://www.genecards.org/cgi-bin/carddisp.pl?gene=FAS
FGFR1	Fibroblast Growth Factor Receptor 1	Protein Coding	63	GC08M038400	9.51381	https://www.genecards.org/cgi-bin/carddisp.pl?gene=FGFR1
GLUL	Glutamate-Ammonia Ligase	Protein Coding	55	GC01M182378	9.48692	https://www.genecards.org/cgi-bin/carddisp.pl?gene=GLUL
TLR4	Toll Like Receptor 4	Protein Coding	58	GC09P117704	9.40853	https://www.genecards.org/cgi-bin/carddisp.pl?gene=TLR4
TPO	Thyroid Peroxidase	Protein Coding	55	GC02P001374	9.39404	https://www.genecards.org/cgi-bin/carddisp.pl?gene=TPO
PEPD	Peptidase D	Protein Coding	52	GC19M033386	9.38909	https://www.genecards.org/cgi-bin/carddisp.pl?gene=PEPD
CYB5A	Cytochrome B5 Type A	Protein Coding	50	GC18M074250	9.37073	https://www.genecards.org/cgi-bin/carddisp.pl?gene=CYB5A
MMP9	Matrix Metallopeptidase 9	Protein Coding	61	GC20P046008	9.37046	https://www.genecards.org/cgi-bin/carddisp.pl?gene=MMP9
ALDOA	Aldolase, Fructose-Bisphosphate A	Protein Coding	55	GC16P030064	9.34964	https://www.genecards.org/cgi-bin/carddisp.pl?gene=ALDOA
AMACR	Alpha-Methylacyl-CoA Racemase	Protein Coding	51	GC05M033986	9.34133	https://www.genecards.org/cgi-bin/carddisp.pl?gene=AMACR
BSND	Barttin CLCNK Type Accessory Subunit Beta	Protein Coding	46	GC01P054998	9.32504	https://www.genecards.org/cgi-bin/carddisp.pl?gene=BSND
TNFRSF11B	TNF Receptor Superfamily Member 11b	Protein Coding	54	GC08M118923	9.30356	https://www.genecards.org/cgi-bin/carddisp.pl?gene=TNFRSF11B
IGF1R	Insulin Like Growth Factor 1 Receptor	Protein Coding	61	GC15P098648	9.29512	https://www.genecards.org/cgi-bin/carddisp.pl?gene=IGF1R
SCNN1G	Sodium Channel Epithelial 1 Subunit Gamma	Protein Coding	54	GC16P023182	9.26927	https://www.genecards.org/cgi-bin/carddisp.pl?gene=SCNN1G
ACSS3	Acyl-CoA Synthetase Short Chain Family Member 3	Protein Coding	44	GC12P080936	9.26374	https://www.genecards.org/cgi-bin/carddisp.pl?gene=ACSS3
TALDO1	Transaldolase 1	Protein Coding	53	GC11P002257	9.25574	https://www.genecards.org/cgi-bin/carddisp.pl?gene=TALDO1
UGT2B15	UDP Glucuronosyltransferase Family 2 Member B15	Protein Coding	50	GC04M068646	9.25149	https://www.genecards.org/cgi-bin/carddisp.pl?gene=UGT2B15
PIK3C2A	Phosphatidylinositol-4-Phosphate 3-Kinase Catalytic Subunit Type 2 Alpha	Protein Coding	54	GC11M017688	9.22511	https://www.genecards.org/cgi-bin/carddisp.pl?gene=PIK3C2A
SLC9A3	Solute Carrier Family 9 Member A3	Protein Coding	54	GC05M000472	9.22359	https://www.genecards.org/cgi-bin/carddisp.pl?gene=SLC9A3
IL5	Interleukin 5	Protein Coding	52	GC05M132541	9.21998	https://www.genecards.org/cgi-bin/carddisp.pl?gene=IL5
AGK	Acylglycerol Kinase	Protein Coding	47	GC07P141551	9.21711	https://www.genecards.org/cgi-bin/carddisp.pl?gene=AGK
MME	Membrane Metalloendopeptidase	Protein Coding	57	GC03P155024	9.21052	https://www.genecards.org/cgi-bin/carddisp.pl?gene=MME
FOXO3	Forkhead Box O3	Protein Coding	53	GC06P108559	9.20275	https://www.genecards.org/cgi-bin/carddisp.pl?gene=FOXO3
SERPINA6	Serpin Family A Member 6	Protein Coding	52	GC14M104082	9.1942	https://www.genecards.org/cgi-bin/carddisp.pl?gene=SERPINA6
SOAT1	Sterol O-Acyltransferase 1	Protein Coding	51	GC01P179262	9.17179	https://www.genecards.org/cgi-bin/carddisp.pl?gene=SOAT1
ALDH7A1	Aldehyde Dehydrogenase 7 Family Member A1	Protein Coding	55	GC05M126541	9.16611	https://www.genecards.org/cgi-bin/carddisp.pl?gene=ALDH7A1
AKR1B1	Aldo-Keto Reductase Family 1 Member B	Protein Coding	53	GC07M134442	9.14079	https://www.genecards.org/cgi-bin/carddisp.pl?gene=AKR1B1
SUCLG1	Succinate-CoA Ligase GDP/ADP-Forming Subunit Alpha	Protein Coding	53	GC02M084423	9.13099	https://www.genecards.org/cgi-bin/carddisp.pl?gene=SUCLG1
CLOCK	Clock Circadian Regulator	Protein Coding	51	GC04M055427	9.10575	https://www.genecards.org/cgi-bin/carddisp.pl?gene=CLOCK
LPA	Lipoprotein(A)	Protein Coding	45	GC06M160531	9.10524	https://www.genecards.org/cgi-bin/carddisp.pl?gene=LPA
AKR1C2	Aldo-Keto Reductase Family 1 Member C2	Protein Coding	52	GC10M004987	9.052	https://www.genecards.org/cgi-bin/carddisp.pl?gene=AKR1C2
COG2	Component Of Oligomeric Golgi Complex 2	Protein Coding	47	GC01P230642	9.03762	https://www.genecards.org/cgi-bin/carddisp.pl?gene=COG2
ALDH1A1	Aldehyde Dehydrogenase 1 Family Member A1	Protein Coding	54	GC09M072900	9.03471	https://www.genecards.org/cgi-bin/carddisp.pl?gene=ALDH1A1
SPP1	Secreted Phosphoprotein 1	Protein Coding	53	GC04P087975	9.0203	https://www.genecards.org/cgi-bin/carddisp.pl?gene=SPP1
HAL	Histidine Ammonia-Lyase	Protein Coding	50	GC12M095972	9.01109	https://www.genecards.org/cgi-bin/carddisp.pl?gene=HAL
BCL2	BCL2 Apoptosis Regulator	Protein Coding	57	GC18M063123	9.00507	https://www.genecards.org/cgi-bin/carddisp.pl?gene=BCL2
CBLIF	Cobalamin Binding Intrinsic Factor	Protein Coding	50	GC11M059829	9.00191	https://www.genecards.org/cgi-bin/carddisp.pl?gene=CBLIF
MIR132	MicroRNA 132	RNA Gene	24	GC17M002049	8.98659	https://www.genecards.org/cgi-bin/carddisp.pl?gene=MIR132
GHR	Growth Hormone Receptor	Protein Coding	53	GC05P042429	8.97443	https://www.genecards.org/cgi-bin/carddisp.pl?gene=GHR
NOS2	Nitric Oxide Synthase 2	Protein Coding	56	GC17M027756	8.95523	https://www.genecards.org/cgi-bin/carddisp.pl?gene=NOS2
BRCA1	BRCA1 DNA Repair Associated	Protein Coding	56	GC17M043044	8.95148	https://www.genecards.org/cgi-bin/carddisp.pl?gene=BRCA1
AGPAT2	1-Acylglycerol-3-Phosphate O-Acyltransferase 2	Protein Coding	52	GC09M136673	8.91327	https://www.genecards.org/cgi-bin/carddisp.pl?gene=AGPAT2
FBN1	Fibrillin 1	Protein Coding	53	GC15M048408	8.91171	https://www.genecards.org/cgi-bin/carddisp.pl?gene=FBN1
GPX1	Glutathione Peroxidase 1	Protein Coding	52	GC03M051874	8.91057	https://www.genecards.org/cgi-bin/carddisp.pl?gene=GPX1
GALC	Galactosylceramidase	Protein Coding	52	GC14M087837	8.9027	https://www.genecards.org/cgi-bin/carddisp.pl?gene=GALC
JUN	Jun Proto-Oncogene, AP-1 Transcription Factor Subunit	Protein Coding	55	GC01M058780	8.90189	https://www.genecards.org/cgi-bin/carddisp.pl?gene=JUN
GLA	Galactosidase Alpha	Protein Coding	56	GC0XM101393	8.89477	https://www.genecards.org/cgi-bin/carddisp.pl?gene=GLA
PIK3R1	Phosphoinositide-3-Kinase Regulatory Subunit 1	Protein Coding	57	GC05P068215	8.83745	https://www.genecards.org/cgi-bin/carddisp.pl?gene=PIK3R1
APOA4	Apolipoprotein A4	Protein Coding	48	GC11M116820	8.82073	https://www.genecards.org/cgi-bin/carddisp.pl?gene=APOA4
GUSB	Glucuronidase Beta	Protein Coding	54	GC07M065960	8.81456	https://www.genecards.org/cgi-bin/carddisp.pl?gene=GUSB
AHSG	Alpha 2-HS Glycoprotein	Protein Coding	51	GC03P186639	8.79734	https://www.genecards.org/cgi-bin/carddisp.pl?gene=AHSG
TKT	Transketolase	Protein Coding	52	GC03M053224	8.77457	https://www.genecards.org/cgi-bin/carddisp.pl?gene=TKT
WNK1	WNK Lysine Deficient Protein Kinase 1	Protein Coding	55	GC12P000733	8.77092	https://www.genecards.org/cgi-bin/carddisp.pl?gene=WNK1
ALAD	Aminolevulinate Dehydratase	Protein Coding	53	GC09M113386	8.76701	https://www.genecards.org/cgi-bin/carddisp.pl?gene=ALAD
IGF2R	Insulin Like Growth Factor 2 Receptor	Protein Coding	52	GC06P159969	8.74622	https://www.genecards.org/cgi-bin/carddisp.pl?gene=IGF2R
ACO1	Aconitase 1	Protein Coding	51	GC09P032374	8.74106	https://www.genecards.org/cgi-bin/carddisp.pl?gene=ACO1
CA2	Carbonic Anhydrase 2	Protein Coding	59	GC08P085463	8.70091	https://www.genecards.org/cgi-bin/carddisp.pl?gene=CA2
ACOX1	Acyl-CoA Oxidase 1	Protein Coding	52	GC17M075941	8.65068	https://www.genecards.org/cgi-bin/carddisp.pl?gene=ACOX1
SNCA	Synuclein Alpha	Protein Coding	59	GC04M089724	8.64588	https://www.genecards.org/cgi-bin/carddisp.pl?gene=SNCA
CYCS	Cytochrome C, Somatic	Protein Coding	55	GC07M025118	8.62602	https://www.genecards.org/cgi-bin/carddisp.pl?gene=CYCS
DBH	Dopamine Beta-Hydroxylase	Protein Coding	59	GC09P133636	8.6196	https://www.genecards.org/cgi-bin/carddisp.pl?gene=DBH
CTNNB1	Catenin Beta 1	Protein Coding	60	GC03P041194	8.58953	https://www.genecards.org/cgi-bin/carddisp.pl?gene=CTNNB1
TSPO	Translocator Protein	Protein Coding	51	GC22P043151	8.58025	https://www.genecards.org/cgi-bin/carddisp.pl?gene=TSPO
PKLR	Pyruvate Kinase L/R	Protein Coding	53	GC01M155289	8.54506	https://www.genecards.org/cgi-bin/carddisp.pl?gene=PKLR
ACLY	ATP Citrate Lyase	Protein Coding	53	GC17M041866	8.52932	https://www.genecards.org/cgi-bin/carddisp.pl?gene=ACLY
STAT3	Signal Transducer And Activator Of Transcription 3	Protein Coding	61	GC17M042313	8.52501	https://www.genecards.org/cgi-bin/carddisp.pl?gene=STAT3
SCNN1B	Sodium Channel Epithelial 1 Subunit Beta	Protein Coding	55	GC16P023278	8.52267	https://www.genecards.org/cgi-bin/carddisp.pl?gene=SCNN1B
UROD	Uroporphyrinogen Decarboxylase	Protein Coding	52	GC01P045515	8.52211	https://www.genecards.org/cgi-bin/carddisp.pl?gene=UROD
MIR22	MicroRNA 22	RNA Gene	23	GC17M001713	8.49272	https://www.genecards.org/cgi-bin/carddisp.pl?gene=MIR22
FOXO1	Forkhead Box O1	Protein Coding	56	GC13M040555	8.49255	https://www.genecards.org/cgi-bin/carddisp.pl?gene=FOXO1
ICAM1	Intercellular Adhesion Molecule 1	Protein Coding	57	GC19P010870	8.49112	https://www.genecards.org/cgi-bin/carddisp.pl?gene=ICAM1
TDO2	Tryptophan 2,3-Dioxygenase	Protein Coding	53	GC04P155854	8.49104	https://www.genecards.org/cgi-bin/carddisp.pl?gene=TDO2
ELANE	Elastase, Neutrophil Expressed	Protein Coding	58	GC19P004053	8.49093	https://www.genecards.org/cgi-bin/carddisp.pl?gene=ELANE
AKR1C1	Aldo-Keto Reductase Family 1 Member C1	Protein Coding	50	GC10P004963	8.45334	https://www.genecards.org/cgi-bin/carddisp.pl?gene=AKR1C1
CRAT	Carnitine O-Acetyltransferase	Protein Coding	51	GC09M129094	8.45228	https://www.genecards.org/cgi-bin/carddisp.pl?gene=CRAT
FFAR3	Free Fatty Acid Receptor 3	Protein Coding	44	GC19P077215	8.44239	https://www.genecards.org/cgi-bin/carddisp.pl?gene=FFAR3
APC	APC Regulator Of WNT Signaling Pathway	Protein Coding	56	GC05P112707	8.41265	https://www.genecards.org/cgi-bin/carddisp.pl?gene=APC
KYAT1	Kynurenine Aminotransferase 1	Protein Coding	47	GC09M128846	8.40915	https://www.genecards.org/cgi-bin/carddisp.pl?gene=KYAT1
SLC52A2	Solute Carrier Family 52 Member 2	Protein Coding	46	GC08P144333	8.40471	https://www.genecards.org/cgi-bin/carddisp.pl?gene=SLC52A2
GCH1	GTP Cyclohydrolase 1	Protein Coding	53	GC14M054842	8.3781	https://www.genecards.org/cgi-bin/carddisp.pl?gene=GCH1
DNMT1	DNA Methyltransferase 1	Protein Coding	59	GC19M010133	8.36972	https://www.genecards.org/cgi-bin/carddisp.pl?gene=DNMT1
AKR1C4	Aldo-Keto Reductase Family 1 Member C4	Protein Coding	53	GC10P005195	8.35119	https://www.genecards.org/cgi-bin/carddisp.pl?gene=AKR1C4
HCRT	Hypocretin Neuropeptide Precursor	Protein Coding	46	GC17M054238	8.35108	https://www.genecards.org/cgi-bin/carddisp.pl?gene=HCRT
DSP	Desmoplakin	Protein Coding	57	GC06P007541	8.34792	https://www.genecards.org/cgi-bin/carddisp.pl?gene=DSP
GRIA4	Glutamate Ionotropic Receptor AMPA Type Subunit 4	Protein Coding	56	GC11P105609	8.34445	https://www.genecards.org/cgi-bin/carddisp.pl?gene=GRIA4
EPM2A	EPM2A Glucan Phosphatase, Laforin	Protein Coding	50	GC06M145382	8.34333	https://www.genecards.org/cgi-bin/carddisp.pl?gene=EPM2A
SULT1A3	Sulfotransferase Family 1A Member 3	Protein Coding	43	GC16P030199	8.34058	https://www.genecards.org/cgi-bin/carddisp.pl?gene=SULT1A3
CASP8	Caspase 8	Protein Coding	59	GC02P201233	8.33745	https://www.genecards.org/cgi-bin/carddisp.pl?gene=CASP8
FTL	Ferritin Light Chain	Protein Coding	52	GC19P048965	8.33403	https://www.genecards.org/cgi-bin/carddisp.pl?gene=FTL
ALDH1B1	Aldehyde Dehydrogenase 1 Family Member B1	Protein Coding	50	GC09P038392	8.31006	https://www.genecards.org/cgi-bin/carddisp.pl?gene=ALDH1B1
LBR	Lamin B Receptor	Protein Coding	54	GC01M225401	8.30331	https://www.genecards.org/cgi-bin/carddisp.pl?gene=LBR
PYY	Peptide YY	Protein Coding	49	GC17M043952	8.29526	https://www.genecards.org/cgi-bin/carddisp.pl?gene=PYY
CCND1	Cyclin D1	Protein Coding	60	GC11P069641	8.29257	https://www.genecards.org/cgi-bin/carddisp.pl?gene=CCND1
CCK	Cholecystokinin	Protein Coding	48	GC03M042274	8.28672	https://www.genecards.org/cgi-bin/carddisp.pl?gene=CCK
SLC9A1	Solute Carrier Family 9 Member A1	Protein Coding	57	GC01M028269	8.27609	https://www.genecards.org/cgi-bin/carddisp.pl?gene=SLC9A1
ATM	ATM Serine/Threonine Kinase	Protein Coding	60	GC11P108222	8.2749	https://www.genecards.org/cgi-bin/carddisp.pl?gene=ATM
NOS1	Nitric Oxide Synthase 1	Protein Coding	56	GC12M117208	8.24493	https://www.genecards.org/cgi-bin/carddisp.pl?gene=NOS1
SQSTM1	Sequestosome 1	Protein Coding	55	GC05P179806	8.23919	https://www.genecards.org/cgi-bin/carddisp.pl?gene=SQSTM1
ACSM3	Acyl-CoA Synthetase Medium Chain Family Member 3	Protein Coding	46	GC16P020610	8.22474	https://www.genecards.org/cgi-bin/carddisp.pl?gene=ACSM3
TPH1	Tryptophan Hydroxylase 1	Protein Coding	52	GC11M018040	8.20541	https://www.genecards.org/cgi-bin/carddisp.pl?gene=TPH1
NR0B2	Nuclear Receptor Subfamily 0 Group B Member 2	Protein Coding	50	GC01M028263	8.19911	https://www.genecards.org/cgi-bin/carddisp.pl?gene=NR0B2
OXA1L	OXA1L Mitochondrial Inner Membrane Protein	Protein Coding	45	GC14P022766	8.19231	https://www.genecards.org/cgi-bin/carddisp.pl?gene=OXA1L
CLCNKA	Chloride Voltage-Gated Channel Ka	Protein Coding	47	GC01P016018	8.18619	https://www.genecards.org/cgi-bin/carddisp.pl?gene=CLCNKA
FTH1	Ferritin Heavy Chain 1	Protein Coding	57	GC11M061959	8.18387	https://www.genecards.org/cgi-bin/carddisp.pl?gene=FTH1
COX4I1	Cytochrome C Oxidase Subunit 4I1	Protein Coding	52	GC16P085798	8.17593	https://www.genecards.org/cgi-bin/carddisp.pl?gene=COX4I1
FGFR4	Fibroblast Growth Factor Receptor 4	Protein Coding	59	GC05P177086	8.16301	https://www.genecards.org/cgi-bin/carddisp.pl?gene=FGFR4
ACP5	Acid Phosphatase 5, Tartrate Resistant	Protein Coding	53	GC19M011574	8.15679	https://www.genecards.org/cgi-bin/carddisp.pl?gene=ACP5
CSF2	Colony Stimulating Factor 2	Protein Coding	51	GC05P132073	8.11632	https://www.genecards.org/cgi-bin/carddisp.pl?gene=CSF2
VLDLR	Very Low Density Lipoprotein Receptor	Protein Coding	56	GC09P002611	8.1112	https://www.genecards.org/cgi-bin/carddisp.pl?gene=VLDLR
LTC4S	Leukotriene C4 Synthase	Protein Coding	50	GC05P179793	8.08062	https://www.genecards.org/cgi-bin/carddisp.pl?gene=LTC4S
CDKN3	Cyclin Dependent Kinase Inhibitor 3	Protein Coding	48	GC14P054398	8.07682	https://www.genecards.org/cgi-bin/carddisp.pl?gene=CDKN3
ACACB	Acetyl-CoA Carboxylase Beta	Protein Coding	52	GC12P109116	8.07289	https://www.genecards.org/cgi-bin/carddisp.pl?gene=ACACB
ABHD5	Abhydrolase Domain Containing 5, Lysophosphatidic Acid Acyltransferase	Protein Coding	51	GC03P043707	8.0712	https://www.genecards.org/cgi-bin/carddisp.pl?gene=ABHD5
SULT2A1	Sulfotransferase Family 2A Member 1	Protein Coding	50	GC19M047870	8.05496	https://www.genecards.org/cgi-bin/carddisp.pl?gene=SULT2A1
IGF2BP2	Insulin Like Growth Factor 2 MRNA Binding Protein 2	Protein Coding	51	GC03M185643	8.04959	https://www.genecards.org/cgi-bin/carddisp.pl?gene=IGF2BP2
MEN1	Menin 1	Protein Coding	51	GC11M064803	8.03073	https://www.genecards.org/cgi-bin/carddisp.pl?gene=MEN1
TNFRSF11A	TNF Receptor Superfamily Member 11a	Protein Coding	54	GC18P062325	8.01386	https://www.genecards.org/cgi-bin/carddisp.pl?gene=TNFRSF11A
AFP	Alpha Fetoprotein	Protein Coding	53	GC04P073431	7.98327	https://www.genecards.org/cgi-bin/carddisp.pl?gene=AFP
SLC5A8	Solute Carrier Family 5 Member 8	Protein Coding	50	GC12M101155	7.97348	https://www.genecards.org/cgi-bin/carddisp.pl?gene=SLC5A8
PHYH	Phytanoyl-CoA 2-Hydroxylase	Protein Coding	52	GC10M013277	7.94795	https://www.genecards.org/cgi-bin/carddisp.pl?gene=PHYH
TTPA	Alpha Tocopherol Transfer Protein	Protein Coding	47	GC08M063048	7.94461	https://www.genecards.org/cgi-bin/carddisp.pl?gene=TTPA
IL1A	Interleukin 1 Alpha	Protein Coding	52	GC02M112773	7.93112	https://www.genecards.org/cgi-bin/carddisp.pl?gene=IL1A
TBXAS1	Thromboxane A Synthase 1	Protein Coding	56	GC07P139777	7.92993	https://www.genecards.org/cgi-bin/carddisp.pl?gene=TBXAS1
F12	Coagulation Factor XII	Protein Coding	56	GC05M177402	7.92103	https://www.genecards.org/cgi-bin/carddisp.pl?gene=F12
DBT	Dihydrolipoamide Branched Chain Transacylase E2	Protein Coding	49	GC01M100186	7.92068	https://www.genecards.org/cgi-bin/carddisp.pl?gene=DBT
FAAH	Fatty Acid Amide Hydrolase	Protein Coding	54	GC01P046394	7.90929	https://www.genecards.org/cgi-bin/carddisp.pl?gene=FAAH
ACY1	Aminoacylase 1	Protein Coding	52	GC03P051983	7.90652	https://www.genecards.org/cgi-bin/carddisp.pl?gene=ACY1
SUCLA2	Succinate-CoA Ligase ADP-Forming Subunit Beta	Protein Coding	53	GC13M047745	7.90627	https://www.genecards.org/cgi-bin/carddisp.pl?gene=SUCLA2
CBR1	Carbonyl Reductase 1	Protein Coding	51	GC21P036069	7.90499	https://www.genecards.org/cgi-bin/carddisp.pl?gene=CBR1
APOC1	Apolipoprotein C1	Protein Coding	46	GC19P044914	7.9021	https://www.genecards.org/cgi-bin/carddisp.pl?gene=APOC1
PARP1	Poly(ADP-Ribose) Polymerase 1	Protein Coding	58	GC01M226360	7.88571	https://www.genecards.org/cgi-bin/carddisp.pl?gene=PARP1
SLC6A3	Solute Carrier Family 6 Member 3	Protein Coding	57	GC05M001392	7.86471	https://www.genecards.org/cgi-bin/carddisp.pl?gene=SLC6A3
UGT1A5	UDP Glucuronosyltransferase Family 1 Member A5	Protein Coding	40	GC02P233712	7.86116	https://www.genecards.org/cgi-bin/carddisp.pl?gene=UGT1A5
IL2	Interleukin 2	Protein Coding	53	GC04M122451	7.83306	https://www.genecards.org/cgi-bin/carddisp.pl?gene=IL2
ALDH3A1	Aldehyde Dehydrogenase 3 Family Member A1	Protein Coding	52	GC17M019737	7.8321	https://www.genecards.org/cgi-bin/carddisp.pl?gene=ALDH3A1
HSP90AA1	Heat Shock Protein 90 Alpha Family Class A Member 1	Protein Coding	58	GC14M102080	7.82165	https://www.genecards.org/cgi-bin/carddisp.pl?gene=HSP90AA1
GSTZ1	Glutathione S-Transferase Zeta 1	Protein Coding	48	GC14P077320	7.81275	https://www.genecards.org/cgi-bin/carddisp.pl?gene=GSTZ1
OPLAH	5-Oxoprolinase, ATP-Hydrolysing	Protein Coding	50	GC08M144338	7.80385	https://www.genecards.org/cgi-bin/carddisp.pl?gene=OPLAH
JAK2	Janus Kinase 2	Protein Coding	60	GC09P004985	7.78959	https://www.genecards.org/cgi-bin/carddisp.pl?gene=JAK2
CYP4V2	Cytochrome P450 Family 4 Subfamily V Member 2	Protein Coding	48	GC04P186191	7.77991	https://www.genecards.org/cgi-bin/carddisp.pl?gene=CYP4V2
CSN1S1	Casein Alpha S1	Protein Coding	43	GC04P069935	7.77328	https://www.genecards.org/cgi-bin/carddisp.pl?gene=CSN1S1
RORA	RAR Related Orphan Receptor A	Protein Coding	55	GC15M060488	7.75258	https://www.genecards.org/cgi-bin/carddisp.pl?gene=RORA
SULT1E1	Sulfotransferase Family 1E Member 1	Protein Coding	50	GC04M069823	7.7525	https://www.genecards.org/cgi-bin/carddisp.pl?gene=SULT1E1
PTS	6-Pyruvoyltetrahydropterin Synthase	Protein Coding	51	GC11P112226	7.75111	https://www.genecards.org/cgi-bin/carddisp.pl?gene=PTS
IL13	Interleukin 13	Protein Coding	50	GC05P132656	7.73813	https://www.genecards.org/cgi-bin/carddisp.pl?gene=IL13
PGK1	Phosphoglycerate Kinase 1	Protein Coding	56	GC0XP078039	7.73647	https://www.genecards.org/cgi-bin/carddisp.pl?gene=PGK1
KCNJ5	Potassium Inwardly Rectifying Channel Subfamily J Member 5	Protein Coding	53	GC11P128891	7.72093	https://www.genecards.org/cgi-bin/carddisp.pl?gene=KCNJ5
IDO1	Indoleamine 2,3-Dioxygenase 1	Protein Coding	53	GC08P039891	7.72022	https://www.genecards.org/cgi-bin/carddisp.pl?gene=IDO1
SLC2A3	Solute Carrier Family 2 Member 3	Protein Coding	55	GC12M007919	7.71025	https://www.genecards.org/cgi-bin/carddisp.pl?gene=SLC2A3
AMN	Amnion Associated Transmembrane Protein	Protein Coding	47	GC14P102922	7.69852	https://www.genecards.org/cgi-bin/carddisp.pl?gene=AMN
IL18	Interleukin 18	Protein Coding	50	GC11M112143	7.68626	https://www.genecards.org/cgi-bin/carddisp.pl?gene=IL18
ACTB	Actin Beta	Protein Coding	56	GC07M005527	7.68377	https://www.genecards.org/cgi-bin/carddisp.pl?gene=ACTB
FXN	Frataxin	Protein Coding	52	GC09P069035	7.67535	https://www.genecards.org/cgi-bin/carddisp.pl?gene=FXN
ACSL4	Acyl-CoA Synthetase Long Chain Family Member 4	Protein Coding	52	GC0XM109624	7.66752	https://www.genecards.org/cgi-bin/carddisp.pl?gene=ACSL4
CCL5	C-C Motif Chemokine Ligand 5	Protein Coding	51	GC17M035871	7.65858	https://www.genecards.org/cgi-bin/carddisp.pl?gene=CCL5
PTPN11	Protein Tyrosine Phosphatase Non-Receptor Type 11	Protein Coding	61	GC12P112418	7.65602	https://www.genecards.org/cgi-bin/carddisp.pl?gene=PTPN11
HLA-B	Major Histocompatibility Complex, Class I, B	Protein Coding	52	GC06M074887	7.6534	https://www.genecards.org/cgi-bin/carddisp.pl?gene=HLA-B
ESR2	Estrogen Receptor 2	Protein Coding	56	GC14M064084	7.65094	https://www.genecards.org/cgi-bin/carddisp.pl?gene=ESR2
PLA2G1B	Phospholipase A2 Group IB	Protein Coding	51	GC12M120322	7.63422	https://www.genecards.org/cgi-bin/carddisp.pl?gene=PLA2G1B
FABP1	Fatty Acid Binding Protein 1	Protein Coding	49	GC02M088122	7.63147	https://www.genecards.org/cgi-bin/carddisp.pl?gene=FABP1
SLPI	Secretory Leukocyte Peptidase Inhibitor	Protein Coding	47	GC20M045252	7.63104	https://www.genecards.org/cgi-bin/carddisp.pl?gene=SLPI
MMP3	Matrix Metallopeptidase 3	Protein Coding	57	GC11M102835	7.62763	https://www.genecards.org/cgi-bin/carddisp.pl?gene=MMP3
CD320	CD320 Molecule	Protein Coding	47	GC19M008302	7.61387	https://www.genecards.org/cgi-bin/carddisp.pl?gene=CD320
AGT	Angiotensinogen	Protein Coding	56	GC01M230690	7.60656	https://www.genecards.org/cgi-bin/carddisp.pl?gene=AGT
SULT1A2	Sulfotransferase Family 1A Member 2	Protein Coding	48	GC16M028591	7.58635	https://www.genecards.org/cgi-bin/carddisp.pl?gene=SULT1A2
FBP2	Fructose-Bisphosphatase 2	Protein Coding	50	GC09M094558	7.5805	https://www.genecards.org/cgi-bin/carddisp.pl?gene=FBP2
HPGD	15-Hydroxyprostaglandin Dehydrogenase	Protein Coding	53	GC04M174490	7.56579	https://www.genecards.org/cgi-bin/carddisp.pl?gene=HPGD
GOT1	Glutamic-Oxaloacetic Transaminase 1	Protein Coding	52	GC10M099396	7.56257	https://www.genecards.org/cgi-bin/carddisp.pl?gene=GOT1
SLC10A1	Solute Carrier Family 10 Member 1	Protein Coding	51	GC14M069775	7.56162	https://www.genecards.org/cgi-bin/carddisp.pl?gene=SLC10A1
PIK3CG	Phosphatidylinositol-4,5-Bisphosphate 3-Kinase Catalytic Subunit Gamma	Protein Coding	55	GC07P106865	7.55657	https://www.genecards.org/cgi-bin/carddisp.pl?gene=PIK3CG
CHKA	Choline Kinase Alpha	Protein Coding	50	GC11M068052	7.54332	https://www.genecards.org/cgi-bin/carddisp.pl?gene=CHKA
ERCC1	ERCC Excision Repair 1, Endonuclease Non-Catalytic Subunit	Protein Coding	52	GC19M073731	7.53379	https://www.genecards.org/cgi-bin/carddisp.pl?gene=ERCC1
STS	Steroid Sulfatase	Protein Coding	52	GC0XP007146	7.52468	https://www.genecards.org/cgi-bin/carddisp.pl?gene=STS
GSK3B	Glycogen Synthase Kinase 3 Beta	Protein Coding	57	GC03M119821	7.52019	https://www.genecards.org/cgi-bin/carddisp.pl?gene=GSK3B
TYR	Tyrosinase	Protein Coding	55	GC11P089177	7.51607	https://www.genecards.org/cgi-bin/carddisp.pl?gene=TYR
CRYAA	Crystallin Alpha A	Protein Coding	52	GC21P043169	7.51415	https://www.genecards.org/cgi-bin/carddisp.pl?gene=CRYAA
FOS	Fos Proto-Oncogene, AP-1 Transcription Factor Subunit	Protein Coding	57	GC14P075278	7.48855	https://www.genecards.org/cgi-bin/carddisp.pl?gene=FOS
GPI	Glucose-6-Phosphate Isomerase	Protein Coding	55	GC19P034359	7.47959	https://www.genecards.org/cgi-bin/carddisp.pl?gene=GPI
HMBS	Hydroxymethylbilane Synthase	Protein Coding	51	GC11P119084	7.47586	https://www.genecards.org/cgi-bin/carddisp.pl?gene=HMBS
HSPG2	Heparan Sulfate Proteoglycan 2	Protein Coding	54	GC01M021822	7.45351	https://www.genecards.org/cgi-bin/carddisp.pl?gene=HSPG2
CD4	CD4 Molecule	Protein Coding	57	GC12P006786	7.45059	https://www.genecards.org/cgi-bin/carddisp.pl?gene=CD4
TARDBP	TAR DNA Binding Protein	Protein Coding	53	GC01P011013	7.44888	https://www.genecards.org/cgi-bin/carddisp.pl?gene=TARDBP
MAPK14	Mitogen-Activated Protein Kinase 14	Protein Coding	58	GC06P096228	7.44164	https://www.genecards.org/cgi-bin/carddisp.pl?gene=MAPK14
ADORA2A	Adenosine A2a Receptor	Protein Coding	53	GC22P024417	7.42965	https://www.genecards.org/cgi-bin/carddisp.pl?gene=ADORA2A
TIMP1	TIMP Metallopeptidase Inhibitor 1	Protein Coding	52	GC0XP047769	7.42049	https://www.genecards.org/cgi-bin/carddisp.pl?gene=TIMP1
KNG1	Kininogen 1	Protein Coding	55	GC03P186717	7.40857	https://www.genecards.org/cgi-bin/carddisp.pl?gene=KNG1
HSD17B1	Hydroxysteroid 17-Beta Dehydrogenase 1	Protein Coding	48	GC17P066882	7.39751	https://www.genecards.org/cgi-bin/carddisp.pl?gene=HSD17B1
PRKN	Parkin RBR E3 Ubiquitin Protein Ligase	Protein Coding	54	GC06M161348	7.39691	https://www.genecards.org/cgi-bin/carddisp.pl?gene=PRKN
MIR29C	MicroRNA 29c	RNA Gene	21	GC01M207814	7.39178	https://www.genecards.org/cgi-bin/carddisp.pl?gene=MIR29C
MMP2	Matrix Metallopeptidase 2	Protein Coding	60	GC16P055390	7.34777	https://www.genecards.org/cgi-bin/carddisp.pl?gene=MMP2
AGTR1	Angiotensin II Receptor Type 1	Protein Coding	58	GC03P148697	7.34518	https://www.genecards.org/cgi-bin/carddisp.pl?gene=AGTR1
HP	Haptoglobin	Protein Coding	52	GC16P072590	7.34124	https://www.genecards.org/cgi-bin/carddisp.pl?gene=HP
MAPK8	Mitogen-Activated Protein Kinase 8	Protein Coding	57	GC10P048306	7.31079	https://www.genecards.org/cgi-bin/carddisp.pl?gene=MAPK8
STAT1	Signal Transducer And Activator Of Transcription 1	Protein Coding	60	GC02M190908	7.29073	https://www.genecards.org/cgi-bin/carddisp.pl?gene=STAT1
MAPK10	Mitogen-Activated Protein Kinase 10	Protein Coding	56	GC04M085990	7.27905	https://www.genecards.org/cgi-bin/carddisp.pl?gene=MAPK10
RNASE3	Ribonuclease A Family Member 3	Protein Coding	46	GC14P020891	7.26182	https://www.genecards.org/cgi-bin/carddisp.pl?gene=RNASE3
ALOX15	Arachidonate 15-Lipoxygenase	Protein Coding	52	GC17M004630	7.2585	https://www.genecards.org/cgi-bin/carddisp.pl?gene=ALOX15
BMP2	Bone Morphogenetic Protein 2	Protein Coding	53	GC20P006767	7.25179	https://www.genecards.org/cgi-bin/carddisp.pl?gene=BMP2
EGFR	Epidermal Growth Factor Receptor	Protein Coding	62	GC07P055019	7.23376	https://www.genecards.org/cgi-bin/carddisp.pl?gene=EGFR
ALAS2	5'-Aminolevulinate Synthase 2	Protein Coding	51	GC0XM055009	7.21372	https://www.genecards.org/cgi-bin/carddisp.pl?gene=ALAS2
NTS	Neurotensin	Protein Coding	48	GC12P085876	7.20008	https://www.genecards.org/cgi-bin/carddisp.pl?gene=NTS
PDK1	Pyruvate Dehydrogenase Kinase 1	Protein Coding	54	GC02P172555	7.19481	https://www.genecards.org/cgi-bin/carddisp.pl?gene=PDK1
HTT	Huntingtin	Protein Coding	51	GC04P003041	7.18752	https://www.genecards.org/cgi-bin/carddisp.pl?gene=HTT
DIO2	Iodothyronine Deiodinase 2	Protein Coding	46	GC14M080197	7.16299	https://www.genecards.org/cgi-bin/carddisp.pl?gene=DIO2
EIF2AK3	Eukaryotic Translation Initiation Factor 2 Alpha Kinase 3	Protein Coding	55	GC02M088556	7.16261	https://www.genecards.org/cgi-bin/carddisp.pl?gene=EIF2AK3
CDKN2A	Cyclin Dependent Kinase Inhibitor 2A	Protein Coding	57	GC09M021967	7.1556	https://www.genecards.org/cgi-bin/carddisp.pl?gene=CDKN2A
BRAF	B-Raf Proto-Oncogene, Serine/Threonine Kinase	Protein Coding	60	GC07M140745	7.14859	https://www.genecards.org/cgi-bin/carddisp.pl?gene=BRAF
LRP1	LDL Receptor Related Protein 1	Protein Coding	53	GC12P057128	7.14531	https://www.genecards.org/cgi-bin/carddisp.pl?gene=LRP1
ELN	Elastin	Protein Coding	50	GC07P074027	7.14269	https://www.genecards.org/cgi-bin/carddisp.pl?gene=ELN
PLAT	Plasminogen Activator, Tissue Type	Protein Coding	56	GC08M042174	7.14156	https://www.genecards.org/cgi-bin/carddisp.pl?gene=PLAT
CASP3	Caspase 3	Protein Coding	56	GC04M184627	7.14049	https://www.genecards.org/cgi-bin/carddisp.pl?gene=CASP3
ALDH1A2	Aldehyde Dehydrogenase 1 Family Member A2	Protein Coding	55	GC15M125676	7.13073	https://www.genecards.org/cgi-bin/carddisp.pl?gene=ALDH1A2
TSC2	TSC Complex Subunit 2	Protein Coding	56	GC16P014467	7.11489	https://www.genecards.org/cgi-bin/carddisp.pl?gene=TSC2
CSF1	Colony Stimulating Factor 1	Protein Coding	51	GC01P109911	7.11105	https://www.genecards.org/cgi-bin/carddisp.pl?gene=CSF1
PTHLH	Parathyroid Hormone Like Hormone	Protein Coding	52	GC12M027959	7.10705	https://www.genecards.org/cgi-bin/carddisp.pl?gene=PTHLH
FFAR4	Free Fatty Acid Receptor 4	Protein Coding	47	GC10P093566	7.09924	https://www.genecards.org/cgi-bin/carddisp.pl?gene=FFAR4
HBA1	Hemoglobin Subunit Alpha 1	Protein Coding	49	GC16P014377	7.08698	https://www.genecards.org/cgi-bin/carddisp.pl?gene=HBA1
CD38	CD38 Molecule	Protein Coding	53	GC04P019720	7.08533	https://www.genecards.org/cgi-bin/carddisp.pl?gene=CD38
CACNA1S	Calcium Voltage-Gated Channel Subunit Alpha1 S	Protein Coding	55	GC01M201008	7.07472	https://www.genecards.org/cgi-bin/carddisp.pl?gene=CACNA1S
KCNJ10	Potassium Inwardly Rectifying Channel Subfamily J Member 10	Protein Coding	52	GC01M159998	7.0745	https://www.genecards.org/cgi-bin/carddisp.pl?gene=KCNJ10
INPPL1	Inositol Polyphosphate Phosphatase Like 1	Protein Coding	55	GC11P072223	7.07283	https://www.genecards.org/cgi-bin/carddisp.pl?gene=INPPL1
ACHE	Acetylcholinesterase (Cartwright Blood Group)	Protein Coding	53	GC07M100889	7.07079	https://www.genecards.org/cgi-bin/carddisp.pl?gene=ACHE
BPGM	Bisphosphoglycerate Mutase	Protein Coding	52	GC07P134646	7.04248	https://www.genecards.org/cgi-bin/carddisp.pl?gene=BPGM
AMT	Aminomethyltransferase	Protein Coding	51	GC03M051876	7.03092	https://www.genecards.org/cgi-bin/carddisp.pl?gene=AMT
LIAS	Lipoic Acid Synthetase	Protein Coding	48	GC04P039503	7.0295	https://www.genecards.org/cgi-bin/carddisp.pl?gene=LIAS
SOAT2	Sterol O-Acyltransferase 2	Protein Coding	50	GC12P053103	7.02404	https://www.genecards.org/cgi-bin/carddisp.pl?gene=SOAT2
GUCY2C	Guanylate Cyclase 2C	Protein Coding	52	GC12M014612	7.02224	https://www.genecards.org/cgi-bin/carddisp.pl?gene=GUCY2C
PHGDH	Phosphoglycerate Dehydrogenase	Protein Coding	57	GC01P119660	7.01682	https://www.genecards.org/cgi-bin/carddisp.pl?gene=PHGDH
GPAM	Glycerol-3-Phosphate Acyltransferase, Mitochondrial	Protein Coding	50	GC10M112148	7.00981	https://www.genecards.org/cgi-bin/carddisp.pl?gene=GPAM
