# Supplementary material for: Revealing propionate metabolism-related genes in glioblastoma and investigating their underlying mechanisms
Source: Front Oncol. 2025 Apr 17;15:1529369. doi: 10.3389/fonc.2025.1529369 (PMC12043635; doi:10.3389/fonc.2025.1529369)
Supplement: Supplementary file 5 [file Table2.xlsx]

## Sheet: Sheet1
Supplementary Table 2 Primer sequence of RT-qPCR
primer	sequences
MAPK1 F	TCAGTGAGCGAGACATCCTG
MAPK1 R	TCCATCACGAAGATGCGGTC
PNPLA3 F	TCTTTGTGCAGCTACCTCCG
PNPLA3 R	GAGTTAAGTGCTGGACCGCT
SARDH F	TCCATGGGTCCTTTGGTCTG
SARDH R	TCGCCCGTAGAGGGGAATAA
SREBF2 F	TGCCTCTCCTTTAACCCCCT
SREBF2 R	CAGATCTGCCTGTTTCCGGT
ADSL F	TCTTCCCTGGTCCAGTCCAC
ADSL R	CCGCCATGTCCGGAATTTAT
ACHE F	GAACACGGCCTCTTCCCCTA
ACHE R	TCCAGTGTGAGTCTCTCGGT
internal reference -GAPDH F	CGAAGGTGGAGTCAACGGATTT
internal reference -GAPDH R	ATGGGTGGAATCATATTGGAAC
