# Supplementary material for: Revealing propionate metabolism-related genes in glioblastoma and investigating their underlying mechanisms
Source: Front Oncol. 2025 Apr 17;15:1529369. doi: 10.3389/fonc.2025.1529369 (PMC12043635; doi:10.3389/fonc.2025.1529369)
Supplement: Supplementary file 6 [file Table3.xlsx]

## Sheet: diffSig
Symbol	row	baseMean	log2FoldChange	lfcSE	stat	pvalue	padj
A2M	A2M	45969.2	1.79617	0.383733	4.68077	2.85802e-06	2.07571e-05
AACS	AACS	1170.4	-2.08936	0.200908	-10.3996	2.48909e-25	4.68654e-23
AAK1	AAK1	1958.38	-2.71071	0.247864	-10.9363	7.7293e-28	2.11317e-25
AARS1	AARS1	9007.85	-1.19666	0.181929	-6.57766	4.77918e-11	9.80296e-10
AATK	AATK	1738.05	-3.95283	0.603523	-6.54959	5.76936e-11	1.16074e-09
ABCA1	ABCA1	4911.38	1.96731	0.360058	5.46386	4.65883e-08	5.11165e-07
ABCA13	ABCA13	140.61	4.91605	0.843265	5.82978	5.55018e-09	7.41932e-08
ABCA2	ABCA2	9381.18	-3.19934	0.407351	-7.85401	4.02936e-15	1.64286e-13
ABCA3	ABCA3	5651.32	-1.37771	0.306496	-4.49503	6.95589e-06	4.58322e-05
ABCA5	ABCA5	595.548	-1.76324	0.480558	-3.66916	0.000243351	0.00108069
ABCA8	ABCA8	1170.95	-1.77328	0.502847	-3.52648	0.000421126	0.00175693
ABCA9	ABCA9	118.102	-1.62242	0.562342	-2.88512	0.00391269	0.0123267
ABCB4	ABCB4	190.213	2.12181	0.346334	6.12648	8.98453e-10	1.42595e-08
ABCB7	ABCB7	1103	1.20286	0.175928	6.83726	8.07243e-12	1.89096e-10
ABCB9	ABCB9	676.822	-1.32983	0.283854	-4.68489	2.80106e-06	2.04214e-05
ABCC3	ABCC3	3151.2	5.12138	0.659527	7.76524	8.14928e-15	3.16119e-13
ABCC4	ABCC4	860.066	1.2002	0.26077	4.60253	4.17393e-06	2.90458e-05
ABCC5	ABCC5	2021.97	-1.07553	0.285354	-3.76909	0.000163841	0.000761868
ABCC8	ABCC8	391.251	-2.13488	0.669644	-3.18808	0.00143219	0.00515626
ABCD1	ABCD1	968.8	1.21077	0.260578	4.64649	3.37629e-06	2.40743e-05
ABCG4	ABCG4	120.619	-3.67144	0.506793	-7.24447	4.34141e-13	1.27985e-11
ABHD12B	ABHD12B	60.7522	-1.46478	0.400532	-3.65708	0.000255105	0.00112691
ABHD14B	ABHD14B	1323.21	1.24293	0.246919	5.03376	4.80951e-07	4.16525e-06
ABHD17B	ABHD17B	1068.2	-1.41265	0.220292	-6.41264	1.43023e-10	2.65038e-09
ABHD3	ABHD3	915.968	1.16574	0.228255	5.1072	3.26963e-07	2.94274e-06
ABHD4	ABHD4	4055.35	1.83151	0.255584	7.16597	7.72401e-13	2.16663e-11
ABHD5	ABHD5	871.661	1.25217	0.212373	5.8961	3.72183e-09	5.16014e-08
ABHD6	ABHD6	1274.31	-1.17497	0.312727	-3.75717	0.000171847	0.000794749
ABHD8	ABHD8	1435.11	-1.55653	0.261654	-5.9488	2.7011e-09	3.86441e-08
ABI2	ABI2	6746.05	-1.08825	0.200415	-5.43002	5.63487e-08	6.07568e-07
ABI3	ABI3	1182.34	1.67867	0.372917	4.50146	6.74873e-06	4.46145e-05
ABLIM1	ABLIM1	4662.67	-1.14818	0.330824	-3.47067	0.000519166	0.00211697
ABLIM2	ABLIM2	513.002	-3.17491	0.38371	-8.27424	1.29282e-16	6.73682e-15
ABLIM3	ABLIM3	1120.41	-1.2815	0.433358	-2.95714	0.00310504	0.0100912
ABR	ABR	9226.07	-2.17131	0.26842	-8.08922	6.0047e-16	2.83649e-14
ABTB1	ABTB1	1145.64	-1.37404	0.240758	-5.70713	1.14896e-08	1.43767e-07
AC000089.1	AC000089.1	75.6884	2.63915	0.344558	7.65951	1.86644e-14	6.80994e-13
AC002456.1	AC002456.1	115.766	3.42988	0.481692	7.12048	1.07554e-12	2.94351e-11
AC004057.1	AC004057.1	58.3048	6.63796	0.952892	6.96612	3.2581e-12	8.17926e-11
AC004130.2	AC004130.2	80.9916	1.32003	0.438919	3.00746	0.00263442	0.00875128
AC004158.1	AC004158.1	359.798	-1.1117	0.374664	-2.96719	0.00300534	0.00981197
AC004233.2	AC004233.2	69.2999	-1.11694	0.564054	-1.9802	0.0476805	0.102638
AC004453.1	AC004453.1	417.479	3.91704	0.377339	10.3807	3.03506e-25	5.55723e-23
AC004540.2	AC004540.2	522.54	3.19053	0.711034	4.48717	7.21757e-06	4.73687e-05
AC004852.2	AC004852.2	78.2705	2.83752	0.858474	3.3053	0.000948739	0.00358956
AC004925.1	AC004925.1	128.81	-4.20151	0.582586	-7.21183	5.52048e-13	1.59216e-11
AC004943.2	AC004943.2	226.907	1.32775	0.258644	5.13349	2.84426e-07	2.6002e-06
AC004947.2	AC004947.2	113.008	-1.9064	0.583301	-3.26829	0.001082	0.0040266
AC005070.3	AC005070.3	61.5316	-2.34297	0.325563	-7.19668	6.16978e-13	1.76666e-11
AC005165.1	AC005165.1	68.8537	1.64841	0.536331	3.07349	0.00211571	0.00724277
AC005330.1	AC005330.1	112.398	-2.28046	0.42331	-5.3872	7.1562e-08	7.52296e-07
AC005696.4	AC005696.4	213.999	-2.31918	0.59185	-3.91852	8.90937e-05	0.000446599
AC005726.1	AC005726.1	108.809	-1.65542	0.426767	-3.87898	0.000104897	0.000514258
AC005821.1	AC005821.1	104.552	2.2013	0.518776	4.24325	2.20306e-05	0.000128432
AC005912.1	AC005912.1	419.329	2.59258	0.323715	8.00882	1.1581e-15	5.18238e-14
AC006059.1	AC006059.1	144.195	-1.00683	0.483411	-2.08276	0.0372733	0.0836642
AC006449.5	AC006449.5	50.116	-1.11508	0.401813	-2.77513	0.00551791	0.0165916
AC006511.3	AC006511.3	80.2621	1.02075	0.289371	3.52749	0.000419522	0.00175072
AC006538.1	AC006538.1	98.1756	-1.80765	0.338346	-5.34262	9.16107e-08	9.42457e-07
AC006547.1	AC006547.1	129.152	-1.10019	0.235748	-4.66678	3.05956e-06	2.20323e-05
AC007098.1	AC007098.1	165.058	1.3293	0.575044	2.31164	0.0207974	0.0514279
AC007238.1	AC007238.1	75.6985	1.73873	0.249126	6.97932	2.96611e-12	7.50763e-11
AC007342.7	AC007342.7	91.9355	-1.32934	0.270946	-4.90629	9.28165e-07	7.54369e-06
AC007382.1	AC007382.1	103.133	-1.84566	0.282904	-6.52399	6.84615e-11	1.35821e-09
AC007485.2	AC007485.2	154.159	-1.60042	0.28097	-5.69606	1.22608e-08	1.52843e-07
AC007683.1	AC007683.1	63.8595	4.74395	0.491358	9.65478	4.69166e-22	5.33539e-20
AC007686.3	AC007686.3	91.7815	-1.19254	0.337614	-3.53226	0.000412028	0.00172377
AC007688.2	AC007688.2	52.2168	4.19414	0.519078	8.07999	6.47704e-16	3.03746e-14
AC008026.1	AC008026.1	76.3081	3.52553	0.427159	8.25345	1.53883e-16	7.90527e-15
AC008105.3	AC008105.3	69.9051	-1.2455	0.503341	-2.47447	0.0133436	0.0353034
AC008669.1	AC008669.1	88.2413	-1.35664	0.323885	-4.18866	2.80604e-05	0.00015928
AC008760.2	AC008760.2	96.6334	1.72507	0.586338	2.94211	0.00325986	0.0105182
AC008915.2	AC008915.2	88.4347	1.99681	0.336877	5.92742	3.07732e-09	4.33891e-08
AC008946.1	AC008946.1	54.6315	1.40011	0.39891	3.50985	0.000448355	0.00185591
AC008957.3	AC008957.3	127.263	-1.29466	0.539087	-2.40157	0.0163248	0.0419614
AC009005.1	AC009005.1	76.5952	2.48279	0.458088	5.4199	5.96316e-08	6.38138e-07
AC009102.2	AC009102.2	57.3467	-1.78114	0.563624	-3.16016	0.00157683	0.0056132
AC009126.1	AC009126.1	71.2495	-1.43945	0.251043	-5.73389	9.81546e-09	1.2434e-07
AC009159.3	AC009159.3	55.9492	1.06988	0.402074	2.6609	0.00779326	0.0222738
AC009237.14	AC009237.14	171.017	1.33644	0.425672	3.1396	0.00169181	0.00596821
AC009245.1	AC009245.1	68.3109	3.91105	0.402566	9.71529	2.59502e-22	3.05554e-20
AC009533.1	AC009533.1	157.57	1.79066	0.450775	3.97241	7.1149e-05	0.000364849
AC009690.2	AC009690.2	76.08	1.4018	0.299051	4.68751	2.76553e-06	2.01993e-05
AC009902.2	AC009902.2	101.499	1.47207	0.568788	2.58808	0.00965114	0.0267971
AC009902.3	AC009902.3	192.286	1.13401	0.558788	2.02941	0.0424162	0.0931341
AC010186.2	AC010186.2	226.728	2.09469	0.299676	6.98987	2.75138e-12	7.00408e-11
AC010186.3	AC010186.3	89.3441	2.13718	0.301971	7.07745	1.46829e-12	3.91506e-11
AC010226.1	AC010226.1	81.7716	1.29476	0.382744	3.38284	0.000717417	0.00281854
AC010343.1	AC010343.1	494.473	4.80426	0.376086	12.7744	2.27969e-37	2.52767e-34
AC010422.3	AC010422.3	171.299	5.16871	0.476684	10.8431	2.15172e-27	5.61359e-25
AC010973.2	AC010973.2	62.5029	1.97567	0.407841	4.84422	1.27108e-06	1.00191e-05
AC011005.1	AC011005.1	55.603	1.76839	0.264507	6.6856	2.29982e-11	5.03012e-10
AC011008.2	AC011008.2	169.986	-1.09045	0.374664	-2.91048	0.00360873	0.011475
AC011447.7	AC011447.7	75.3291	1.47391	0.515736	2.85788	0.0042648	0.0132777
AC011481.3	AC011481.3	99.68	1.44519	0.522111	2.76797	0.00564063	0.0169166
AC011495.1	AC011495.1	113.051	3.26513	0.362123	9.01664	1.93951e-19	1.57353e-17
AC011503.2	AC011503.2	53.4204	1.63195	0.477039	3.42099	0.000623935	0.00248901
AC012073.1	AC012073.1	64.8396	1.34926	0.333155	4.04995	5.12286e-05	0.000273521
AC012085.1	AC012085.1	75.0177	2.45747	0.31453	7.81314	5.57819e-15	2.21551e-13
AC012158.1	AC012158.1	55.7716	-1.02236	0.385322	-2.65325	0.007972	0.0226985
AC012313.2	AC012313.2	77.8317	-1.07515	0.45938	-2.34045	0.0192607	0.048224
AC012513.3	AC012513.3	321.664	-1.36191	0.295427	-4.60998	4.02709e-06	2.81368e-05
AC012615.1	AC012615.1	351.143	1.43172	0.373992	3.82822	0.000129073	0.000618336
AC013391.3	AC013391.3	191.067	2.17051	0.58392	3.71713	0.000201498	0.000914251
AC015712.2	AC015712.2	69.5667	-3.46364	0.713367	-4.85533	1.20185e-06	9.52861e-06
AC015726.1	AC015726.1	68.2497	-1.46261	0.258371	-5.66088	1.50601e-08	1.83553e-07
AC015922.3	AC015922.3	173.225	1.38119	0.452635	3.05144	0.00227745	0.00771245
AC016590.3	AC016590.3	60.641	1.43715	0.407553	3.52629	0.000421427	0.00175793
AC016596.2	AC016596.2	65.147	2.62962	0.38524	6.82593	8.73601e-12	2.03803e-10
AC016739.1	AC016739.1	571.57	4.57942	0.32292	14.1813	1.19648e-45	3.97988e-42
AC016831.1	AC016831.1	143.719	-1.90601	0.619968	-3.07437	0.00210947	0.00722698
AC016876.2	AC016876.2	141.657	1.70487	0.235482	7.23993	4.48917e-13	1.31854e-11
AC017104.1	AC017104.1	63.3937	1.68827	0.407946	4.13846	3.49644e-05	0.000193892
AC018647.1	AC018647.1	277.339	-2.40214	0.489196	-4.91038	9.08992e-07	7.39722e-06
AC019069.1	AC019069.1	160.758	1.93432	0.378888	5.10527	3.30326e-07	2.96899e-06
AC021016.1	AC021016.1	106.821	-1.53999	0.24161	-6.37387	1.84319e-10	3.34574e-09
AC021074.1	AC021074.1	76.3187	4.77968	0.491502	9.72466	2.36706e-22	2.80367e-20
AC021188.1	AC021188.1	61.5729	2.41939	0.434679	5.56592	2.60776e-08	3.00842e-07
AC021242.3	AC021242.3	121.759	2.42788	0.617966	3.92883	8.5361e-05	0.000429723
AC021739.2	AC021739.2	155.41	2.21326	0.445581	4.96713	6.79506e-07	5.69456e-06
AC022400.6	AC022400.6	300.166	1.17144	0.289574	4.04539	5.22354e-05	0.000277969
AC022415.1	AC022415.1	160.399	1.30476	0.303858	4.29399	1.75494e-05	0.000104928
AC023301.1	AC023301.1	195.909	-3.56007	0.868034	-4.10131	4.10827e-05	0.00022473
AC024293.1	AC024293.1	1097.39	3.79355	0.352738	10.7546	5.63962e-27	1.40694e-24
AC024940.1	AC024940.1	163.347	1.91599	0.726522	2.63721	0.00835921	0.0236542
AC024940.2	AC024940.2	111.28	4.1662	0.411971	10.1128	4.84556e-24	7.61477e-22
AC026271.1	AC026271.1	246.202	1.64136	0.20503	8.00545	1.1903e-15	5.32049e-14
AC026356.1	AC026356.1	79.7164	1.39686	0.352111	3.9671	7.2753e-05	0.0003725
AC026356.2	AC026356.2	58.067	1.09184	0.392895	2.77895	0.00545345	0.0164299
AC026369.2	AC026369.2	57.1767	1.1399	0.463106	2.46142	0.0138389	0.0364255
AC026401.3	AC026401.3	344.257	1.72721	0.310532	5.56212	2.66517e-08	3.06845e-07
AC026403.1	AC026403.1	300.05	4.97625	0.401007	12.4094	2.32424e-35	1.97392e-32
AC026412.1	AC026412.1	700.467	1.23361	0.263431	4.68286	2.82905e-06	2.05803e-05
AC026471.6	AC026471.6	55.6165	2.59519	0.399586	6.49471	8.31957e-11	1.6223e-09
AC026691.1	AC026691.1	114.337	-1.00781	0.369478	-2.72766	0.00637849	0.0188038
AC027097.1	AC027097.1	51.9259	1.55671	0.275708	5.64624	1.63998e-08	1.98008e-07
AC027097.2	AC027097.2	62.4849	1.08035	0.244958	4.41035	1.03205e-05	6.53894e-05
AC027307.2	AC027307.2	237.456	1.07841	0.334619	3.22281	0.0012694	0.00463412
AC027309.2	AC027309.2	146.387	3.14125	0.318697	9.85655	6.42187e-23	8.24229e-21
AC027644.3	AC027644.3	69.9312	1.099	0.312801	3.51342	0.00044237	0.00183488
AC034102.1	AC034102.1	89.2924	4.49544	0.44375	10.1306	4.04367e-24	6.43056e-22
AC034236.1	AC034236.1	233.154	1.24912	0.298233	4.18841	2.8091e-05	0.000159431
AC040977.1	AC040977.1	70.1182	1.04933	0.296546	3.53849	0.000402425	0.00168944
AC044787.1	AC044787.1	104.8	3.84398	0.38992	9.85838	6.306e-23	8.11968e-21
AC048341.1	AC048341.1	312.625	1.25339	0.425601	2.94498	0.00322972	0.0104395
AC048341.2	AC048341.2	53.3352	1.54566	0.45666	3.38471	0.000712537	0.00280213
AC055811.4	AC055811.4	104.103	-1.64642	0.468808	-3.51193	0.000444865	0.00184376
AC061992.2	AC061992.2	55.969	3.25275	0.636734	5.10849	3.24736e-07	2.92468e-06
AC064799.1	AC064799.1	81.6463	3.42503	0.410941	8.33459	7.77688e-17	4.25819e-15
AC064875.1	AC064875.1	375.312	3.0339	0.604444	5.01932	5.18548e-07	4.45509e-06
AC067930.5	AC067930.5	63.0409	1.83506	0.279566	6.56397	5.2395e-11	1.06433e-09
AC068057.1	AC068057.1	101.824	1.36325	0.528014	2.58185	0.00982736	0.0272352
AC068535.1	AC068535.1	101.897	2.46068	0.571569	4.30513	1.66885e-05	0.000100443
AC068700.1	AC068700.1	73.7535	-1.31766	0.426834	-3.08705	0.00202152	0.00696297
AC068888.1	AC068888.1	318.493	-1.49423	0.339515	-4.40108	1.07716e-05	6.79991e-05
AC072061.1	AC072061.1	63.9498	-1.32724	0.295273	-4.49497	6.95804e-06	4.58365e-05
AC073343.1	AC073343.1	58.1366	-1.2517	0.460014	-2.72101	0.00650827	0.0191142
AC073861.1	AC073861.1	1045.31	4.33881	0.393591	11.0237	2.9386e-28	8.37836e-26
AC073896.2	AC073896.2	79.3331	1.18881	0.343172	3.46418	0.00053186	0.00216255
AC074117.1	AC074117.1	190.73	1.03623	0.301739	3.4342	0.000594298	0.00238127
AC079250.1	AC079250.1	134.75	4.36133	0.440489	9.90112	4.11633e-23	5.42269e-21
AC079834.1	AC079834.1	55.9131	-1.03625	0.408897	-2.53426	0.0112684	0.0306126
AC079949.2	AC079949.2	59.2251	-1.29215	0.625335	-2.06633	0.0387977	0.0864974
AC080038.1	AC080038.1	115.132	3.11045	0.466019	6.6745	2.48077e-11	5.40514e-10
AC080100.1	AC080100.1	122.994	-1.94587	0.469069	-4.14836	3.34863e-05	0.000186629
AC080112.1	AC080112.1	145.027	1.8693	0.468401	3.9908	6.585e-05	0.00034074
AC083798.2	AC083798.2	72.5051	1.20645	0.333185	3.62096	0.000293517	0.00127389
AC083799.1	AC083799.1	202.046	1.47531	0.288333	5.11668	3.10962e-07	2.81395e-06
AC084757.3	AC084757.3	73.0096	1.58178	0.422886	3.74045	0.000183693	0.000843469
AC087289.5	AC087289.5	69.0101	1.24445	0.407641	3.05281	0.00226713	0.00768337
AC087477.2	AC087477.2	62.1786	1.74783	0.747838	2.33718	0.0194296	0.0485875
AC087501.4	AC087501.4	108.766	1.00445	0.283421	3.54402	0.000394078	0.00165963
AC087854.1	AC087854.1	51.619	-1.1135	0.256893	-4.33449	1.46096e-05	8.92223e-05
AC090114.1	AC090114.1	86.1126	4.38555	0.475621	9.22068	2.95226e-20	2.68434e-18
AC090204.1	AC090204.1	143.28	2.2035	0.608565	3.62082	0.000293669	0.00127428
AC090360.1	AC090360.1	66.7703	-1.30907	0.400146	-3.27148	0.00106985	0.00398619
AC090692.1	AC090692.1	230.692	5.99772	0.692987	8.65488	4.93423e-18	3.21821e-16
AC091057.1	AC091057.1	228.008	2.57503	0.406701	6.33152	2.42752e-10	4.29699e-09
AC091563.1	AC091563.1	52.352	-2.33443	0.44487	-5.24744	1.54228e-07	1.51113e-06
AC091825.3	AC091825.3	111.09	-1.49892	0.245995	-6.09329	1.10613e-09	1.72267e-08
AC092115.1	AC092115.1	96.9509	3.66823	0.332359	11.037	2.53484e-28	7.49488e-26
AC092117.1	AC092117.1	122.014	-1.23957	0.524579	-2.36299	0.0181282	0.045856
AC092164.1	AC092164.1	67.8057	1.13624	0.468703	2.42421	0.0153417	0.0398082
AC092171.2	AC092171.2	897.275	-1.24852	0.262657	-4.75344	1.99983e-06	1.50955e-05
AC092171.3	AC092171.3	70.4913	-1.12011	0.331622	-3.37768	0.000730994	0.00286454
AC092171.5	AC092171.5	58.3757	-1.22897	0.341114	-3.60279	0.000314815	0.00135675
AC092295.2	AC092295.2	77.294	-1.15268	0.322448	-3.57476	0.000350545	0.00149299
AC092376.2	AC092376.2	137.931	-2.09399	0.482461	-4.34022	1.42338e-05	8.71271e-05
AC092597.1	AC092597.1	51.441	3.68574	0.439051	8.39478	4.66776e-17	2.6541e-15
AC092675.1	AC092675.1	70.5879	3.46826	0.536773	6.46132	1.03796e-10	1.98361e-09
AC092691.1	AC092691.1	70.4135	-1.60117	0.400723	-3.99572	6.44987e-05	0.000334833
AC092803.1	AC092803.1	84.7872	-1.03763	0.394361	-2.63118	0.00850899	0.0240193
AC092821.1	AC092821.1	72.204	1.18702	0.580913	2.04337	0.0410157	0.0905971
AC092919.2	AC092919.2	276.953	1.61045	0.384448	4.18899	2.80201e-05	0.000159187
AC092958.1	AC092958.1	506.545	2.06695	0.676014	3.05756	0.00223146	0.00757727
AC093157.1	AC093157.1	407.559	1.85345	0.268576	6.90101	5.16327e-12	1.24756e-10
AC093297.2	AC093297.2	350.614	-1.33894	0.260834	-5.13329	2.84725e-07	2.6019e-06
AC093673.1	AC093673.1	843.199	1.53138	0.361781	4.23289	2.30704e-05	0.000133816
AC093726.1	AC093726.1	189.337	1.75352	0.388008	4.51929	6.20468e-06	4.13742e-05
AC093895.1	AC093895.1	52.887	7.61292	1.23448	6.16688	6.96492e-10	1.13013e-08
AC093908.1	AC093908.1	77.6779	2.23312	0.469884	4.7525	2.00918e-06	1.51489e-05
AC097359.2	AC097359.2	119.43	1.24551	0.319013	3.90428	9.45072e-05	0.000470146
AC097658.1	AC097658.1	61.7378	4.83113	0.548868	8.802	1.34405e-18	9.49543e-17
AC099336.2	AC099336.2	94.7561	1.4375	0.311969	4.60782	4.06921e-06	2.83962e-05
AC099548.2	AC099548.2	65.9922	3.47048	0.576034	6.02478	1.69336e-09	2.52398e-08
AC099560.2	AC099560.2	151.373	5.16225	0.461696	11.1811	5.04767e-29	1.57913e-26
AC099792.1	AC099792.1	143.392	2.07694	0.504958	4.11309	3.90397e-05	0.000214348
AC099850.3	AC099850.3	87.3441	2.43254	0.318905	7.62781	2.38775e-14	8.54028e-13
AC103923.1	AC103923.1	57.1918	2.02446	0.419392	4.82714	1.38507e-06	1.08235e-05
AC104051.2	AC104051.2	108.187	2.83235	1.03204	2.74443	0.00606166	0.0180001
AC104072.1	AC104072.1	85.1303	-4.56113	0.785944	-5.80337	6.49946e-09	8.55365e-08
AC104083.1	AC104083.1	263.778	-2.5805	0.459117	-5.62058	1.90319e-08	2.26499e-07
AC104619.3	AC104619.3	114.944	5.17246	0.464929	11.1253	9.45307e-29	2.92503e-26
AC104825.1	AC104825.1	286.9	-1.24305	0.288274	-4.31204	1.61752e-05	9.77073e-05
AC105345.1	AC105345.1	51.4338	-1.52095	0.415009	-3.66486	0.000247469	0.00109731
AC105383.1	AC105383.1	107.909	-1.58122	0.454092	-3.48216	0.000497391	0.0020388
AC106881.1	AC106881.1	68.8066	-3.27391	0.659127	-4.96703	6.79843e-07	5.69619e-06
AC107027.3	AC107027.3	75.3212	-1.20537	0.229025	-5.26306	1.41673e-07	1.39872e-06
AC107294.2	AC107294.2	71.6899	1.3459	0.3258	4.13106	3.61095e-05	0.000199632
AC107398.3	AC107398.3	654.949	-3.22161	0.672694	-4.78911	1.67519e-06	1.28937e-05
AC107956.1	AC107956.1	162.035	2.37996	0.353482	6.7329	1.66318e-11	3.71294e-10
AC107959.1	AC107959.1	59.6478	1.16231	0.407658	2.85118	0.00435578	0.0135209
AC108488.1	AC108488.1	82.7592	1.10493	0.339918	3.25057	0.00115173	0.00425237
AC108673.3	AC108673.3	54.1182	-1.24066	0.310277	-3.99856	6.37294e-05	0.000331357
AC110285.1	AC110285.1	99.9123	-2.41377	0.745099	-3.23952	0.00119729	0.00439742
AC112777.1	AC112777.1	84.252	4.36964	0.599644	7.28706	3.168e-13	9.55811e-12
AC113404.3	AC113404.3	63.765	2.84801	0.393242	7.2424	4.40828e-13	1.29574e-11
AC113935.1	AC113935.1	225.223	-1.10785	0.332991	-3.32696	0.000877987	0.00335687
AC114811.2	AC114811.2	75.5484	-2.75774	0.376889	-7.3171	2.53379e-13	7.73232e-12
AC114947.2	AC114947.2	91.0377	-1.70695	0.462854	-3.68787	0.00022614	0.00101286
AC115223.1	AC115223.1	146.738	1.26069	0.268289	4.69901	2.61426e-06	1.91963e-05
AC116407.2	AC116407.2	71.3503	1.53203	0.411883	3.71957	0.000199559	0.000906416
AC116533.1	AC116533.1	515.499	2.66324	0.328586	8.10517	5.26736e-16	2.50598e-14
AC120036.4	AC120036.4	139.863	-2.28637	0.391249	-5.84377	5.10311e-09	6.86307e-08
AC122129.1	AC122129.1	57.575	-1.59494	0.498677	-3.19834	0.00138224	0.00499577
AC123912.4	AC123912.4	57.3267	1.62775	0.683408	2.38181	0.0172278	0.0439347
AC124016.2	AC124016.2	72.5518	-2.24108	0.449764	-4.9828	6.26702e-07	5.28979e-06
AC124798.1	AC124798.1	101.385	-1.78641	0.467591	-3.82045	0.000133206	0.000635366
AC125807.1	AC125807.1	53.4596	4.37558	0.555253	7.88033	3.2653e-15	1.35065e-13
AC131235.1	AC131235.1	233.974	4.58748	0.407149	11.2673	1.90243e-29	6.38129e-27
AC133065.3	AC133065.3	175.805	1.44065	0.482014	2.98881	0.0028007	0.00922764
AC136475.1	AC136475.1	167.863	1.62147	0.416135	3.89651	9.75885e-05	0.000483653
AC136632.1	AC136632.1	421.416	2.0277	0.250957	8.07987	6.48341e-16	3.03746e-14
AC138207.2	AC138207.2	85.4754	1.32882	0.398914	3.3311	0.000865034	0.00331401
AC138207.3	AC138207.3	50.8579	1.66883	0.403393	4.13699	3.51894e-05	0.000195032
AC138207.4	AC138207.4	63.127	1.62797	0.429943	3.78647	0.000152805	0.000716984
AC138207.5	AC138207.5	78.4505	1.4499	0.420398	3.44886	0.000562951	0.00227345
AC138207.8	AC138207.8	230.765	1.26058	0.31123	4.05032	5.11484e-05	0.000273202
AC138649.1	AC138649.1	55.8863	-3.65023	0.729861	-5.00127	5.69543e-07	4.85041e-06
AC138969.1	AC138969.1	100.163	-1.12722	0.472821	-2.38403	0.0171243	0.043721
AC139491.2	AC139491.2	172.607	3.09847	0.728233	4.25478	2.09255e-05	0.000122688
AC139495.2	AC139495.2	56.468	1.77388	0.587873	3.01745	0.00254908	0.00850532
AC141557.1	AC141557.1	108.509	3.25823	0.811365	4.01574	5.92601e-05	0.000310627
AC144652.1	AC144652.1	141.899	-1.24759	0.395659	-3.1532	0.0016149	0.00573173
AC144831.1	AC144831.1	58.2297	-1.92645	0.45057	-4.27558	1.90638e-05	0.000112985
AC233723.2	AC233723.2	181.99	-1.63047	0.294955	-5.52785	3.24177e-08	3.66465e-07
AC243919.1	AC243919.1	2934.73	1.70157	0.436832	3.89525	9.80995e-05	0.000485632
AC243964.4	AC243964.4	153.148	-1.21171	0.267372	-4.53192	5.84511e-06	3.92453e-05
AC244502.1	AC244502.1	58.9635	3.65137	0.824033	4.43109	9.37558e-06	5.99929e-05
AC245052.4	AC245052.4	51.6565	1.42834	0.309043	4.62183	3.80371e-06	2.67352e-05
AC245100.4	AC245100.4	140.089	1.28794	0.295602	4.35702	1.31847e-05	8.16137e-05
AC245297.1	AC245297.1	457.876	-1.4415	0.442121	-3.26041	0.00111253	0.00413085
AC246787.1	AC246787.1	156.572	2.73842	0.378713	7.23085	4.79967e-13	1.40457e-11
ACACA	ACACA	3314.77	-1.09387	0.245551	-4.45475	8.39892e-06	5.44239e-05
ACACB	ACACB	781.715	-1.32759	0.33501	-3.96284	7.4064e-05	0.000378532
ACADSB	ACADSB	789.616	-1.8828	0.223519	-8.42346	3.65521e-17	2.11451e-15
ACAN	ACAN	461.321	2.06409	0.857947	2.40585	0.0161348	0.0415346
ACBD7	ACBD7	217.896	-2.63633	0.558684	-4.71882	2.37212e-06	1.7597e-05
ACE	ACE	927.29	1.8297	0.428493	4.27009	1.95394e-05	0.000115409
ACHE	ACHE	897.289	-1.11549	0.462947	-2.40954	0.0159727	0.0411865
ACKR3	ACKR3	2461.97	1.92689	0.314376	6.12924	8.82979e-10	1.40362e-08
ACO2	ACO2	5528.25	-1.40103	0.247504	-5.66066	1.50794e-08	1.83658e-07
ACOT4	ACOT4	73.5059	-1.69935	0.425978	-3.98929	6.62702e-05	0.000342737
ACOT7	ACOT7	2354.6	-2.30774	0.327805	-7.04	1.92247e-12	5.02535e-11
ACOX2	ACOX2	476.366	1.37689	0.426282	3.22999	0.00123796	0.00452886
ACP5	ACP5	369.928	2.52035	0.653292	3.85792	0.000114354	0.000555194
ACP6	ACP6	810.983	1.05256	0.334548	3.1462	0.00165405	0.00584792
ACRBP	ACRBP	101.039	1.05194	0.336525	3.1259	0.00177263	0.00622034
ACSBG1	ACSBG1	1394.49	-1.21504	0.550077	-2.20886	0.0271845	0.0643331
ACSL4	ACSL4	1958.86	-1.43687	0.294232	-4.88345	1.04247e-06	8.37919e-06
ACSL6	ACSL6	1417.02	-2.54241	0.489699	-5.19177	2.08299e-07	1.97305e-06
ACSS1	ACSS1	2178.53	-1.03887	0.3399	-3.05639	0.00224021	0.00760506
ACSS3	ACSS3	1979.46	1.21575	0.532876	2.28148	0.0225199	0.0550226
ACTA2	ACTA2	3544.38	2.16292	0.495894	4.36167	1.29076e-05	8.00318e-05
ACTBP11	ACTBP11	71.4949	4.24554	0.403641	10.5181	7.1289e-26	1.43716e-23
ACTBP2	ACTBP2	258.205	4.82897	0.321731	15.0093	6.37803e-51	5.09171e-47
ACTBP7	ACTBP7	74.1177	3.62491	0.338431	10.7109	9.04461e-27	2.16182e-24
ACTG2	ACTG2	321.541	2.58724	0.602374	4.29507	1.74639e-05	0.000104511
ACTL6A	ACTL6A	2351.03	2.42026	0.263025	9.20167	3.52443e-20	3.14723e-18
ACTL6B	ACTL6B	486.237	-3.04581	0.824957	-3.69208	0.000222427	0.000998468
ACTN2	ACTN2	1354.01	-1.94918	0.448072	-4.35016	1.36041e-05	8.37867e-05
ACTR1A	ACTR1A	5833.62	-1.29151	0.187464	-6.88935	5.60468e-12	1.34284e-10
ACTR3B	ACTR3B	898.433	-2.0227	0.256577	-7.88343	3.18516e-15	1.32298e-13
ACVR1B	ACVR1B	1972.32	-1.55759	0.186308	-8.36027	6.25727e-17	3.48181e-15
ACVR1C	ACVR1C	98.5852	-4.28947	0.682528	-6.28467	3.28545e-10	5.65512e-09
ACVR2A	ACVR2A	593.181	-1.02482	0.229837	-4.45889	8.23862e-06	5.35504e-05
ACVRL1	ACVRL1	1126.06	1.16858	0.358887	3.25612	0.00112946	0.00418292
ACY1	ACY1	154.689	1.05856	0.237579	4.45561	8.36555e-06	5.42782e-05
ACY3	ACY3	154.106	-1.62723	0.63914	-2.54596	0.0108978	0.0297514
ADAD2	ADAD2	71.3491	-4.27993	0.62419	-6.85677	7.04368e-12	1.65874e-10
ADAM11	ADAM11	516.43	-4.14722	0.480452	-8.63192	6.03326e-18	3.87176e-16
ADAM12	ADAM12	1576.27	2.84411	0.542105	5.24641	1.55087e-07	1.51802e-06
ADAM22	ADAM22	2233.41	-1.69358	0.302231	-5.60359	2.09952e-08	2.4761e-07
ADAM23	ADAM23	2024.6	-1.61657	0.308079	-5.24727	1.5437e-07	1.51211e-06
ADAM33	ADAM33	901.677	1.58504	0.683633	2.31855	0.0204196	0.0506421
ADAM8	ADAM8	564.666	2.17038	0.5783	3.75303	0.000174711	0.000806587
ADAM9	ADAM9	8622.78	1.78098	0.346409	5.14124	2.72925e-07	2.50727e-06
ADAMDEC1	ADAMDEC1	211.832	9.61597	1.20283	7.99446	1.30147e-15	5.77859e-14
ADAMTS12	ADAMTS12	325.825	4.05265	0.671091	6.03889	1.55177e-09	2.34003e-08
ADAMTS15	ADAMTS15	641.07	2.73529	0.589377	4.64098	3.4676e-06	2.46471e-05
ADAMTS16	ADAMTS16	55.2881	-2.84481	0.631248	-4.50665	6.58582e-06	4.36449e-05
ADAMTS2	ADAMTS2	424.374	1.49555	0.592298	2.525	0.0115698	0.031295
ADAMTS4	ADAMTS4	1568.22	-1.88567	0.484958	-3.88832	0.000100942	0.000497679
ADAMTS5	ADAMTS5	249.781	1.64187	0.431458	3.8054	0.000141576	0.000670758
ADAMTS6	ADAMTS6	287.972	2.65445	0.420256	6.31626	2.6797e-10	4.68725e-09
ADAMTS7	ADAMTS7	489.809	2.71335	0.579037	4.68597	2.78642e-06	2.03332e-05
ADAMTS8	ADAMTS8	247.721	-2.9447	0.549523	-5.35864	8.38508e-08	8.69122e-07
ADAMTS9	ADAMTS9	1906.98	2.1277	0.484918	4.38776	1.14523e-05	7.17856e-05
ADAMTSL2	ADAMTSL2	770.385	-1.30575	0.369534	-3.53351	0.000410077	0.00171795
ADAMTSL3	ADAMTSL3	89.2592	-1.59664	0.490524	-3.25497	0.00113406	0.00419606
ADAMTSL4	ADAMTSL4	445.002	1.49996	0.446024	3.36297	0.000771097	0.00299991
ADAP1	ADAP1	470.546	-3.77598	0.515627	-7.32307	2.42356e-13	7.43002e-12
ADAP2	ADAP2	1143.08	1.62948	0.343956	4.73748	2.16397e-06	1.6215e-05
ADARB1	ADARB1	725.592	-2.61379	0.322296	-8.10989	5.06653e-16	2.42007e-14
ADARB2	ADARB2	298.14	-4.11592	0.690993	-5.95653	2.57644e-09	3.70867e-08
ADCY1	ADCY1	1664.51	-3.59452	0.55869	-6.43384	1.2442e-10	2.3393e-09
ADCY10P1	ADCY10P1	201.194	-1.23345	0.422821	-2.9172	0.00353189	0.011263
ADCY2	ADCY2	3787.34	-1.36938	0.563982	-2.42805	0.0151802	0.0394334
ADCY3	ADCY3	1633.88	-1.06811	0.220317	-4.84808	1.24665e-06	9.84784e-06
ADCY5	ADCY5	962.036	-3.3777	0.533577	-6.33029	2.44693e-10	4.32751e-09
ADCYAP1	ADCYAP1	126.801	-2.67252	0.716527	-3.72983	0.000191609	0.000874889
ADD2	ADD2	3056.32	-2.00567	0.405885	-4.94148	7.75322e-07	6.41138e-06
ADGRA1	ADGRA1	929.107	-1.98819	0.537584	-3.69837	0.000216984	0.000976014
ADGRA1-AS1	ADGRA1-AS1	69.3126	-2.67486	0.675771	-3.95824	7.55041e-05	0.000385122
ADGRB1	ADGRB1	3779.6	-1.50573	0.697933	-2.15741	0.030974	0.0718187
ADGRB2	ADGRB2	7337.41	-1.92154	0.340387	-5.64515	1.65034e-08	1.98958e-07
ADGRB3	ADGRB3	1171.12	-2.3321	0.377316	-6.18075	6.37972e-10	1.04152e-08
ADGRE1	ADGRE1	165.73	2.87269	0.631069	4.5521	5.31141e-06	3.605e-05
ADGRE2	ADGRE2	418.184	1.25362	0.464043	2.70151	0.00690264	0.0200967
ADGRE5	ADGRE5	2728.12	1.27639	0.447347	2.85324	0.00432757	0.0134448
ADGRG3	ADGRG3	58.5928	1.63455	0.658091	2.48378	0.0129997	0.0345424
ADGRL1	ADGRL1	5150.93	-1.95964	0.306046	-6.40307	1.52281e-10	2.8102e-09
ADGRL4	ADGRL4	1135.98	1.98644	0.339229	5.85573	4.74911e-09	6.41508e-08
ADGRV1	ADGRV1	1735.2	-1.20315	0.513981	-2.34085	0.0192401	0.0481829
ADH5	ADH5	7184.1	1.1278	0.195054	5.78201	7.38147e-09	9.63816e-08
ADHFE1	ADHFE1	456.434	-1.20905	0.394123	-3.06771	0.00215709	0.00736153
ADM	ADM	2642	2.13599	0.596408	3.58142	0.000341726	0.0014598
ADM2	ADM2	68.1675	3.21334	0.732471	4.38699	1.14929e-05	7.1995e-05
ADPRH	ADPRH	572.797	1.77434	0.267734	6.62727	3.41955e-11	7.22194e-10
ADPRHL1	ADPRHL1	98.5016	-1.83761	0.351487	-5.2281	1.71262e-07	1.65804e-06
ADRA1A	ADRA1A	93.1217	-1.62019	0.715232	-2.26526	0.0234967	0.0570496
ADRA1B	ADRA1B	150.575	-3.85165	0.500246	-7.6995	1.366e-14	5.08159e-13
ADRA2A	ADRA2A	157.406	-1.8571	0.720302	-2.57823	0.00993082	0.0274895
ADRA2C	ADRA2C	51.9521	-3.05681	0.668033	-4.57585	4.743e-06	3.25687e-05
ADRB1	ADRB1	161.972	-2.63104	0.475289	-5.53568	3.10032e-08	3.5227e-07
ADSL	ADSL	2828.36	1.00756	0.302097	3.33523	0.000852285	0.00327114
ADSS2	ADSS2	1678.01	-1.04465	0.168791	-6.18903	6.05354e-10	9.93557e-09
AEBP1	AEBP1	20862	2.84022	0.517741	5.48579	4.11626e-08	4.55895e-07
AEN	AEN	1796.83	1.65083	0.306031	5.39433	6.8781e-08	7.26312e-07
AF111167.2	AF111167.2	79.6271	-1.915	0.371292	-5.15767	2.50047e-07	2.31737e-06
AF201337.1	AF201337.1	51.7117	2.8736	0.430247	6.67896	2.40645e-11	5.25757e-10
AFAP1L1	AFAP1L1	1203.76	2.94603	0.431109	6.8336	8.28082e-12	1.9375e-10
AFF2	AFF2	142.748	-3.04734	0.895756	-3.40198	0.000669007	0.00264817
AFF3	AFF3	823.748	-1.85832	0.496763	-3.74086	0.000183388	0.000842557
AFMID	AFMID	929.493	-1.08618	0.300013	-3.62042	0.000294122	0.00127601
AGAP1	AGAP1	3782.34	-2.10268	0.315704	-6.66031	2.73246e-11	5.90318e-10
AGAP2	AGAP2	6321.69	-2.12931	0.882481	-2.41287	0.0158273	0.0408697
AGAP2-AS1	AGAP2-AS1	983.206	2.8854	0.688453	4.19114	2.77558e-05	0.000157911
AGAP3	AGAP3	5546.71	-1.84553	0.225924	-8.16881	3.11449e-16	1.51978e-14
AGBL2	AGBL2	89.706	2.62815	0.542628	4.84336	1.2766e-06	1.00566e-05
AGBL4	AGBL4	107.629	-3.05951	0.541335	-5.65178	1.58796e-08	1.92367e-07
AGER	AGER	287.312	1.14928	0.373849	3.07417	0.00211086	0.0072305
AGMAT	AGMAT	99.0122	-1.04488	0.45596	-2.29161	0.0219282	0.0537711
AGMO	AGMO	324.416	3.34676	0.62138	5.38601	7.20394e-08	7.56916e-07
AGPAT3	AGPAT3	5422.63	-1.00866	0.218483	-4.61668	3.89936e-06	2.73352e-05
AGPAT4	AGPAT4	1729.31	-1.84	0.313603	-5.8673	4.42948e-09	6.01999e-08
AGPAT5	AGPAT5	5113.15	1.03561	0.240119	4.31288	1.61143e-05	9.74129e-05
AGTPBP1	AGTPBP1	1016.3	-2.11312	0.277811	-7.60633	2.81981e-14	9.96949e-13
AGTR1	AGTR1	54.8593	2.2008	0.785293	2.80252	0.00507056	0.0154195
AGTRAP	AGTRAP	2168.34	1.73182	0.30323	5.71125	1.1215e-08	1.40862e-07
AHCY	AHCY	7979.08	1.14654	0.265401	4.32004	1.56004e-05	9.47368e-05
AHI1	AHI1	827.071	-1.29098	0.251498	-5.13316	2.84924e-07	2.60312e-06
AHNAK2	AHNAK2	843.139	-1.61382	0.697553	-2.31354	0.0206929	0.0512011
AHRR	AHRR	141.493	-1.70593	0.420008	-4.06167	4.87221e-05	0.000261608
AIDA	AIDA	1499.18	1.16607	0.177327	6.57581	4.83898e-11	9.90527e-10
AIDAP2	AIDAP2	66.7665	-4.27074	0.642466	-6.64742	2.98275e-11	6.39073e-10
AIF1	AIF1	2659.11	1.54231	0.494204	3.12079	0.00180368	0.0063143
AIFM3	AIFM3	402.776	-3.53286	0.730961	-4.83317	1.34375e-06	1.05253e-05
AIM2	AIM2	66.2158	2.60943	0.68195	3.82642	0.00013002	0.000621991
AIMP2	AIMP2	1169.22	1.02658	0.195805	5.24287	1.58101e-07	1.54373e-06
AJAP1	AJAP1	350.801	-4.47012	0.666247	-6.7094	1.95428e-11	4.3289e-10
AJM1	AJM1	526.487	-2.59372	0.335111	-7.73988	9.95074e-15	3.79364e-13
AJUBA	AJUBA	504.741	2.97163	0.372261	7.98264	1.4324e-15	6.31077e-14
AK2	AK2	5707.15	1.76874	0.228893	7.72736	1.09803e-14	4.14656e-13
AK5	AK5	1540.15	-4.84426	0.743734	-6.51343	7.3455e-11	1.44935e-09
AKAP11	AKAP11	2999.59	-2.28855	0.221626	-10.3262	5.36402e-25	9.51601e-23
AKAP5	AKAP5	282.055	-4.27851	0.387499	-11.0413	2.41441e-28	7.19204e-26
AKAP6	AKAP6	2233.57	-2.51013	0.361948	-6.93505	4.0608e-12	1.00056e-10
AKAP9	AKAP9	1425.43	-1.35537	0.239764	-5.65292	1.57741e-08	1.91263e-07
AKNAD1	AKNAD1	120.79	2.38077	0.51393	4.63249	3.613e-06	2.55567e-05
AKT3	AKT3	2864.69	-1.47687	0.368588	-4.00684	6.15354e-05	0.000321246
AL009174.1	AL009174.1	110.848	3.00981	0.390801	7.70165	1.3432e-14	5.00607e-13
AL009178.2	AL009178.2	70.9889	5.20648	0.9819	5.30245	1.14258e-07	1.14938e-06
AL022313.4	AL022313.4	108.295	-4.37883	0.938063	-4.66795	3.0422e-06	2.19232e-05
AL022322.1	AL022322.1	51.7019	-2.09253	0.551624	-3.7934	0.000148601	0.000699478
AL031056.1	AL031056.1	99.3461	-1.64691	0.721625	-2.28222	0.0224762	0.054936
AL031282.2	AL031282.2	65.0612	-1.34309	0.354491	-3.78879	0.000151382	0.000711226
AL031727.1	AL031727.1	126.688	3.98923	0.426517	9.35305	8.51584e-21	8.25045e-19
AL033519.3	AL033519.3	69.8038	5.00985	0.552512	9.06739	1.219e-19	1.01159e-17
AL035252.3	AL035252.3	59.0685	-1.20015	0.35603	-3.37091	0.000749194	0.00292496
AL035411.1	AL035411.1	61.2539	3.86506	0.435232	8.88045	6.65932e-19	4.95921e-17
AL035446.1	AL035446.1	143.05	5.55297	0.86085	6.45057	1.11429e-10	2.11723e-09
AL035461.2	AL035461.2	66.7372	1.44177	0.37882	3.80596	0.000141255	0.000669395
AL035530.2	AL035530.2	64.8064	-1.05428	0.294972	-3.57417	0.000351346	0.00149609
AL049838.1	AL049838.1	270.276	-1.15003	0.390545	-2.94469	0.00323274	0.0104476
AL049839.2	AL049839.2	145.472	1.14754	0.564762	2.03189	0.0421644	0.0926935
AL049840.2	AL049840.2	95.5266	-1.17119	0.444241	-2.63639	0.00837922	0.0236989
AL049873.1	AL049873.1	128.907	4.14285	0.416437	9.94832	2.56486e-23	3.51817e-21
AL078621.1	AL078621.1	77.651	-1.01077	0.275784	-3.66508	0.000247263	0.00109652
AL080243.2	AL080243.2	197.089	3.8927	0.355518	10.9494	6.69058e-28	1.8418e-25
AL096711.2	AL096711.2	100.883	-2.14695	0.402606	-5.33264	9.67961e-08	9.91233e-07
AL109659.2	AL109659.2	58.0341	2.24617	0.639668	3.51146	0.000445657	0.00184666
AL109918.1	AL109918.1	489.566	1.21939	0.322311	3.78328	0.000154774	0.000725369
AL117332.1	AL117332.1	86.3919	1.59464	0.298602	5.34035	9.27651e-08	9.5286e-07
AL117335.1	AL117335.1	102.092	-1.24007	0.346053	-3.58347	0.000339065	0.00144936
AL118558.3	AL118558.3	69.9277	-1.95563	0.309249	-6.3238	2.55206e-10	4.48758e-09
AL121603.2	AL121603.2	136.187	1.04127	0.267456	3.89324	9.89129e-05	0.000489003
AL121832.2	AL121832.2	116.034	1.04278	0.340941	3.05852	0.0022243	0.00755683
AL122020.1	AL122020.1	108.617	5.30613	0.545356	9.72967	2.25313e-22	2.69269e-20
AL133260.1	AL133260.1	99.7278	3.32273	0.447036	7.4328	1.06322e-13	3.43639e-12
AL133355.1	AL133355.1	70.4039	-1.07046	0.266019	-4.02398	5.72239e-05	0.000300942
AL133415.1	AL133415.1	179.672	5.43294	0.452045	12.0186	2.83818e-33	2.02302e-30
AL136366.1	AL136366.1	247.926	1.32853	0.524082	2.53496	0.0112459	0.0305617
AL138756.1	AL138756.1	205.312	-1.55986	0.341022	-4.57409	4.78302e-06	3.28209e-05
AL139095.2	AL139095.2	170.032	5.66078	0.498092	11.3649	6.25053e-30	2.22764e-27
AL139100.1	AL139100.1	85.2258	3.06477	0.39976	7.66652	1.76725e-14	6.46576e-13
AL139384.2	AL139384.2	65.7462	-1.42029	0.41215	-3.44606	0.000568829	0.0022937
AL157392.3	AL157392.3	376.822	-1.68133	0.34887	-4.81936	1.44022e-06	1.1204e-05
AL158212.3	AL158212.3	300.417	-2.44197	0.288036	-8.47802	2.29059e-17	1.35253e-15
AL161785.1	AL161785.1	57.3095	1.84616	0.493289	3.74257	0.000182151	0.000837837
AL161787.1	AL161787.1	92.8327	3.62731	0.423809	8.55883	1.14015e-17	7.06679e-16
AL162151.2	AL162151.2	139.486	4.07442	0.358345	11.3701	5.89248e-30	2.11896e-27
AL162411.1	AL162411.1	65.1282	1.75259	0.470927	3.72157	0.00019799	0.00090011
AL353622.1	AL353622.1	63.5623	1.31179	0.521833	2.51382	0.0119432	0.0321351
AL353796.1	AL353796.1	91.4516	-1.35564	0.311592	-4.3507	1.35704e-05	8.36178e-05
AL354714.2	AL354714.2	73.9304	1.36262	0.314244	4.33618	1.44979e-05	8.86212e-05
AL354919.2	AL354919.2	146.422	5.50952	0.771349	7.1427	9.15157e-13	2.53325e-11
AL355472.1	AL355472.1	120.278	3.00176	0.320831	9.3562	8.26584e-21	8.02772e-19
AL355974.1	AL355974.1	88.3616	2.86656	0.668042	4.29099	1.77877e-05	0.000106147
AL355974.2	AL355974.2	155.58	4.26075	0.608515	7.00187	2.52571e-12	6.48335e-11
AL358216.1	AL358216.1	77.0538	-3.00506	0.825559	-3.64003	0.000272605	0.0011947
AL358334.2	AL358334.2	85.1175	2.57139	0.490805	5.23913	1.61334e-07	1.57069e-06
AL359091.1	AL359091.1	178.557	-2.09706	0.88556	-2.36806	0.0178819	0.0453419
AL359918.1	AL359918.1	56.8063	2.94093	0.329029	8.93821	3.95522e-19	3.04781e-17
AL365181.3	AL365181.3	232.363	1.41875	0.386166	3.67394	0.000238835	0.00106245
AL365357.1	AL365357.1	204.8	2.22465	0.891751	2.4947	0.0126063	0.0336494
AL365361.1	AL365361.1	134.037	-3.19096	0.61713	-5.17065	2.33287e-07	2.17975e-06
AL390719.1	AL390719.1	77.5785	-1.54486	0.457654	-3.37562	0.000736506	0.00288219
AL390755.1	AL390755.1	2083.57	4.77044	0.53725	8.87936	6.72454e-19	4.99845e-17
AL390879.1	AL390879.1	121.07	1.23633	0.327449	3.77563	0.000159602	0.000745232
AL391121.1	AL391121.1	64.6698	-1.10636	0.271614	-4.0733	4.63514e-05	0.000250056
AL391416.1	AL391416.1	50.8143	3.18623	0.409921	7.77279	7.67784e-15	2.98702e-13
AL391422.4	AL391422.4	476.094	2.57893	0.336488	7.66425	1.79875e-14	6.56896e-13
AL392089.1	AL392089.1	55.4467	2.16524	0.668848	3.23727	0.0012068	0.0044258
AL445524.1	AL445524.1	95.1326	1.6876	0.31315	5.38912	7.08043e-08	7.45705e-07
AL450345.1	AL450345.1	113.816	3.16786	1.05731	2.99614	0.00273421	0.00904066
AL450405.1	AL450405.1	690.345	2.86998	0.350905	8.17879	2.86709e-16	1.40421e-14
AL450998.1	AL450998.1	106.211	2.32972	0.415604	5.60562	2.07509e-08	2.44985e-07
AL451165.2	AL451165.2	160.329	1.1485	0.371797	3.08905	0.00200795	0.00692556
AL590004.3	AL590004.3	94.3846	2.84219	0.663252	4.28523	1.82549e-05	0.000108677
AL590617.2	AL590617.2	441.777	1.08316	0.310924	3.48367	0.000494594	0.00202817
AL590867.2	AL590867.2	711.026	3.41355	0.338395	10.0875	6.27731e-24	9.49111e-22
AL591686.2	AL591686.2	50.6747	2.00309	0.744718	2.68973	0.00715095	0.0206944
AL591846.1	AL591846.1	417.063	5.06591	0.795911	6.36492	1.95398e-10	3.52599e-09
AL591848.3	AL591848.3	95.1477	-1.68637	0.329335	-5.12052	3.04701e-07	2.76132e-06
AL591895.1	AL591895.1	109.727	-1.89915	0.354103	-5.36325	8.1736e-08	8.50071e-07
AL596087.1	AL596087.1	56.6415	1.59922	0.256482	6.23522	4.5114e-10	7.57263e-09
AL596244.1	AL596244.1	354.906	-2.16724	0.311705	-6.95285	3.57969e-12	8.91372e-11
AL645929.1	AL645929.1	151.019	2.28995	0.667166	3.43236	0.000598356	0.00239486
AL662795.2	AL662795.2	424.676	-2.13217	0.319654	-6.67023	2.55397e-11	5.54647e-10
AL662844.4	AL662844.4	132.416	-1.95403	0.307672	-6.35101	2.13902e-10	3.8334e-09
AL671277.1	AL671277.1	446.27	2.20918	0.510168	4.33029	1.48913e-05	9.08314e-05
AL671883.2	AL671883.2	54.2384	1.71756	0.419498	4.09431	4.23431e-05	0.000230645
ALCAM	ALCAM	4740.15	-1.21065	0.406444	-2.97864	0.00289527	0.00949593
ALDH1L1-AS2	ALDH1L1-AS2	386.036	1.33364	0.654704	2.03701	0.0416485	0.0917818
ALDH2	ALDH2	5099.8	-1.26928	0.291898	-4.34837	1.37152e-05	8.43928e-05
ALDH3A1	ALDH3A1	86.0451	1.50872	0.66824	2.25776	0.0239608	0.0579859
ALDH3B1	ALDH3B1	774.379	1.46448	0.382259	3.83112	0.000127561	0.000611724
ALDH5A1	ALDH5A1	2288.07	-1.3815	0.327583	-4.21725	2.47301e-05	0.000142319
ALDH6A1	ALDH6A1	3371.13	-1.24355	0.281298	-4.42075	9.83592e-06	6.26673e-05
ALDH7A1P1	ALDH7A1P1	54.103	3.83329	0.492825	7.77819	7.35716e-15	2.88192e-13
ALDH8A1	ALDH8A1	52.9698	-2.14243	0.492202	-4.35275	1.34442e-05	8.29681e-05
ALDOC	ALDOC	16385.1	-1.21115	0.535588	-2.26135	0.0237373	0.0575567
ALG3	ALG3	1679.21	1.34483	0.190361	7.06462	1.6106e-12	4.266e-11
ALG5	ALG5	1581.56	1.0421	0.314509	3.31341	0.000921649	0.003501
ALG6	ALG6	897.633	1.64751	0.277341	5.94039	2.84337e-09	4.04189e-08
ALG8	ALG8	1659.93	1.07112	0.15552	6.88737	5.6833e-12	1.36004e-10
ALKBH2	ALKBH2	1124.2	1.25048	0.251432	4.97345	6.57715e-07	5.52818e-06
ALOX15B	ALOX15B	237.135	3.54959	0.783724	4.52913	5.92258e-06	3.97054e-05
ALOX5	ALOX5	1182.51	1.54218	0.463381	3.32809	0.000874423	0.00334485
ALOX5AP	ALOX5AP	3612.13	2.79513	0.505101	5.5338	3.13372e-08	3.55862e-07
ALPK1	ALPK1	532.48	1.04883	0.436935	2.40043	0.016376	0.042058
ALPK2	ALPK2	117.607	2.03538	0.808739	2.51673	0.011845	0.0319291
ALS2CL	ALS2CL	208.651	-1.1576	0.567033	-2.04151	0.0412002	0.0909344
ALYREF	ALYREF	3118.59	1.09303	0.195227	5.59873	2.15926e-08	2.5402e-07
AMBRA1	AMBRA1	1703.69	-1.15575	0.189194	-6.1088	1.00386e-09	1.57756e-08
AMER2	AMER2	2465.64	-2.671	0.518799	-5.14842	2.62685e-07	2.42436e-06
AMER3	AMER3	124.87	-4.56575	0.867195	-5.26496	1.4022e-07	1.38609e-06
AMH	AMH	426.834	2.14427	0.662203	3.23808	0.00120335	0.004414
AMIGO1	AMIGO1	1196.32	-2.15345	0.293467	-7.33797	2.16858e-13	6.73103e-12
AMN1	AMN1	387.513	-1.49692	0.264605	-5.65718	1.53881e-08	1.86981e-07
AMOTL2	AMOTL2	2647.87	-1.16575	0.464551	-2.50941	0.0120934	0.0324822
AMPD2	AMPD2	3288.43	-1.19504	0.221517	-5.39481	6.85956e-08	7.24546e-07
AMPH	AMPH	1290.73	-3.58297	0.519168	-6.90136	5.1507e-12	1.24528e-10
AMZ1	AMZ1	192.604	-2.19853	0.509857	-4.31206	1.61744e-05	9.77073e-05
ANAPC11	ANAPC11	5231.62	1.21145	0.28398	4.26597	1.9904e-05	0.000117302
ANAPC1P4	ANAPC1P4	52.4592	1.07339	0.437995	2.45068	0.0142585	0.0373383
ANG	ANG	211.79	3.00282	0.407107	7.376	1.63114e-13	5.14285e-12
ANGPT1	ANGPT1	614.152	1.59897	0.598567	2.67133	0.00755523	0.0216898
ANGPT2	ANGPT2	2140.76	3.67275	0.412397	8.90586	5.29744e-19	4.02001e-17
ANGPTL2	ANGPTL2	4344.82	1.56488	0.362089	4.32182	1.54747e-05	9.40452e-05
ANK1	ANK1	272.97	-2.31288	0.529666	-4.36668	1.26149e-05	7.83961e-05
ANK2	ANK2	8859.08	-2.28426	0.331359	-6.89362	5.43915e-12	1.30631e-10
ANK3	ANK3	1065.08	-4.24729	0.456815	-9.29762	1.43618e-20	1.36167e-18
ANKFN1	ANKFN1	262.955	1.79486	0.406556	4.41479	1.01107e-05	6.42439e-05
ANKH	ANKH	3700.73	-1.38401	0.308402	-4.48769	7.19989e-06	4.72682e-05
ANKRD11	ANKRD11	3411.13	-1.34411	0.257527	-5.2193	1.79603e-07	1.73039e-06
ANKRD12	ANKRD12	1360.5	-1.24754	0.22581	-5.52474	3.29973e-08	3.72316e-07
ANKRD16	ANKRD16	304.121	-1.02685	0.217411	-4.72307	2.32313e-06	1.72778e-05
ANKRD19P	ANKRD19P	73.6785	-2.39453	0.278681	-8.59235	8.52058e-18	5.36447e-16
ANKRD22	ANKRD22	261.707	2.39532	0.572978	4.18047	2.90908e-05	0.000164521
ANKRD24	ANKRD24	331.448	-2.97632	0.490427	-6.06884	1.28838e-09	1.97493e-08
ANKRD26	ANKRD26	266.483	-1.67526	0.262839	-6.37371	1.84514e-10	3.34623e-09
ANKRD29	ANKRD29	166.288	-1.72787	0.533422	-3.23922	0.00119856	0.00440085
ANKRD33B	ANKRD33B	302.497	-3.37185	0.430984	-7.82361	5.13289e-15	2.05295e-13
ANKRD34A	ANKRD34A	288.692	-3.06182	0.4819	-6.35364	2.1028e-10	3.77578e-09
ANKRD36	ANKRD36	112.482	-1.2336	0.373707	-3.30098	0.000963494	0.00363952
ANKRD36C	ANKRD36C	111.772	-1.87791	0.323325	-5.80813	6.3175e-09	8.33618e-08
ANKRD39	ANKRD39	396.919	-1.03205	0.19971	-5.16774	2.36946e-07	2.20877e-06
ANKRD46	ANKRD46	1899.9	-1.21647	0.302313	-4.02389	5.72437e-05	0.000300956
ANKRD53	ANKRD53	138.484	2.15407	0.499901	4.309	1.63998e-05	9.88841e-05
ANKRD65	ANKRD65	366.667	-2.16999	0.45667	-4.75177	2.01642e-06	1.5192e-05
ANKS1B	ANKS1B	1071.1	-3.48693	0.592451	-5.8856	3.96617e-09	5.46286e-08
ANLN	ANLN	2436.66	-2.16587	0.404089	-5.35989	8.32737e-08	8.636e-07
ANO3	ANO3	152.86	-4.67993	0.676665	-6.91617	4.64013e-12	1.13143e-10
ANO4	ANO4	179.594	-3.37713	0.646853	-5.22086	1.78097e-07	1.71672e-06
ANO5	ANO5	348.297	-2.16542	0.6469	-3.34738	0.000815781	0.00315072
ANO6	ANO6	4265.28	1.95755	0.271596	7.20758	5.69531e-13	1.64013e-11
ANPEP	ANPEP	621.521	2.57548	0.601315	4.28309	1.84318e-05	0.000109648
ANTXR1	ANTXR1	7286.92	1.77177	0.278938	6.35185	2.12734e-10	3.81641e-09
ANTXR2	ANTXR2	1204.81	2.5145	0.370353	6.78946	1.12553e-11	2.5805e-10
ANXA1	ANXA1	14469.5	4.0105	0.497945	8.05411	8.00579e-16	3.70289e-14
ANXA11	ANXA11	2766.16	-1.64879	0.285152	-5.78214	7.37545e-09	9.63346e-08
ANXA2	ANXA2	19405.3	3.97627	0.452805	8.78142	1.61419e-18	1.12055e-16
ANXA2P2	ANXA2P2	443.58	4.85639	0.476402	10.1939	2.1113e-24	3.48243e-22
ANXA2R	ANXA2R	284.097	2.82263	0.458517	6.15601	7.46027e-10	1.20414e-08
ANXA3	ANXA3	63.9298	-2.08916	0.590602	-3.53734	0.000404182	0.00169575
ANXA5	ANXA5	29418.1	2.67791	0.321249	8.33595	7.68763e-17	4.2151e-15
AOAH	AOAH	640.07	1.35354	0.486181	2.78403	0.00536884	0.0162044
AP000648.4	AP000648.4	108.12	-1.41474	0.271787	-5.20532	1.93663e-07	1.85023e-06
AP000763.2	AP000763.2	59.2847	1.96843	0.424848	4.63325	3.59969e-06	2.54761e-05
AP000766.1	AP000766.1	92.8362	-1.46785	0.287342	-5.10836	3.24966e-07	2.92545e-06
AP000769.1	AP000769.1	201.016	1.77956	0.37446	4.75233	2.01085e-06	1.51529e-05
AP000802.1	AP000802.1	184.544	1.43053	0.322589	4.43454	9.22689e-06	5.91172e-05
AP000892.4	AP000892.4	131.429	1.78777	0.512386	3.48911	0.000484629	0.00199037
AP001148.1	AP001148.1	75.3639	-2.15922	0.378016	-5.71199	1.11663e-08	1.40295e-07
AP001324.1	AP001324.1	391.444	2.18453	0.35805	6.10119	1.05282e-09	1.64672e-08
AP001486.2	AP001486.2	326.854	-2.57878	0.322773	-7.98947	1.35522e-15	5.99059e-14
AP001528.2	AP001528.2	62.3484	-1.22805	0.453732	-2.70655	0.00679863	0.0198475
AP001972.5	AP001972.5	750.388	-3.7198	0.477233	-7.79451	6.46574e-15	2.54523e-13
AP002026.1	AP002026.1	67.165	1.58508	0.382094	4.1484	3.34812e-05	0.000186627
AP003119.3	AP003119.3	108.846	1.24105	0.531381	2.33551	0.0195168	0.0487566
AP003352.1	AP003352.1	194.561	1.58459	0.261223	6.06606	1.31088e-09	2.00556e-08
AP003486.1	AP003486.1	461.063	-1.41747	0.288512	-4.91304	8.96734e-07	7.30193e-06
AP004609.3	AP004609.3	103.972	-1.01321	0.355139	-2.85299	0.00433096	0.0134533
AP006621.5	AP006621.5	230.565	-1.10016	0.47525	-2.31491	0.0206178	0.051044
AP2A1	AP2A1	6393.6	-1.45065	0.203603	-7.12489	1.04162e-12	2.85783e-11
AP2A2	AP2A2	5268.44	-1.65525	0.192482	-8.59951	8.00537e-18	5.06406e-16
AP2M1	AP2M1	20921.9	-1.02068	0.16146	-6.32159	2.58886e-10	4.54216e-09
AP3B2	AP3B2	1421.96	-2.8687	0.397344	-7.21967	5.21135e-13	1.51285e-11
AP3M2	AP3M2	1721.26	-1.67151	0.228811	-7.30519	2.76877e-13	8.41722e-12
AP4M1	AP4M1	1532.87	1.05546	0.204732	5.15533	2.53189e-07	2.34376e-06
AP4S1	AP4S1	685.698	-1.18891	0.305623	-3.8901	0.000100201	0.000494516
APBA1	APBA1	1289.67	-3.11691	0.38876	-8.01755	1.07873e-15	4.87089e-14
APBA2	APBA2	5386.32	-1.43778	0.314442	-4.57248	4.81981e-06	3.30506e-05
APBB1	APBB1	5825.73	-2.36874	0.246203	-9.62107	6.515e-22	7.28439e-20
APC	APC	4770.09	-1.4019	0.259184	-5.40892	6.34046e-08	6.74716e-07
APCDD1L	APCDD1L	107.014	2.83175	1.00367	2.82139	0.00478165	0.0146458
APCDD1L-DT	APCDD1L-DT	58.3488	2.91027	0.875766	3.32311	0.000890196	0.00339672
APH1A	APH1A	10658.6	1.36135	0.1603	8.49251	2.02226e-17	1.2012e-15
APLN	APLN	5854.59	1.55228	0.408223	3.80252	0.000143229	0.000676986
APLP1	APLP1	12107.9	-2.9799	0.421737	-7.06578	1.59715e-12	4.23318e-11
APOBEC3B	APOBEC3B	176.043	5.10299	0.557714	9.14984	5.70185e-20	4.9263e-18
APOBEC3C	APOBEC3C	1776.14	3.31875	0.414173	8.01295	1.11987e-15	5.01795e-14
APOBEC3D	APOBEC3D	88.3733	2.36777	0.450018	5.2615	1.42882e-07	1.40996e-06
APOBEC3F	APOBEC3F	199.162	2.14603	0.408185	5.25751	1.46021e-07	1.43724e-06
APOBEC3G	APOBEC3G	663.1	2.30297	0.441611	5.21494	1.83875e-07	1.76687e-06
APOBR	APOBR	386.233	1.09778	0.386164	2.84277	0.00447231	0.0138342
APOC1	APOC1	8081.57	3.52013	0.538723	6.53421	6.39475e-11	1.27499e-09
APOC2	APOC2	159.704	2.41134	0.515069	4.68159	2.84661e-06	2.06855e-05
APOE	APOE	72211.3	1.0049	0.399591	2.51482	0.0119093	0.0320612
APOL1	APOL1	1496.65	1.78962	0.610954	2.92922	0.00339814	0.0108931
APOL4	APOL4	2165.31	4.45848	0.620132	7.18957	6.49973e-13	1.85449e-11
APOL6	APOL6	1898.28	1.33898	0.426573	3.13891	0.00169575	0.00598034
APOM	APOM	211.88	1.35238	0.30965	4.36746	1.25699e-05	7.81525e-05
APP	APP	63763.4	-1.04133	0.229039	-4.54652	5.45413e-06	3.69434e-05
APRT	APRT	2186.41	1.07355	0.251011	4.27689	1.89525e-05	0.000112392
AQP1	AQP1	42567.4	2.70121	0.643651	4.19669	2.70839e-05	0.000154706
AQP3	AQP3	129.014	-2.89684	0.519298	-5.57837	2.42781e-08	2.81628e-07
AQP5	AQP5	248.055	1.97559	0.711397	2.77706	0.00548532	0.0165122
AR	AR	1000.47	2.76025	0.444363	6.21169	5.2418e-10	8.69625e-09
ARAP2	ARAP2	2008.32	-1.24848	0.343513	-3.63444	0.000278583	0.00121662
ARAP3	ARAP3	2273.03	1.94989	0.409215	4.76495	1.88901e-06	1.43377e-05
ARC	ARC	4480.37	1.25498	0.588251	2.1334	0.0328917	0.0753937
AREG	AREG	81.9719	2.52478	0.899164	2.80793	0.00498617	0.0151849
ARF3	ARF3	12416.5	-1.37687	0.221632	-6.21241	5.21771e-10	8.65987e-09
ARF4	ARF4	10525.7	1.24284	0.232299	5.35017	8.78694e-08	9.06538e-07
ARFGEF2	ARFGEF2	1567.87	-1.53593	0.206163	-7.45007	9.32892e-14	3.04226e-12
ARFGEF3	ARFGEF3	1332.68	-3.44492	0.496913	-6.93264	4.13072e-12	1.01528e-10
ARHGAP11A	ARHGAP11A	783.835	2.97675	0.345297	8.62083	6.64691e-18	4.25189e-16
ARHGAP15	ARHGAP15	332.626	1.86185	0.391393	4.75699	1.96498e-06	1.4855e-05
ARHGAP18	ARHGAP18	1283.74	1.91112	0.353652	5.40397	6.51821e-08	6.91786e-07
ARHGAP20	ARHGAP20	460.472	-1.56517	0.356643	-4.38862	1.14075e-05	7.15495e-05
ARHGAP21	ARHGAP21	6542.12	-1.30549	0.256408	-5.09144	3.55362e-07	3.15986e-06
ARHGAP22	ARHGAP22	529.677	-1.35075	0.393306	-3.43435	0.000593979	0.00238069
ARHGAP23	ARHGAP23	3472.69	-2.08277	0.308656	-6.74786	1.50042e-11	3.37461e-10
ARHGAP26	ARHGAP26	1649.05	-1.89659	0.287266	-6.60219	4.05123e-11	8.47086e-10
ARHGAP32	ARHGAP32	2046.56	-2.36737	0.304785	-7.76736	8.01385e-15	3.11471e-13
ARHGAP35	ARHGAP35	5234.62	-1.48136	0.296469	-4.99668	5.83242e-07	4.95334e-06
ARHGAP42	ARHGAP42	648.636	1.55583	0.292929	5.31129	1.0885e-07	1.10258e-06
ARHGAP44	ARHGAP44	369.405	-4.53243	0.565531	-8.01446	1.10622e-15	4.97811e-14
ARHGAP5	ARHGAP5	3549.31	-1.0089	0.244894	-4.11975	3.79286e-05	0.000208735
ARHGDIB	ARHGDIB	6454.71	2.14928	0.345285	6.22467	4.82565e-10	8.05607e-09
ARHGDIG	ARHGDIG	599.522	-4.07891	0.723967	-5.63411	1.75961e-08	2.11175e-07
ARHGEF11	ARHGEF11	2759.56	-1.20603	0.278318	-4.33326	1.46915e-05	8.96539e-05
ARHGEF17	ARHGEF17	3438.77	-1.46204	0.284899	-5.1318	2.86985e-07	2.61895e-06
ARHGEF19	ARHGEF19	176.178	2.00187	0.453458	4.41469	1.01157e-05	6.42649e-05
ARHGEF26	ARHGEF26	2753.19	1.16041	0.345348	3.36011	0.000779127	0.00302643
ARHGEF28	ARHGEF28	260.137	-2.32966	0.417256	-5.58328	2.36019e-08	2.74983e-07
ARHGEF37	ARHGEF37	764.49	-1.95596	0.411557	-4.75258	2.00833e-06	1.51454e-05
ARHGEF39	ARHGEF39	182.595	2.59886	0.402241	6.46096	1.04043e-10	1.98708e-09
ARHGEF4	ARHGEF4	4032.7	-1.77498	0.387671	-4.57857	4.68173e-06	3.21978e-05
ARHGEF6	ARHGEF6	6412.9	1.53402	0.278928	5.49969	3.80466e-08	4.24921e-07
ARHGEF7	ARHGEF7	4829.34	-1.14162	0.306452	-3.72528	0.000195096	0.000888473
ARHGEF9	ARHGEF9	2903.54	-2.36469	0.27153	-8.70879	3.07148e-18	2.05019e-16
ARL11	ARL11	190.094	2.52041	0.476565	5.2887	1.23191e-07	1.23086e-06
ARL6	ARL6	288.48	-1.04687	0.235487	-4.44557	8.76611e-06	5.65006e-05
ARL6IP6	ARL6IP6	1302.95	1.43587	0.204159	7.03308	2.02021e-12	5.26705e-11
ARMC12	ARMC12	98.8431	1.17927	0.452152	2.60813	0.00910386	0.0254885
ARMCX4	ARMCX4	778.605	-1.5245	0.322757	-4.72337	2.31967e-06	1.72585e-05
ARMCX6	ARMCX6	902.242	1.30994	0.215045	6.09146	1.11888e-09	1.74118e-08
ARNT2	ARNT2	9852.37	-1.96168	0.284897	-6.88556	5.75599e-12	1.37414e-10
ARPC1B	ARPC1B	4548.21	1.82903	0.390228	4.6871	2.77109e-06	2.02362e-05
ARPC3P3	ARPC3P3	83.1633	2.86354	0.35156	8.14525	3.78493e-16	1.83349e-14
ARPC5L	ARPC5L	1899.05	-1.03224	0.172155	-5.996	2.02242e-09	2.97008e-08
ARPP19	ARPP19	11030.8	-1.30266	0.202843	-6.42201	1.34485e-10	2.51081e-09
ARPP21	ARPP21	766.536	-3.53424	0.540863	-6.53445	6.38431e-11	1.27354e-09
ARRB1	ARRB1	848.53	-2.94237	0.355278	-8.28188	1.21246e-16	6.35962e-15
ARSD	ARSD	1639.58	1.57943	0.308296	5.1231	3.00549e-07	2.729e-06
ARSJ	ARSJ	726.379	2.50987	0.593708	4.22745	2.3635e-05	0.000136806
ARSL	ARSL	265.488	1.4531	0.374855	3.87644	0.000105997	0.000519137
ARX	ARX	352.938	-1.86704	0.654246	-2.85373	0.00432089	0.0134283
ASAH2B	ASAH2B	114.648	-1.06933	0.229445	-4.66051	3.15426e-06	2.26408e-05
ASB1	ASB1	1844.94	-1.12882	0.186472	-6.05355	1.41692e-09	2.15602e-08
ASB16-AS1	ASB16-AS1	405.473	1.23268	0.232298	5.30646	1.11777e-07	1.12782e-06
ASB2	ASB2	59.412	-2.54637	0.536817	-4.74346	2.10103e-06	1.57818e-05
ASB9	ASB9	72.5652	2.23087	0.512296	4.35465	1.33277e-05	8.23638e-05
ASCL1	ASCL1	2125.83	2.33472	0.573397	4.07174	4.6664e-05	0.000251538
ASF1B	ASF1B	1015.11	5.75605	0.419908	13.7079	9.10657e-43	2.13822e-39
ASH1L	ASH1L	3087.05	-1.35822	0.240031	-5.65852	1.5268e-08	1.85634e-07
ASIC2	ASIC2	129.46	-4.43146	0.847412	-5.22941	1.70049e-07	1.6479e-06
ASIC4	ASIC4	1899.69	1.48567	0.751573	1.97675	0.04807	0.10332
ASIP	ASIP	51.4824	3.47153	0.530213	6.54743	5.85346e-11	1.17529e-09
ASPA	ASPA	504.58	-3.44918	0.607144	-5.68099	1.33918e-08	1.65854e-07
ASPDH	ASPDH	140.545	-3.2559	0.547423	-5.9477	2.71944e-09	3.88509e-08
ASPHD1	ASPHD1	831.023	-3.00522	0.453327	-6.62925	3.37399e-11	7.13705e-10
ASPHD2	ASPHD2	528.275	-1.65894	0.389896	-4.25482	2.09213e-05	0.000122688
ASPM	ASPM	663.107	4.70199	0.481151	9.77237	1.47955e-22	1.81716e-20
ASPN	ASPN	185.925	2.8366	0.567723	4.99645	5.83957e-07	4.95835e-06
ASRGL1	ASRGL1	1341.54	-1.23416	0.347662	-3.54988	0.000385412	0.00162709
ASTN1	ASTN1	6196.77	-1.1632	0.350886	-3.31502	0.000916355	0.00348288
ASXL3	ASXL3	240.13	-1.83522	0.550016	-3.33667	0.000847884	0.00325738
ATAD1	ATAD1	1707.07	-1.16082	0.208932	-5.55598	2.76054e-08	3.16364e-07
ATAD2	ATAD2	1494.61	1.84271	0.306776	6.00669	1.89349e-09	2.79721e-08
ATAD5	ATAD5	266.893	1.11309	0.313244	3.55343	0.000380247	0.00160664
ATCAY	ATCAY	4073.64	-2.38166	0.797268	-2.98728	0.00281475	0.00926782
ATE1	ATE1	916.197	-1.55425	0.177975	-8.73299	2.48028e-18	1.68372e-16
ATF3	ATF3	2207.95	1.03539	0.447725	2.31255	0.0207474	0.0513265
ATF5	ATF5	2138.58	1.18215	0.308935	3.82654	0.00012996	0.00062185
ATF7IP2	ATF7IP2	130.66	-1.63686	0.420909	-3.88886	0.000100715	0.000496806
ATG13	ATG13	4247.12	-1.00797	0.155566	-6.47936	9.21151e-11	1.77712e-09
ATG2B	ATG2B	1246.58	-1.62839	0.222406	-7.32168	2.44887e-13	7.4961e-12
ATG4A	ATG4A	599.34	1.06018	0.20799	5.09728	3.44574e-07	3.07972e-06
ATL1	ATL1	1024.82	-3.02651	0.291698	-10.3755	3.20568e-25	5.83847e-23
ATP10B	ATP10B	482.688	-1.57222	0.748174	-2.10141	0.0356046	0.0804615
ATP10D	ATP10D	1136.56	1.37611	0.246443	5.58389	2.35199e-08	2.74108e-07
ATP13A2	ATP13A2	4116.03	-1.68258	0.218505	-7.7004	1.3564e-14	5.05057e-13
ATP1A2	ATP1A2	25189.6	-1.63298	0.59522	-2.74348	0.00607909	0.0180433
ATP1A3	ATP1A3	7241.51	-4.06537	0.709844	-5.72712	1.02149e-08	1.2899e-07
ATP1B1	ATP1B1	6631.33	-3.09727	0.407235	-7.60562	2.83545e-14	1.00159e-12
ATP23	ATP23	529.095	1.67832	0.694036	2.41821	0.0155972	0.0403616
ATP2A1-AS1	ATP2A1-AS1	68.6069	2.0763	0.395968	5.24362	1.57457e-07	1.5382e-06
ATP2A2	ATP2A2	14824.8	-1.14328	0.189693	-6.02702	1.6701e-09	2.49489e-08
ATP2B1	ATP2B1	3867.95	-2.28536	0.289566	-7.89237	2.96502e-15	1.24059e-13
ATP2B1-AS1	ATP2B1-AS1	197.693	-2.47744	0.333862	-7.42055	1.16631e-13	3.75138e-12
ATP2B2	ATP2B2	2233.03	-3.62292	0.506046	-7.15928	8.11039e-13	2.26388e-11
ATP2B3	ATP2B3	320.059	-5.46465	0.781657	-6.99111	2.72721e-12	6.95142e-11
ATP2C2	ATP2C2	59.0771	-2.3901	0.547668	-4.36414	1.27621e-05	7.92242e-05
ATP5F1EP2	ATP5F1EP2	83.142	3.07856	0.358119	8.59648	8.22008e-18	5.18346e-16
ATP5MF	ATP5MF	7457.64	1.22746	0.351647	3.49061	0.000481917	0.00198046
ATP6V0A1	ATP6V0A1	6279.96	-2.31074	0.218336	-10.5834	3.55847e-26	7.8475e-24
ATP6V0C	ATP6V0C	1903.38	-1.7957	0.206124	-8.71174	2.99244e-18	2.00413e-16
ATP6V0D1	ATP6V0D1	6047.65	-1.20511	0.180057	-6.69294	2.18733e-11	4.79985e-10
ATP6V0E1	ATP6V0E1	8269.71	2.003	0.290298	6.8998	5.20765e-12	1.256e-10
ATP6V1A	ATP6V1A	4616.27	-2.24252	0.192013	-11.679	1.63145e-31	7.84588e-29
ATP6V1B1	ATP6V1B1	156.975	4.27838	0.557456	7.67483	1.65639e-14	6.08246e-13
ATP6V1B2	ATP6V1B2	9170.47	-1.90923	0.20607	-9.26495	1.95164e-20	1.8244e-18
ATP6V1C1	ATP6V1C1	3316.21	-2.1312	0.182505	-11.6775	1.66207e-31	7.89798e-29
ATP6V1D	ATP6V1D	3240.97	-1.23111	0.201271	-6.1167	9.55346e-10	1.51084e-08
ATP6V1E1	ATP6V1E1	6274.03	-1.44272	0.243009	-5.93693	2.90409e-09	4.12058e-08
ATP6V1FNB	ATP6V1FNB	232.726	-1.37164	0.331942	-4.13217	3.59348e-05	0.000198859
ATP6V1G2	ATP6V1G2	1854.5	-3.1795	0.483679	-6.57356	4.91254e-11	1.00455e-09
ATP6V1H	ATP6V1H	2835.54	-1.96662	0.186746	-10.531	6.21857e-26	1.28612e-23
ATP7B	ATP7B	220.429	-1.62583	0.304554	-5.33838	9.3782e-08	9.62562e-07
ATP8A1	ATP8A1	1621.3	-3.85885	0.483465	-7.98165	1.44392e-15	6.34751e-14
ATP8A2	ATP8A2	474.413	-5.51029	0.77213	-7.13648	9.5754e-13	2.64506e-11
ATP8B3	ATP8B3	101.92	1.45594	0.353425	4.11951	3.79679e-05	0.000208894
ATP9A	ATP9A	6886.74	-2.52978	0.301143	-8.40061	4.44163e-17	2.54e-15
ATRAID	ATRAID	6489.46	2.02752	0.290914	6.9695	3.18079e-12	7.99325e-11
ATRN	ATRN	3982.38	-1.07769	0.220536	-4.88668	1.02549e-06	8.25772e-06
ATRNL1	ATRNL1	867.444	-3.55111	0.596669	-5.95156	2.65597e-09	3.80804e-08
ATRX	ATRX	2766.86	-1.11869	0.225309	-4.96513	6.86567e-07	5.7489e-06
ATXN1	ATXN1	2388.72	-1.12499	0.195129	-5.76537	8.148e-09	1.05152e-07
ATXN7L3	ATXN7L3	2915.14	-1.96826	0.167546	-11.7476	7.26522e-32	3.8709e-29
ATXN7L3B	ATXN7L3B	5879.81	-1.14218	0.204204	-5.59333	2.22756e-08	2.61285e-07
AUH	AUH	456.925	-1.28145	0.195742	-6.54662	5.88547e-11	1.18078e-09
AURKA	AURKA	693.413	3.15131	0.344573	9.14555	5.93267e-20	5.11465e-18
AURKB	AURKB	680.961	6.5764	0.505447	13.0111	1.05875e-38	1.36326e-35
AVPI1	AVPI1	289.145	-1.73465	0.312045	-5.55899	2.71335e-08	3.11762e-07
AZIN2	AZIN2	916.807	-1.39323	0.300203	-4.64097	3.46773e-06	2.46471e-05
B2M	B2M	109538	2.51244	0.371341	6.76585	1.3253e-11	3.0058e-10
B3GALT2	B3GALT2	392.359	-2.57623	0.570084	-4.51903	6.21234e-06	4.14184e-05
B3GALT5-AS1	B3GALT5-AS1	165.547	1.63821	0.555567	2.94871	0.00319104	0.010332
B3GAT1	B3GAT1	5797.74	-1.9381	0.405339	-4.78143	1.74054e-06	1.33324e-05
B3GAT1-DT	B3GAT1-DT	75.3871	-1.07874	0.455731	-2.36705	0.0179307	0.045437
B3GNT10	B3GNT10	108.72	1.16497	0.340804	3.41831	0.000630111	0.00251088
B3GNT4	B3GNT4	61.898	-3.21717	0.388787	-8.2749	1.28559e-16	6.70791e-15
B3GNT5	B3GNT5	899.18	1.68414	0.340751	4.94243	7.71561e-07	6.38293e-06
B4GALNT3	B4GALNT3	176.09	-2.16648	0.558617	-3.8783	0.000105191	0.000515507
B4GALNT4	B4GALNT4	2687.39	-1.00502	0.361771	-2.77806	0.00546837	0.0164662
B4GALT1	B4GALT1	1720.25	1.55683	0.465462	3.34471	0.000823699	0.00317762
B4GALT4	B4GALT4	1203.81	1.11491	0.189484	5.88393	4.00637e-09	5.50873e-08
B4GALT6	B4GALT6	460.186	-2.62354	0.518385	-5.06098	4.17115e-07	3.66327e-06
B4GAT1	B4GAT1	5566.24	-1.86603	0.244055	-7.64595	2.07403e-14	7.47849e-13
BAALC-AS1	BAALC-AS1	673.417	1.3915	0.535245	2.59974	0.00932953	0.0260345
BAALC-AS2	BAALC-AS2	154.471	1.49899	0.513887	2.91697	0.00353451	0.0112705
BACE1	BACE1	4882.25	-1.22041	0.216876	-5.62723	1.83123e-08	2.19031e-07
BACE2	BACE2	1405.55	1.63289	0.419651	3.89107	9.98049e-05	0.000492741
BAG4	BAG4	1153.93	-1.37717	0.195526	-7.04338	1.87636e-12	4.91449e-11
BAIAP2	BAIAP2	2545.95	-2.00102	0.256433	-7.80328	6.03169e-15	2.38141e-13
BAIAP2-DT	BAIAP2-DT	1562.85	-1.64769	0.280856	-5.86665	4.44691e-09	6.03956e-08
BAIAP2L1	BAIAP2L1	58.9913	-1.0928	0.534182	-2.04575	0.0407806	0.0901826
BAIAP2L2	BAIAP2L2	86.2263	-1.9917	0.356624	-5.58486	2.33895e-08	2.72748e-07
BAIAP3	BAIAP3	2633.42	-2.30177	0.583294	-3.94615	7.9417e-05	0.000402848
BAK1	BAK1	898.281	1.07513	0.221232	4.85975	1.17534e-06	9.3419e-06
BANF1	BANF1	6219.26	1.06311	0.247371	4.29764	1.72629e-05	0.000103495
BARD1	BARD1	876.429	2.17929	0.241765	9.01408	1.98532e-19	1.60417e-17
BASP1	BASP1	3646.97	-2.84355	0.535376	-5.31131	1.08839e-07	1.10258e-06
BATF	BATF	72.4676	2.25355	0.54636	4.12466	3.71275e-05	0.000204807
BATF2	BATF2	458.547	2.07022	0.540903	3.82734	0.000129536	0.000620269
BATF3	BATF3	469.825	1.57062	0.492664	3.18802	0.00143248	0.00515684
BAX	BAX	2849.18	1.39682	0.241059	5.7945	6.85233e-09	8.99138e-08
BAZ1A	BAZ1A	1104.03	1.79299	0.248258	7.22228	5.11227e-13	1.48733e-11
BBOX1	BBOX1	2395.9	1.66021	0.451192	3.67961	0.000233591	0.00104179
BBS7	BBS7	706.86	-1.43532	0.153996	-9.32051	1.15787e-20	1.10568e-18
BCAN	BCAN	69268	2.0793	0.551494	3.77031	0.000163043	0.000758951
BCAS1	BCAS1	4182.86	-2.00712	0.820171	-2.4472	0.014397	0.0376625
BCAS4	BCAS4	573.404	-1.50093	0.250267	-5.99732	2.00595e-09	2.94807e-08
BCAT1	BCAT1	5367.73	1.20759	0.500282	2.41382	0.0157864	0.0407793
BCDIN3D-AS1	BCDIN3D-AS1	78.0246	-1.42253	0.290364	-4.89913	9.62613e-07	7.79251e-06
BCHE	BCHE	3020.05	2.15866	0.420722	5.13084	2.88455e-07	2.63116e-06
BCL11A	BCL11A	361.465	-3.23214	0.584393	-5.53076	3.18837e-08	3.61349e-07
BCL11B	BCL11B	127.715	-2.79002	0.596632	-4.67628	2.92131e-06	2.11436e-05
BCL2A1	BCL2A1	343.334	2.51957	0.63828	3.94744	7.89928e-05	0.000400849
BCL2L12	BCL2L12	434.623	2.69392	0.35784	7.52828	5.14148e-14	1.74513e-12
BCL2L2	BCL2L2	1896.37	-2.70057	0.289231	-9.33707	9.90347e-21	9.52546e-19
BCL3	BCL3	1129.16	1.93066	0.464267	4.15851	3.20325e-05	0.000179378
BCL7A	BCL7A	1307.49	-1.07383	0.425777	-2.52205	0.0116674	0.0315226
BCL7C	BCL7C	2213.98	1.32524	0.221411	5.98545	2.15799e-09	3.15063e-08
BCO1	BCO1	143.362	1.98247	0.519962	3.81273	0.000137441	0.000653649
BCO2	BCO2	114.884	-1.03082	0.476589	-2.16292	0.0305472	0.0710477
BCR	BCR	4046.45	-1.13101	0.3395	-3.3314	0.000864096	0.00331106
BDH1	BDH1	962.325	-1.49036	0.332956	-4.47614	7.60053e-06	4.96535e-05
BDNF	BDNF	186.147	-3.18897	0.755823	-4.2192	2.45168e-05	0.000141194
BDP1	BDP1	983.727	-1.24177	0.1905	-6.51849	7.10175e-11	1.40473e-09
BEGAIN	BEGAIN	454.538	-2.8481	0.501306	-5.68137	1.33617e-08	1.65584e-07
BEND6	BEND6	1021.07	-1.03352	0.292973	-3.52771	0.000419167	0.00174972
BEST1	BEST1	841.9	-1.51011	0.412378	-3.66195	0.000250306	0.00110755
BEST3	BEST3	830.699	3.08513	0.616207	5.00664	5.53881e-07	4.73015e-06
BET1	BET1	1239.68	1.19858	0.367989	3.25712	0.00112549	0.00417092
BEX1	BEX1	4544.56	-1.96505	0.477862	-4.11217	3.91957e-05	0.000215145
BEX2	BEX2	1662.54	-2.20707	0.493079	-4.4761	7.60192e-06	4.96545e-05
BEX4	BEX4	3509.34	-1.83456	0.321304	-5.70975	1.13143e-08	1.41886e-07
BEX5	BEX5	409.031	-3.35957	0.617415	-5.44135	5.28779e-08	5.73708e-07
BFSP1	BFSP1	59.6258	-2.28604	0.515906	-4.43111	9.37476e-06	5.99929e-05
BGN	BGN	14312.8	1.96505	0.422407	4.65203	3.28683e-06	2.34952e-05
BHLHB9	BHLHB9	771.282	-1.6985	0.212714	-7.9849	1.40641e-15	6.20999e-14
BHLHE22	BHLHE22	79.2979	-4.03158	0.96775	-4.16593	3.10081e-05	0.00017413
BICDL1	BICDL1	166.992	-3.49096	0.587608	-5.94097	2.83341e-09	4.02915e-08
BICRAL	BICRAL	850.906	-1.16969	0.20529	-5.69776	1.21393e-08	1.51376e-07
BIN1	BIN1	6019.79	-2.40929	0.330139	-7.2978	2.92509e-13	8.86544e-12
BIRC5	BIRC5	2866.31	6.24374	0.48268	12.9356	2.83526e-38	3.32859e-35
BLCAP	BLCAP	4723.9	-1.28557	0.198292	-6.48322	8.97866e-11	1.73471e-09
BLM	BLM	1082.48	1.98963	0.384976	5.16818	2.36389e-07	2.20512e-06
BLOC1S5	BLOC1S5	632.322	1.35029	0.182291	7.40731	1.28886e-13	4.11239e-12
BMERB1	BMERB1	4986.03	-1.37611	0.289267	-4.75724	1.96255e-06	1.48422e-05
BMF	BMF	615.339	2.40734	0.407786	5.90345	3.55976e-09	4.95264e-08
BMP1	BMP1	2596.14	2.24601	0.336017	6.68423	2.32146e-11	5.07466e-10
BMP2	BMP2	647.615	1.22317	0.526337	2.32393	0.020129	0.0500168
BMP4	BMP4	210.363	1.10402	0.51396	2.14807	0.031708	0.0731805
BMPR2	BMPR2	3639.52	-1.44106	0.167473	-8.6047	7.65168e-18	4.85572e-16
BNC2	BNC2	279.94	1.8538	0.668617	2.77259	0.00556115	0.0167088
BNIP3P1	BNIP3P1	57.2419	1.52337	0.415019	3.67061	0.000241971	0.00107508
BOC	BOC	1789.66	1.822	0.396827	4.59142	4.40248e-06	3.05033e-05
BOD1L1	BOD1L1	1718.43	-1.1752	0.228929	-5.13345	2.84474e-07	2.6002e-06
BOK	BOK	804.914	-2.94626	0.535379	-5.50313	3.73109e-08	4.17405e-07
BORA	BORA	179.961	1.66742	0.283661	5.87819	4.14781e-09	5.67778e-08
BORCS5	BORCS5	504.784	-1.31526	0.194923	-6.7476	1.50316e-11	3.37838e-10
BRAF	BRAF	1183.41	-1.49721	0.188711	-7.93387	2.12426e-15	9.05897e-14
BRAT1	BRAT1	3984.66	1.11631	0.228967	4.87539	1.08591e-06	8.68817e-06
BRCA1	BRCA1	775.074	1.38717	0.295016	4.70201	2.57609e-06	1.89334e-05
BRCA2	BRCA2	248.818	2.6042	0.371437	7.01113	2.36401e-12	6.11152e-11
BRI3	BRI3	4179.76	1.51637	0.25179	6.02235	1.71906e-09	2.55752e-08
BRI3BP	BRI3BP	1005.83	-1.52071	0.186012	-8.17532	2.9508e-16	1.44343e-14
BRINP1	BRINP1	715.727	-3.78653	0.689669	-5.49037	4.01097e-08	4.45842e-07
BRINP2	BRINP2	1975.14	-1.29114	0.470765	-2.74265	0.00609465	0.0180857
BRIP1	BRIP1	297.577	3.24565	0.427808	7.58669	3.28182e-14	1.15011e-12
BRMS1L	BRMS1L	775.155	-1.05851	0.218051	-4.85442	1.20737e-06	9.56599e-06
BRSK1	BRSK1	2406.37	-2.60878	0.335448	-7.77701	7.42603e-15	2.90268e-13
BRSK2	BRSK2	1274.26	-2.67343	0.543323	-4.92052	8.63139e-07	7.05427e-06
BRWD1	BRWD1	2603.59	-1.67106	0.177358	-9.42197	4.42697e-21	4.45122e-19
BSCL2	BSCL2	517.804	-1.9902	0.287703	-6.91756	4.59495e-12	1.12179e-10
BSN	BSN	1837.08	-4.63948	0.544462	-8.52123	1.57873e-17	9.62083e-16
BST1	BST1	247.792	2.27226	0.416076	5.46117	4.7301e-08	5.18557e-07
BST2	BST2	5066.06	1.95943	0.547654	3.57787	0.000346409	0.00147712
BTBD10	BTBD10	1700.54	-1.07067	0.162688	-6.58116	4.66799e-11	9.60947e-10
BTBD17	BTBD17	678.715	1.84978	0.655771	2.82077	0.00479092	0.0146697
BTBD3	BTBD3	3360.02	-1.32288	0.278694	-4.74671	2.06748e-06	1.55474e-05
BTBD9	BTBD9	1116.55	-2.43895	0.24672	-9.88548	4.81282e-23	6.27806e-21
BTG1	BTG1	5622.08	1.85099	0.215295	8.59747	8.1491e-18	5.14683e-16
BTG3	BTG3	2290.62	1.64086	0.249449	6.57793	4.77032e-11	9.79486e-10
BTK	BTK	586.571	1.70429	0.39514	4.31312	1.60965e-05	9.73498e-05
BTN2A2	BTN2A2	793.913	2.12604	0.208705	10.1868	2.27077e-24	3.73004e-22
BTN2A3P	BTN2A3P	134.986	2.93771	0.320761	9.15856	5.2592e-20	4.58355e-18
BTN3A1	BTN3A1	1941.99	1.81744	0.306502	5.92963	3.03613e-09	4.28992e-08
BTN3A2	BTN3A2	2825.24	2.79256	0.369854	7.55045	4.33756e-14	1.48744e-12
BTN3A3	BTN3A3	1574.17	1.96409	0.338883	5.7958	6.79975e-09	8.92825e-08
BTNL9	BTNL9	238.031	-1.49957	0.567716	-2.6414	0.0082563	0.0234011
BTRC	BTRC	1366.31	-2.35813	0.213871	-11.026	2.86459e-28	8.22613e-26
BUB1	BUB1	989.796	5.24661	0.396087	13.2461	4.75344e-40	7.02735e-37
BUB1B	BUB1B	651.03	4.86767	0.427743	11.3799	5.26662e-30	1.91111e-27
BUD31	BUD31	3508.69	1.19434	0.275335	4.33776	1.43941e-05	8.80542e-05
BX284668.5	BX284668.5	144.349	1.4163	0.482006	2.93834	0.00329979	0.0106273
BX322639.1	BX322639.1	63.9488	-1.98515	0.860547	-2.30685	0.0210631	0.0519755
BX679664.3	BX679664.3	144.6	3.33888	0.377368	8.84781	8.92553e-19	6.53709e-17
BZW1P2	BZW1P2	110.364	2.87873	0.295865	9.7299	2.24808e-22	2.69269e-20
C10orf88	C10orf88	317.257	-1.3564	0.16631	-8.15584	3.46765e-16	1.68593e-14
C10orf90	C10orf90	229.719	-2.56575	0.5018	-5.1131	3.16911e-07	2.85937e-06
C11orf87	C11orf87	350.002	-4.5914	0.73809	-6.22065	4.95095e-10	8.24787e-09
C12orf57	C12orf57	4114.69	1.0538	0.39751	2.65099	0.00802565	0.022835
C12orf76	C12orf76	1894.36	-1.50791	0.242022	-6.23045	4.65087e-10	7.78708e-09
C14orf119	C14orf119	2312.51	1.16823	0.272233	4.29127	1.77656e-05	0.00010603
C14orf132	C14orf132	4535.5	-1.95292	0.425428	-4.59049	4.42215e-06	3.06183e-05
C15orf39	C15orf39	1084.78	1.27153	0.281288	4.5204	6.17225e-06	4.11813e-05
C15orf48	C15orf48	130.329	3.54473	0.69828	5.07637	3.84708e-07	3.39885e-06
C16orf46	C16orf46	87.0177	-1.39749	0.213543	-6.54431	5.97698e-11	1.19648e-09
C16orf54	C16orf54	75.3187	1.21199	0.420936	2.87928	0.00398587	0.0125311
C16orf70	C16orf70	871.229	-1.44668	0.140872	-10.2694	9.67915e-25	1.6798e-22
C16orf71	C16orf71	152.182	1.06823	0.490904	2.17605	0.0295512	0.0691219
C17orf49	C17orf49	101.865	1.08512	0.256888	4.22407	2.39927e-05	0.000138736
C18orf54	C18orf54	436.008	1.14369	0.30772	3.71664	0.000201891	0.000915551
C19orf18	C19orf18	71.4583	1.08871	0.524107	2.07726	0.0377776	0.0846487
C19orf48	C19orf48	2109.01	1.7692	0.299089	5.9153	3.31274e-09	4.63157e-08
C19orf81	C19orf81	57.6705	-2.05748	0.432896	-4.75283	2.00584e-06	1.51295e-05
C1GALT1C1L	C1GALT1C1L	130.044	1.7979	0.499614	3.59859	0.000319951	0.00137659
C1orf112	C1orf112	373.012	1.80597	0.2335	7.73435	1.03934e-14	3.95108e-13
C1orf115	C1orf115	825.812	-4.33514	0.500474	-8.66206	4.63325e-18	3.02685e-16
C1orf158	C1orf158	164.164	5.66294	1.08927	5.19885	2.0052e-07	1.90889e-06
C1orf162	C1orf162	1052.95	2.22635	0.414098	5.37639	7.59924e-08	7.94696e-07
C1orf194	C1orf194	251.242	1.66854	0.69624	2.3965	0.0165527	0.0424381
C1orf216	C1orf216	2365.33	-2.04276	0.185268	-11.026	2.86308e-28	8.22613e-26
C1orf226	C1orf226	1431.13	2.94215	0.338292	8.69706	3.4059e-18	2.2583e-16
C1orf53	C1orf53	193.236	1.59155	0.414518	3.83951	0.000123279	0.000594085
C1orf54	C1orf54	1038.66	1.92514	0.400195	4.81052	1.5054e-06	1.16883e-05
C1orf94	C1orf94	193.828	2.40396	0.493467	4.87157	1.10717e-06	8.84407e-06
C1QA	C1QA	12848.9	2.53787	0.508745	4.9885	6.08505e-07	5.15145e-06
C1QB	C1QB	21202.3	2.56219	0.493385	5.19309	2.06831e-07	1.96148e-06
C1QC	C1QC	17362.5	2.41088	0.469172	5.13859	2.76811e-07	2.53771e-06
C1QL1	C1QL1	6195.52	2.60199	0.684095	3.80355	0.000142638	0.000674588
C1QL2	C1QL2	97.1616	-3.36187	0.865335	-3.88505	0.000102309	0.000503547
C1QL3	C1QL3	168.593	-5.94825	0.882066	-6.74354	1.54577e-11	3.4644e-10
C1QL4	C1QL4	254.922	1.8747	0.768733	2.43869	0.0147408	0.0384295
C1QTNF1	C1QTNF1	3743.89	3.06281	0.596982	5.13049	2.88989e-07	2.63483e-06
C1QTNF4	C1QTNF4	180.679	-3.76508	0.537836	-7.00042	2.55201e-12	6.54246e-11
C1QTNF6	C1QTNF6	1090.92	2.12479	0.451836	4.70257	2.56905e-06	1.88851e-05
C1R	C1R	12827.8	2.92877	0.524873	5.57997	2.40564e-08	2.79545e-07
C1RL	C1RL	1804.76	2.02892	0.438885	4.62289	3.78425e-06	2.66171e-05
C1S	C1S	9416.16	2.3417	0.552537	4.23809	2.25432e-05	0.000131075
C2	C2	918.824	1.83003	0.511051	3.58091	0.000342393	0.00146218
C20orf194	C20orf194	1841.05	-1.70457	0.249521	-6.83136	8.41124e-12	1.96686e-10
C21orf58	C21orf58	397.416	1.34326	0.392665	3.42089	0.000624173	0.00248971
C21orf62	C21orf62	1790.1	4.11747	0.559246	7.36254	1.8044e-13	5.66675e-12
C21orf91	C21orf91	703.9	-1.80933	0.478822	-3.77872	0.000157637	0.000737056
C22orf34	C22orf34	77.2129	1.5217	0.377459	4.03142	5.54417e-05	0.000292417
C2CD2L	C2CD2L	1051.25	-2.34758	0.200669	-11.6988	1.29297e-31	6.53294e-29
C2CD4C	C2CD4C	318.593	-3.29966	0.497031	-6.63874	3.16376e-11	6.74597e-10
C2CD5	C2CD5	1404.26	-1.06959	0.188271	-5.68115	1.33794e-08	1.65752e-07
C2orf66	C2orf66	51.0289	1.71619	0.539574	3.18064	0.00146949	0.00527624
C2orf68	C2orf68	1319.5	1.02442	0.181248	5.65201	1.58584e-08	1.92169e-07
C2orf69	C2orf69	868.673	-1.3917	0.158577	-8.77615	1.69163e-18	1.17228e-16
C2orf74	C2orf74	142.435	-1.27256	0.310769	-4.09486	4.2242e-05	0.000230141
C3	C3	47999.9	1.72905	0.502208	3.44289	0.000575538	0.00231631
C3AR1	C3AR1	1822.94	1.75966	0.435655	4.03912	5.36529e-05	0.000284561
C3orf14	C3orf14	887.515	-1.15788	0.470016	-2.46349	0.0137591	0.0362369
C3orf38	C3orf38	1510.63	1.03325	0.222136	4.65143	3.2964e-06	2.35552e-05
C3orf80	C3orf80	110.229	-3.5133	0.568837	-6.1763	6.56232e-10	1.06915e-08
C4B	C4B	1261.64	1.06227	0.506822	2.09594	0.0360874	0.0813729
C4orf19	C4orf19	206.357	1.15075	0.451787	2.54711	0.0108619	0.0296657
C4orf46	C4orf46	556.777	1.05463	0.2508	4.20506	2.61018e-05	0.000149523
C4orf47	C4orf47	206.566	2.85686	0.458657	6.22875	4.70159e-10	7.8687e-09
C5AR1	C5AR1	1498.79	2.47686	0.531698	4.6584	3.18676e-06	2.28494e-05
C5orf38	C5orf38	109.694	5.04361	1.18855	4.24351	2.20055e-05	0.000128323
C5orf63	C5orf63	218.366	1.48816	0.360178	4.13174	3.60026e-05	0.000199152
C5orf64	C5orf64	62.6324	-1.59037	0.513019	-3.10003	0.00193501	0.00670759
C6orf118	C6orf118	110.39	2.77439	0.567337	4.8902	1.00736e-06	8.12551e-06
C6orf136	C6orf136	732.434	-1.4689	0.19051	-7.71039	1.25435e-14	4.71014e-13
C6orf15	C6orf15	167.208	9.85194	1.52992	6.4395	1.19871e-10	2.26981e-09
C6orf52	C6orf52	98.5535	1.2256	0.411397	2.97911	0.00289086	0.00948397
C7orf31	C7orf31	303.605	1.64627	0.330632	4.97917	6.38573e-07	5.37975e-06
C7orf57	C7orf57	229.541	4.67073	0.927648	5.03502	4.77788e-07	4.14236e-06
C7orf61	C7orf61	187.176	1.48081	0.378612	3.91115	9.18571e-05	0.000458562
C8orf33	C8orf33	5692.59	1.0855	0.239432	4.53365	5.79732e-06	3.89506e-05
C8orf48	C8orf48	95.4053	1.5053	0.45677	3.29554	0.000982317	0.00370222
C8orf88	C8orf88	148.905	2.51173	0.398034	6.31035	2.78411e-10	4.85923e-09
C9orf50	C9orf50	89.7259	1.35516	0.375208	3.61176	0.000304129	0.00131481
CA10	CA10	900.151	-2.19996	0.964336	-2.28133	0.0225292	0.0550352
CA11	CA11	2819.69	-3.66825	0.477153	-7.68779	1.49695e-14	5.53262e-13
CA12	CA12	4202.46	3.68947	0.611326	6.0352	1.58762e-09	2.38867e-08
CA3	CA3	1812.81	5.88039	0.879078	6.68927	2.24281e-11	4.91621e-10
CA4	CA4	251.02	-2.41209	0.604562	-3.98982	6.61234e-05	0.000342022
CA9	CA9	847.016	5.22513	0.797153	6.55475	5.57366e-11	1.12647e-09
CAB39L	CAB39L	1479.12	-1.14341	0.307325	-3.72053	0.000198804	0.000903194
CABLES1	CABLES1	712.833	-2.87668	0.412301	-6.97712	3.01292e-12	7.6068e-11
CABP1	CABP1	428.345	-4.30707	0.680073	-6.33324	2.40061e-10	4.25313e-09
CABP4	CABP4	125.117	2.15726	0.396496	5.44081	5.3038e-08	5.75133e-07
CABYR	CABYR	112.492	-2.52221	0.465593	-5.41721	6.05352e-08	6.47114e-07
CACNA1A	CACNA1A	909.955	-2.52812	0.557424	-4.53537	5.75034e-06	3.86676e-05
CACNA1B	CACNA1B	325.181	-5.38709	0.847389	-6.35728	2.05357e-10	3.69236e-09
CACNA1C	CACNA1C	668.884	-3.13509	0.509771	-6.14999	7.74877e-10	1.24718e-08
CACNA1D	CACNA1D	283.456	-2.3427	0.483111	-4.84919	1.23967e-06	9.79853e-06
CACNA1E	CACNA1E	636.291	-4.38655	0.636079	-6.89623	5.34008e-12	1.28639e-10
CACNA1G	CACNA1G	739.608	-2.14639	0.597568	-3.59187	0.000328318	0.00140779
CACNA1H	CACNA1H	522.225	-1.9718	0.492579	-4.00301	6.25422e-05	0.00032582
CACNA1I	CACNA1I	180.869	-5.09145	0.718905	-7.08223	1.41855e-12	3.79002e-11
CACNA2D1	CACNA2D1	1021.54	-2.82872	0.587914	-4.81145	1.49839e-06	1.16361e-05
CACNA2D2	CACNA2D2	255.798	-2.3686	0.635366	-3.72793	0.000193061	0.00088041
CACNA2D3	CACNA2D3	204.614	-3.89408	0.611684	-6.36616	1.93821e-10	3.50387e-09
CACNA2D4	CACNA2D4	247.223	1.77938	0.438148	4.06113	4.88357e-05	0.000262147
CACNB1	CACNB1	1081.01	-3.3316	0.351904	-9.46736	2.87018e-21	2.96804e-19
CACNB2	CACNB2	433.277	-2.8294	0.469634	-6.02469	1.69433e-09	2.52448e-08
CACNB3	CACNB3	1109.28	-2.39206	0.314729	-7.60039	2.95234e-14	1.04104e-12
CACNB4	CACNB4	681.726	-2.9829	0.338544	-8.81097	1.24067e-18	8.85912e-17
CACNG2	CACNG2	54.3709	-4.13629	0.916946	-4.51094	6.45395e-06	4.28716e-05
CACNG3	CACNG3	273.943	-5.50731	1.01213	-5.44129	5.28964e-08	5.73754e-07
CACNG6	CACNG6	59.0813	1.74667	0.610174	2.86257	0.00420215	0.0131064
CACNG8	CACNG8	947.662	-4.06153	0.655732	-6.19388	5.87005e-10	9.65427e-09
CADM2	CADM2	3650.19	-1.94235	0.569184	-3.41252	0.000643653	0.00256126
CADM3	CADM3	5049.17	-2.62394	0.68334	-3.83987	0.000123098	0.000593428
CADPS	CADPS	2104.44	-2.33785	0.579534	-4.03401	5.48329e-05	0.000289857
CADPS2	CADPS2	952.498	-1.51661	0.523395	-2.89765	0.00375974	0.0118955
CALB1	CALB1	174.405	-3.53663	0.714078	-4.95272	7.31851e-07	6.09484e-06
CALB2	CALB2	258.361	-3.96209	0.758197	-5.22567	1.73523e-07	1.67789e-06
CALCRL	CALCRL	2483.95	2.14144	0.507641	4.21842	2.46017e-05	0.000141621
CALD1	CALD1	11620.4	2.14351	0.289045	7.41584	1.20853e-13	3.87466e-12
CALHM5	CALHM5	208.812	1.74073	0.465297	3.74112	0.0001832	0.000841886
CALHM6	CALHM6	339.901	2.36964	0.560221	4.22982	2.33879e-05	0.000135494
CALM1	CALM1	39063.2	-2.16886	0.260451	-8.32732	8.26948e-17	4.46664e-15
CALM2P2	CALM2P2	94.4711	1.76215	0.307392	5.7326	9.89038e-09	1.25209e-07
CALM3	CALM3	21603.2	-2.55257	0.228142	-11.1885	4.64142e-29	1.48213e-26
CALN1	CALN1	453.475	-4.7032	0.717824	-6.55202	5.67635e-11	1.14549e-09
CALR	CALR	40008.1	1.34439	0.229234	5.86471	4.49918e-09	6.1064e-08
CALU	CALU	13538.4	2.17602	0.365161	5.95907	2.53674e-09	3.65678e-08
CALY	CALY	450.086	-4.6778	0.878417	-5.32526	1.00809e-07	1.02808e-06
CAMK1	CAMK1	746.714	-1.03218	0.28368	-3.63853	0.000274199	0.00120089
CAMK1D	CAMK1D	2130.29	-3.53338	0.316023	-11.1808	5.06386e-29	1.57913e-26
CAMK1G	CAMK1G	295.215	-4.32219	0.793281	-5.44849	5.07985e-08	5.52951e-07
CAMK2A	CAMK2A	4165.84	-5.30581	0.81565	-6.505	7.76913e-11	1.52539e-09
CAMK2B	CAMK2B	2888.46	-3.51503	0.577206	-6.08974	1.13097e-09	1.75862e-08
CAMK2G	CAMK2G	3231.51	-2.39025	0.337757	-7.07683	1.47488e-12	3.93e-11
CAMK2N1	CAMK2N1	7556.65	-2.74192	0.384559	-7.13005	1.00331e-12	2.76004e-11
CAMK2N2	CAMK2N2	459.238	-1.72917	0.410146	-4.21599	2.48688e-05	0.000143056
CAMK4	CAMK4	486.447	-4.04721	0.515166	-7.85612	3.96207e-15	1.61873e-13
CAMKK1	CAMKK1	1063.11	-4.16972	0.48294	-8.63404	5.92237e-18	3.81879e-16
CAMKK2	CAMKK2	2461.59	-2.71199	0.208734	-12.9926	1.3481e-38	1.63063e-35
CAMKV	CAMKV	1204.47	-4.50399	0.753499	-5.97743	2.26681e-09	3.29385e-08
CAMSAP1	CAMSAP1	2391.26	-1.61083	0.260727	-6.17823	6.48232e-10	1.05698e-08
CAMSAP2	CAMSAP2	3671.96	-1.22152	0.192382	-6.34946	2.16071e-10	3.86913e-09
CAMSAP3	CAMSAP3	313.409	-2.93148	0.74457	-3.93714	8.24568e-05	0.000416679
CAMTA1	CAMTA1	2430.23	-1.62576	0.207696	-7.82757	4.97392e-15	1.99737e-13
CAMTA2	CAMTA2	2367.41	-2.3266	0.214148	-10.8645	1.70232e-27	4.52997e-25
CAND2	CAND2	746.912	-1.31043	0.251812	-5.204	1.95045e-07	1.8612e-06
CAP2	CAP2	1993.77	-2.57633	0.307103	-8.38916	4.89631e-17	2.7801e-15
CAPG	CAPG	5937.66	2.38857	0.378707	6.30717	2.84193e-10	4.95797e-09
CAPN3	CAPN3	223.819	-2.78267	0.601234	-4.62826	3.68748e-06	2.60052e-05
CAPN5	CAPN5	5515.5	1.36901	0.376558	3.63559	0.00027734	0.00121239
CAPN6	CAPN6	81.0769	6.46023	1.25951	5.12915	2.91057e-07	2.65187e-06
CAPN9	CAPN9	57.4407	-1.13446	0.47092	-2.40902	0.0159953	0.0412261
CAPS	CAPS	1836.1	1.28551	0.57879	2.22102	0.0263493	0.0627279
CARD16	CARD16	369.041	3.47201	0.524523	6.61937	3.60738e-11	7.59453e-10
CARD6	CARD6	410.186	2.03473	0.408417	4.98199	6.29328e-07	5.30859e-06
CARD8	CARD8	1688.58	1.29716	0.183311	7.07628	1.48078e-12	3.94046e-11
CARD8-AS1	CARD8-AS1	227.943	2.26531	0.377035	6.00823	1.87563e-09	2.7739e-08
CARF	CARF	459.629	-1.04963	0.207632	-5.05525	4.29823e-07	3.75999e-06
CARMIL2	CARMIL2	162.566	-4.21253	0.578905	-7.27673	3.42009e-13	1.02721e-11
CARMIL3	CARMIL3	391.811	-1.41206	0.479214	-2.94663	0.00321259	0.0103938
CARNS1	CARNS1	1867.34	-4.57609	0.819767	-5.58219	2.37514e-08	2.76343e-07
CASD1	CASD1	1735.14	-1.07087	0.250233	-4.27951	1.87302e-05	0.000111173
CASKIN1	CASKIN1	717.514	-3.73768	0.498384	-7.49959	6.402e-14	2.14922e-12
CASP1	CASP1	1112.36	2.89242	0.43486	6.65139	2.90336e-11	6.23068e-10
CASP2	CASP2	2095.22	1.59676	0.256625	6.22215	4.90373e-10	8.17957e-09
CASP3	CASP3	2675.48	1.54694	0.281835	5.48882	4.04633e-08	4.49272e-07
CASP4	CASP4	1236.92	2.92679	0.39953	7.32559	2.37854e-13	7.31975e-12
CASP6	CASP6	539.004	2.25641	0.25012	9.02131	1.85847e-19	1.51085e-17
CASP7	CASP7	694.776	1.24204	0.334403	3.71419	0.000203855	0.000923723
CASP8	CASP8	552.837	1.23538	0.295967	4.17405	2.99236e-05	0.000168729
CASZ1	CASZ1	156.19	2.10525	0.44931	4.68553	2.79241e-06	2.03658e-05
CATSPER2	CATSPER2	136.746	-1.41781	0.375324	-3.77756	0.000158373	0.000740062
CAV1	CAV1	4770.91	2.7766	0.571262	4.86046	1.17112e-06	9.31576e-06
CAV2	CAV2	1494.37	1.4675	0.523937	2.80091	0.0050958	0.0154797
CAVIN1	CAVIN1	8240.45	1.181	0.434273	2.71948	0.00653846	0.0191862
CAVIN3	CAVIN3	368.455	1.11604	0.563891	1.97918	0.047796	0.102837
CBFA2T2	CBFA2T2	1538.75	-1.05048	0.24196	-4.34154	1.41487e-05	8.6686e-05
CBFA2T3	CBFA2T3	132.13	-3.31467	0.455581	-7.27569	3.44664e-13	1.03441e-11
CBFB	CBFB	2629.36	1.01261	0.191771	5.28029	1.28977e-07	1.28481e-06
CBLN1	CBLN1	72.2845	-3.21752	0.935933	-3.43777	0.000586535	0.00235511
CBLN2	CBLN2	140.193	-3.95648	0.913949	-4.32899	1.49793e-05	9.13127e-05
CBLN4	CBLN4	297.379	-3.25867	0.857278	-3.80119	0.000144005	0.000679845
CBSL	CBSL	84.9549	1.56994	0.788267	1.99163	0.0464117	0.100347
CBX2	CBX2	657.654	3.20232	0.508355	6.29938	2.98843e-10	5.18862e-09
CBX3	CBX3	10574.4	1.54798	0.227696	6.79845	1.05749e-11	2.43431e-10
CBX6	CBX6	3929.22	-2.70018	0.29776	-9.06831	1.2088e-19	1.00521e-17
CBX7	CBX7	1270.32	-3.1472	0.357448	-8.80465	1.31258e-18	9.31041e-17
CC2D2A	CC2D2A	1303.3	1.19235	0.217735	5.47616	4.3465e-08	4.78871e-07
CCBE1	CCBE1	52.5763	-3.62836	1.06577	-3.40446	0.000662957	0.0026276
CCDC102A	CCDC102A	333.67	1.91835	0.368668	5.20345	1.95627e-07	1.86631e-06
CCDC102B	CCDC102B	614.764	1.49516	0.324428	4.6086	4.05381e-06	2.83036e-05
CCDC125	CCDC125	685.641	1.27493	0.293505	4.34382	1.40029e-05	8.59315e-05
CCDC136	CCDC136	1219.31	-1.5216	0.461729	-3.29543	0.000982709	0.00370334
CCDC149	CCDC149	877.781	-1.29363	0.180067	-7.18417	6.76187e-13	1.92241e-11
CCDC15	CCDC15	171.651	1.71575	0.32976	5.20304	1.96057e-07	1.86997e-06
CCDC150	CCDC150	114.978	1.08341	0.433245	2.50068	0.0123954	0.0331709
CCDC153	CCDC153	67.6682	1.18963	0.48437	2.45604	0.0140479	0.0368761
CCDC167	CCDC167	1545.89	1.956	0.380937	5.13471	2.82575e-07	2.58462e-06
CCDC171	CCDC171	151.665	-1.05218	0.361156	-2.91336	0.00357563	0.0113843
CCDC173	CCDC173	132.34	1.90877	0.512203	3.72659	0.000194084	0.000884672
CCDC18	CCDC18	177.479	1.58373	0.304672	5.19816	2.0127e-07	1.91495e-06
CCDC183	CCDC183	75.064	-1.2583	0.254578	-4.94268	7.70552e-07	6.37855e-06
CCDC184	CCDC184	710.825	-1.55217	0.468589	-3.31244	0.000924855	0.00351151
CCDC186	CCDC186	367.644	-1.83047	0.220646	-8.29595	1.07717e-16	5.68732e-15
CCDC188	CCDC188	70.9002	-1.20184	0.480646	-2.50047	0.0124027	0.0331815
CCDC3	CCDC3	1681.49	-1.43818	0.3945	-3.64557	0.000266796	0.0011731
CCDC40	CCDC40	636.722	1.39146	0.429419	3.24034	0.00119388	0.0043869
CCDC58	CCDC58	470.24	1.07723	0.224208	4.80461	1.55054e-06	1.19991e-05
CCDC6	CCDC6	1941.48	-1.62685	0.207373	-7.84504	4.32822e-15	1.75041e-13
CCDC71	CCDC71	1064.95	1.014	0.182522	5.5555	2.76812e-08	3.17052e-07
CCDC74B	CCDC74B	360.747	1.19542	0.460109	2.59812	0.0093737	0.0261431
CCDC80	CCDC80	7750.51	3.34062	0.347113	9.62401	6.33137e-22	7.09896e-20
CCDC81	CCDC81	73.7255	1.49655	0.493951	3.02975	0.00244756	0.00821327
CCDC85A	CCDC85A	72.9733	-4.27284	0.612589	-6.97505	3.05754e-12	7.70971e-11
CCDC85B	CCDC85B	1427.92	-1.26811	0.282679	-4.48603	7.25611e-06	4.76089e-05
CCDC89	CCDC89	104.975	1.37762	0.466957	2.95021	0.00317556	0.0102878
CCDC92	CCDC92	2667.5	-1.83188	0.196595	-9.31806	1.18482e-20	1.12871e-18
CCER2	CCER2	220.412	1.6173	0.651189	2.48362	0.0130056	0.0345535
CCK	CCK	636.228	-4.34265	0.911497	-4.76431	1.89503e-06	1.43752e-05
CCKBR	CCKBR	112.802	-5.17827	0.83515	-6.20041	5.63156e-10	9.28882e-09
CCL20	CCL20	109.297	3.04562	0.907664	3.35545	0.000792351	0.00306974
CCL5	CCL5	312.58	2.33612	0.560061	4.17118	3.03029e-05	0.000170554
CCN1	CCN1	5586.7	1.36791	0.607799	2.2506	0.0244111	0.0589113
CCN2	CCN2	5914.33	1.78746	0.500214	3.57338	0.000352404	0.00150027
CCN3	CCN3	592.242	-1.23593	0.616445	-2.00494	0.0449695	0.097799
CCN4	CCN4	766.683	3.20446	0.825986	3.87956	0.000104645	0.000513146
CCNA1	CCNA1	125.078	-2.12619	0.650319	-3.26946	0.00107752	0.00401177
CCNA2	CCNA2	994.099	3.95162	0.376395	10.4986	8.76599e-26	1.7322e-23
CCNB1	CCNB1	2244.09	2.89286	0.383246	7.54832	4.40894e-14	1.51062e-12
CCNB2	CCNB2	1068.49	5.12664	0.437288	11.7237	9.63366e-32	4.99399e-29
CCND1	CCND1	3783.62	1.11233	0.473944	2.34697	0.0189267	0.0475533
CCNI2	CCNI2	69.8756	-1.3577	0.410074	-3.31086	0.000930111	0.00352979
CCNJL	CCNJL	248.406	1.5193	0.334578	4.54093	5.6006e-06	3.77944e-05
CCNO	CCNO	75.042	-1.8404	0.572098	-3.21694	0.00129568	0.0047227
CCNY	CCNY	3192.41	-1.32203	0.166801	-7.92578	2.26718e-15	9.62731e-14
CCP110	CCP110	1249.63	-2.04034	0.246542	-8.27583	1.27564e-16	6.67348e-15
CCR1	CCR1	932.067	1.47617	0.45084	3.27426	0.00105938	0.00395235
CCR2	CCR2	73.7427	2.79129	0.748144	3.73095	0.000190756	0.000871591
CCR5	CCR5	289.962	1.80121	0.494333	3.64373	0.000268717	0.00118038
CCR5AS	CCR5AS	52.7313	1.78625	0.563563	3.16956	0.00152671	0.00545765
CCRL2	CCRL2	208.268	1.94429	0.423563	4.59033	4.42553e-06	3.06311e-05
CCSAP	CCSAP	2236.61	-1.69397	0.286408	-5.91454	3.32799e-09	4.65126e-08
CCSER2	CCSER2	1983.58	-1.64824	0.227139	-7.25653	3.97153e-13	1.17689e-11
CCT6A	CCT6A	17647.4	1.41197	0.537916	2.62489	0.00866778	0.0244235
CCZ1	CCZ1	696.821	1.27617	0.268049	4.76094	1.92694e-06	1.45963e-05
CCZ1B	CCZ1B	685.184	1.58846	0.236749	6.70948	1.95317e-11	4.32886e-10
CD101	CD101	240.658	1.15982	0.3434	3.37747	0.000731558	0.00286564
CD109	CD109	930.006	1.26792	0.540567	2.34553	0.0189999	0.0477012
CD14	CD14	8445.71	2.12182	0.519645	4.08321	4.44181e-05	0.000240536
CD151	CD151	10637.9	2.26625	0.350325	6.46898	9.86661e-11	1.89435e-09
CD163	CD163	8454.28	4.30925	0.677404	6.36142	1.99892e-10	3.60058e-09
CD164	CD164	8873.57	1.106	0.292711	3.77848	0.000157789	0.000737594
CD180	CD180	341.749	2.42417	0.453855	5.34129	9.22894e-08	9.48705e-07
CD1D	CD1D	116.685	2.89661	0.565789	5.1196	3.06191e-07	2.7733e-06
CD2	CD2	111.536	2.84832	0.667026	4.27018	1.95319e-05	0.000115382
CD200	CD200	1276.6	-2.07959	0.352539	-5.8989	3.65935e-09	5.08057e-08
CD209	CD209	138.765	2.34322	0.867811	2.70015	0.00693092	0.0201614
CD22	CD22	209.618	-4.17344	0.679367	-6.14313	8.09127e-10	1.29655e-08
CD24	CD24	3434.7	1.56725	0.752309	2.08325	0.0372284	0.0835916
CD248	CD248	1868.89	3.34571	0.475337	7.03859	1.94188e-12	5.06947e-11
CD274	CD274	323.102	1.31724	0.583501	2.25747	0.0239787	0.0580185
CD276	CD276	6021.42	2.56883	0.278643	9.21908	2.99671e-20	2.71639e-18
CD300A	CD300A	1249.66	2.32624	0.430613	5.40215	6.58451e-08	6.98081e-07
CD300C	CD300C	188.396	1.62373	0.446057	3.64018	0.000272449	0.00119428
CD300E	CD300E	79.1147	2.02881	0.784668	2.58557	0.00972181	0.0269769
CD300LF	CD300LF	194.949	2.40331	0.496244	4.843	1.27896e-06	1.00732e-05
CD302	CD302	464.149	1.36606	0.358802	3.80729	0.0001405	0.000666293
CD320	CD320	3268.25	1.52739	0.264448	5.77575	7.6609e-09	9.96716e-08
CD33	CD33	408.72	2.03297	0.447322	4.54476	5.4998e-06	3.72085e-05
CD36	CD36	483.343	2.81687	0.723855	3.89149	9.96315e-05	0.000492067
CD37	CD37	1410.93	1.46538	0.42107	3.48013	0.000501161	0.00205134
CD3D	CD3D	50.0425	2.46665	0.686256	3.59435	0.000325199	0.00139667
CD3E	CD3E	115.876	1.82043	0.609244	2.988	0.00280806	0.00924881
CD4	CD4	3822.98	1.63188	0.392946	4.15295	3.28217e-05	0.000183309
CD40	CD40	445.78	1.47879	0.388382	3.80757	0.000140342	0.000665701
CD44	CD44	26379.4	3.05071	0.447358	6.81939	9.14284e-12	2.12253e-10
CD47	CD47	5975.68	-1.01303	0.207157	-4.89018	1.00744e-06	8.12551e-06
CD48	CD48	343.533	3.57816	0.578363	6.1867	6.14357e-10	1.00668e-08
CD53	CD53	3688.32	1.88877	0.4374	4.31818	1.57324e-05	9.54659e-05
CD55	CD55	588.601	-1.50038	0.409237	-3.66628	0.0002461	0.00109185
CD58	CD58	842.045	2.80933	0.395222	7.10823	1.17539e-12	3.19815e-11
CD63	CD63	45300.5	2.08627	0.347699	6.0002	1.9707e-09	2.9016e-08
CD68	CD68	124.375	2.31843	0.460403	5.03566	4.76209e-07	4.13045e-06
CD69	CD69	188.3	1.32507	0.534145	2.48073	0.0131115	0.0347863
CD7	CD7	79.6367	1.07369	0.482045	2.22736	0.025923	0.0618459
CD70	CD70	72.0303	4.38545	0.970295	4.51971	6.19231e-06	4.12986e-05
CD72	CD72	189.421	2.09501	0.491474	4.2627	2.01975e-05	0.000118891
CD74	CD74	90350.3	2.39121	0.442598	5.40267	6.5655e-08	6.9662e-07
CD84	CD84	1061.95	1.31986	0.450378	2.93055	0.00338361	0.0108543
CD86	CD86	968.111	1.79883	0.443998	4.05144	5.09028e-05	0.000272072
CD93	CD93	3211.94	2.70718	0.407449	6.64422	3.04836e-11	6.52082e-10
CD99	CD99	27511.4	3.08858	0.350012	8.82421	1.10239e-18	7.986e-17
CD99L2	CD99L2	6319.51	-1.51425	0.18693	-8.10065	5.46655e-16	2.59148e-14
CD99P1	CD99P1	174.797	2.18966	0.310091	7.06135	1.64896e-12	4.35317e-11
CDA	CDA	124.92	1.73894	0.40734	4.26903	1.96327e-05	0.000115857
CDC20	CDC20	1512.04	3.46857	0.428125	8.10175	5.41721e-16	2.57115e-14
CDC25A	CDC25A	487.527	2.59998	0.431338	6.02771	1.66302e-09	2.48563e-08
CDC25C	CDC25C	258.308	4.72065	0.471083	10.0209	1.23425e-23	1.7915e-21
CDC40	CDC40	765.064	-1.18714	0.192827	-6.1565	7.43684e-10	1.20133e-08
CDC42BPA	CDC42BPA	2694.74	-1.47597	0.249673	-5.91162	3.38766e-09	4.733e-08
CDC42BPB	CDC42BPB	4554.94	-1.68541	0.261825	-6.43714	1.21747e-10	2.29554e-09
CDC42EP2	CDC42EP2	389.707	-2.03465	0.314687	-6.46563	1.0088e-10	1.93407e-09
CDC42EP5	CDC42EP5	77.7655	1.68655	0.545712	3.09055	0.00199786	0.00689731
CDC42P6	CDC42P6	117.608	3.13658	0.331985	9.44794	3.45566e-21	3.51878e-19
CDC45	CDC45	552.262	5.61278	0.473265	11.8597	1.91657e-32	1.09288e-29
CDC6	CDC6	639.881	2.17366	0.367278	5.91829	3.25304e-09	4.55929e-08
CDCA2	CDCA2	294.909	5.54679	0.493486	11.24	2.59367e-29	8.62741e-27
CDCA3	CDCA3	581.741	2.1007	0.31491	6.67077	2.54461e-11	5.52988e-10
CDCA4	CDCA4	620.781	2.61951	0.345952	7.57187	3.67883e-14	1.28024e-12
CDCA5	CDCA5	1139.58	2.0536	0.379934	5.40516	6.47509e-08	6.87941e-07
CDCA7	CDCA7	1058.01	4.09206	0.365293	11.2021	3.98162e-29	1.2817e-26
CDCA7L	CDCA7L	1665.45	2.9279	0.424248	6.90139	5.14966e-12	1.24528e-10
CDCA8	CDCA8	852.268	4.08363	0.406349	10.0496	9.22697e-24	1.36916e-21
CDCP1	CDCP1	535.207	2.71433	0.556766	4.87517	1.08713e-06	8.6962e-06
CDH10	CDH10	849.448	-1.3265	0.454107	-2.92111	0.00348784	0.011135
CDH11	CDH11	4622.11	1.35828	0.347933	3.90385	9.46726e-05	0.00047078
CDH13	CDH13	1428.92	-2.43433	0.638829	-3.81061	0.000138624	0.000658494
CDH15	CDH15	89.5667	4.18406	0.854084	4.89889	9.63811e-07	7.80038e-06
CDH18	CDH18	147.867	-4.20875	0.928978	-4.53052	5.88391e-06	3.94793e-05
CDH20	CDH20	1125.63	-1.09336	0.519004	-2.10664	0.0351484	0.0796246
CDH22	CDH22	317.787	-3.81547	0.734729	-5.19303	2.06902e-07	1.96168e-06
CDH23	CDH23	302.134	-1.05699	0.509451	-2.07477	0.0380079	0.0850501
CDH6	CDH6	1587.05	1.02678	0.451429	2.27451	0.0229351	0.0558864
CDH7	CDH7	60.8146	-3.34393	0.951344	-3.51495	0.000439841	0.00182578
CDH8	CDH8	232.68	-4.36265	0.670727	-6.50437	7.80193e-11	1.53033e-09
CDHR1	CDHR1	509.735	-2.28306	0.587595	-3.88543	0.000102148	0.000502877
CDHR2	CDHR2	77.3726	-2.46008	0.498257	-4.93737	7.91847e-07	6.5318e-06
CDIP1	CDIP1	4375.23	-1.78987	0.239579	-7.47089	7.9652e-14	2.63412e-12
CDK1	CDK1	1352.71	4.77833	0.400896	11.9191	9.40779e-33	5.68972e-30
CDK17	CDK17	2082.76	-1.63705	0.170877	-9.58031	9.6758e-22	1.05813e-19
CDK18	CDK18	2859.37	-2.13071	0.511377	-4.16661	3.09166e-05	0.00017369
CDK19	CDK19	1781.12	-1.29692	0.27749	-4.67375	2.95752e-06	2.13786e-05
CDK2	CDK2	1657.4	3.44828	0.24884	13.8574	1.14722e-43	2.86202e-40
CDK2AP1	CDK2AP1	10928.7	1.48913	0.223439	6.66461	2.65367e-11	5.74429e-10
CDK4	CDK4	18905.9	4.34333	0.81403	5.33559	9.52345e-08	9.76717e-07
CDK5R1	CDK5R1	2122.27	-3.23116	0.495556	-6.52028	7.01767e-11	1.39019e-09
CDK5R2	CDK5R2	600.436	-3.62881	0.680912	-5.32934	9.85717e-08	1.00706e-06
CDK6	CDK6	4281.75	2.07309	0.532552	3.89275	9.91162e-05	0.000489886
CDK6-AS1	CDK6-AS1	63.1267	3.48284	0.889603	3.91505	9.03853e-05	0.000452108
CDKL1	CDKL1	91.434	-1.44155	0.247557	-5.8231	5.7767e-09	7.6861e-08
CDKL2	CDKL2	70.046	-4.16712	0.625684	-6.66011	2.73629e-11	5.90708e-10
CDKL5	CDKL5	763.432	-4.11241	0.40078	-10.261	1.05584e-24	1.81659e-22
CDKN1A	CDKN1A	6984.24	1.43848	0.443532	3.24324	0.00118178	0.00434763
CDKN1C	CDKN1C	848.369	-1.80479	0.498241	-3.62231	0.000291979	0.00126777
CDKN2A	CDKN2A	2125.22	4.17145	1.0446	3.99333	6.51516e-05	0.000337786
CDKN2B	CDKN2B	908.784	1.80421	0.855973	2.10779	0.0350495	0.079458
CDKN2B-AS1	CDKN2B-AS1	52.7172	2.13001	0.886092	2.40382	0.0162246	0.0417469
CDKN2C	CDKN2C	4291.34	3.17846	0.415815	7.64393	2.10689e-14	7.59011e-13
CDKN2D	CDKN2D	683.614	-2.67496	0.296994	-9.00678	2.12201e-19	1.70426e-17
CDKN3	CDKN3	532.977	2.36617	0.400362	5.91007	3.41962e-09	4.77424e-08
CDR2L	CDR2L	1195.5	-1.1335	0.262531	-4.31758	1.57753e-05	9.56533e-05
CDS1	CDS1	343.695	-2.83349	0.56138	-5.04736	4.47958e-07	3.89982e-06
CDS2	CDS2	5954.82	-1.29665	0.189688	-6.83569	8.16114e-12	1.91062e-10
CDT1	CDT1	791.284	2.36054	0.389978	6.053	1.42175e-09	2.1611e-08
CDYL2	CDYL2	435.228	-2.68128	0.35967	-7.45482	8.99906e-14	2.94306e-12
CEACAM1	CEACAM1	53.9289	2.12573	0.600171	3.54188	0.000397279	0.00167082
CEACAM21	CEACAM21	110.821	1.15396	0.473667	2.43622	0.0148417	0.0386471
CEBPA-DT	CEBPA-DT	54.8849	-1.49867	0.359912	-4.164	3.12727e-05	0.000175567
CEBPB	CEBPB	1648.87	1.35026	0.398304	3.39002	0.000698882	0.00275358
CEBPD	CEBPD	3716.37	2.20482	0.420462	5.24379	1.5731e-07	1.53745e-06
CELF2	CELF2	4132.29	-1.73323	0.252259	-6.87084	6.38264e-12	1.51019e-10
CELF3	CELF3	1070.08	-3.28696	0.74533	-4.41007	1.03335e-05	6.54512e-05
CELF4	CELF4	823.666	-4.69139	0.791039	-5.93066	3.01721e-09	4.2662e-08
CELF5	CELF5	993.444	-3.8209	0.752894	-5.07495	3.87591e-07	3.42281e-06
CELSR1	CELSR1	642.124	3.46432	0.633283	5.47041	4.48983e-08	4.93845e-07
CELSR2	CELSR2	7377.37	-1.85438	0.326164	-5.68543	1.30484e-08	1.62002e-07
CELSR3	CELSR3	1207.07	-1.46197	0.585789	-2.49572	0.0125701	0.033573
CEND1	CEND1	2124.33	-2.79914	0.442356	-6.3278	2.48675e-10	4.3882e-09
CENPA	CENPA	328.073	5.95463	0.487867	12.2054	2.90731e-34	2.27545e-31
CENPE	CENPE	453.535	2.69597	0.413474	6.52028	7.01782e-11	1.39019e-09
CENPF	CENPF	2241.16	3.31128	0.482807	6.8584	6.96352e-12	1.64083e-10
CENPH	CENPH	640.583	2.85802	0.35655	8.01576	1.09459e-15	4.93133e-14
CENPI	CENPI	205.751	2.92022	0.363559	8.03231	9.5657e-16	4.34385e-14
CENPK	CENPK	475.391	4.58768	0.422463	10.8594	1.8001e-27	4.75845e-25
CENPL	CENPL	489.659	1.89817	0.266199	7.13062	9.99183e-13	2.75058e-11
CENPM	CENPM	441.601	4.02171	0.442257	9.09359	9.58192e-20	8.0015e-18
CENPQ	CENPQ	645.175	1.37173	0.289707	4.73488	2.19184e-06	1.63991e-05
CENPU	CENPU	991.82	5.12386	0.425745	12.035	2.32573e-33	1.68788e-30
CENPW	CENPW	233.005	2.12815	0.41906	5.0784	3.80635e-07	3.36585e-06
CENPX	CENPX	1931.1	1.1062	0.308521	3.58548	0.00033646	0.00143915
CEP126	CEP126	329.572	-2.31214	0.612547	-3.77464	0.000160241	0.000747827
CEP135	CEP135	458.399	1.22906	0.338455	3.63138	0.000281915	0.00122889
CEP152	CEP152	214.451	1.52024	0.337352	4.50639	6.59401e-06	4.36785e-05
CEP170B	CEP170B	1585.04	-3.43399	0.390932	-8.78411	1.57609e-18	1.09793e-16
CEP290	CEP290	568.913	-1.00695	0.247385	-4.07036	4.69409e-05	0.000252928
CEP55	CEP55	389.964	5.26401	0.404228	13.0224	9.12741e-39	1.21443e-35
CEP68	CEP68	1730.16	-1.08213	0.173123	-6.25061	4.08852e-10	6.92394e-09
CEP72	CEP72	209.527	-1.08049	0.253395	-4.26406	2.00741e-05	0.000118252
CERCAM	CERCAM	3724.42	-2.6204	0.375776	-6.97331	3.0958e-12	7.80126e-11
CERKL	CERKL	436.746	2.69725	0.453029	5.95381	2.61964e-09	3.76135e-08
CERS6	CERS6	918.473	-1.20262	0.279435	-4.30376	1.67922e-05	0.000100961
CERT1	CERT1	1624.69	-1.27521	0.163133	-7.817	5.40957e-15	2.15497e-13
CES3	CES3	109.303	-1.05656	0.536893	-1.96791	0.0490779	0.105192
CES4A	CES4A	175.193	-4.00923	0.559498	-7.16576	7.73578e-13	2.16784e-11
CETN2	CETN2	4309.2	1.04435	0.343338	3.04175	0.00235207	0.00793887
CETP	CETP	143.564	2.4137	0.41904	5.76007	8.40778e-09	1.0826e-07
CFAP300	CFAP300	186.952	2.63844	0.701773	3.75968	0.00017013	0.000788081
CFAP44	CFAP44	456.805	-1.89903	0.391175	-4.85467	1.20586e-06	9.55589e-06
CFAP45	CFAP45	84.7742	2.30855	0.7335	3.14731	0.00164778	0.00583092
CFAP46	CFAP46	163.664	-1.12853	0.473959	-2.38108	0.0172622	0.044011
CFAP54	CFAP54	148.342	1.62908	0.54903	2.9672	0.00300527	0.00981197
CFAP61	CFAP61	215.07	1.30013	0.501563	2.59216	0.00953761	0.0265188
CFAP73	CFAP73	101.542	1.75742	0.846415	2.07631	0.0378653	0.0848166
CFAP74	CFAP74	58.8927	-2.70722	0.620461	-4.36324	1.28153e-05	7.95298e-05
CFAP77	CFAP77	159.541	5.72457	0.808387	7.08147	1.42633e-12	3.80824e-11
CFD	CFD	498.672	1.92312	0.654762	2.93713	0.0033127	0.0106577
CFH	CFH	1787.45	1.68308	0.579574	2.904	0.00368423	0.0116881
CFI	CFI	2478.58	3.19342	0.538629	5.92879	3.05183e-09	4.30906e-08
CFTR	CFTR	64.1485	-1.71852	0.595952	-2.88366	0.00393085	0.0123741
CGAS	CGAS	224.996	1.64947	0.387389	4.25793	2.06332e-05	0.000121135
CGREF1	CGREF1	736.267	-2.20604	0.442259	-4.98811	6.09725e-07	5.1574e-06
CHAC1	CHAC1	175.26	-1.53655	0.427325	-3.59574	0.000323469	0.00138984
CHAC2	CHAC2	191.359	1.21964	0.297786	4.09568	4.20929e-05	0.000229486
CHADL	CHADL	809.28	-1.7071	0.539075	-3.16672	0.00154167	0.00550521
CHCHD2	CHCHD2	30615.3	2.02338	0.576334	3.51078	0.000446795	0.00185041
CHCHD2P2	CHCHD2P2	91.3391	1.27872	0.586434	2.1805	0.0292202	0.068468
CHCHD2P6	CHCHD2P6	223.859	3.59662	0.582379	6.17574	6.58551e-10	1.07205e-08
CHCHD3	CHCHD3	3155.64	1.17428	0.180499	6.50575	7.73079e-11	1.52086e-09
CHCHD5	CHCHD5	1006.08	1.10351	0.280244	3.93767	8.22757e-05	0.000415922
CHD3	CHD3	4265.54	-2.03488	0.33808	-6.01893	1.75572e-09	2.6101e-08
CHD5	CHD5	998.412	-5.60963	0.8018	-6.9963	2.62817e-12	6.72475e-11
CHEK1	CHEK1	869.485	2.24679	0.285882	7.85915	3.86759e-15	1.58337e-13
CHEK2	CHEK2	384.384	2.57509	0.322572	7.983	1.42823e-15	6.29938e-14
CHGA	CHGA	1027.54	-4.22557	0.898743	-4.70165	2.58074e-06	1.89605e-05
CHGB	CHGB	1316.52	-3.93937	0.661579	-5.95449	2.60877e-09	3.74844e-08
CHI3L1	CHI3L1	185662	5.98561	0.809354	7.39553	1.40842e-13	4.46889e-12
CHI3L2	CHI3L2	14936.3	4.58083	0.786132	5.82705	5.64165e-09	7.52647e-08
CHIC1	CHIC1	566.949	-2.22229	0.210567	-10.5538	4.87596e-26	1.05434e-23
CHIC2	CHIC2	844.087	1.81281	0.360479	5.02889	4.9332e-07	4.26035e-06
CHIT1	CHIT1	239.322	2.41916	0.735707	3.28821	0.00100827	0.00378607
CHL1	CHL1	7951.52	-1.25295	0.544285	-2.30201	0.0213346	0.0525434
CHM	CHM	1096.15	-1.01203	0.20461	-4.94612	7.57061e-07	6.27989e-06
CHML	CHML	490.503	-1.38378	0.34775	-3.97924	6.9135e-05	0.000355618
CHN1	CHN1	5423.32	-3.47865	0.366331	-9.49592	2.18276e-21	2.29282e-19
CHN2	CHN2	683.011	-2.21457	0.362282	-6.11283	9.78769e-10	1.54299e-08
CHODL	CHODL	484.333	3.12696	0.920193	3.39816	0.000678407	0.00268139
CHP1	CHP1	3193.41	-1.11052	0.176126	-6.30524	2.87751e-10	5.01566e-09
CHRD	CHRD	738.275	-1.89538	0.367553	-5.15675	2.51275e-07	2.32766e-06
CHRDL2	CHRDL2	130.461	2.41562	0.785338	3.0759	0.00209869	0.00719192
CHRM1	CHRM1	375.537	-5.09961	0.82865	-6.15412	7.54947e-10	1.21657e-08
CHRM3	CHRM3	529.918	-3.40712	0.6624	-5.1436	2.69525e-07	2.48175e-06
CHRM4	CHRM4	58.0055	-3.23067	0.507058	-6.3714	1.87311e-10	3.3908e-09
CHRNA1	CHRNA1	559.936	5.03442	0.981293	5.13039	2.89144e-07	2.63564e-06
CHRNA4	CHRNA4	273.304	-3.4337	0.819535	-4.18981	2.79185e-05	0.000158701
CHRNA5	CHRNA5	70.7229	1.29702	0.454832	2.85165	0.00434924	0.0135059
CHRNA9	CHRNA9	450.462	3.60012	0.777826	4.62844	3.68425e-06	2.5987e-05
CHRNB2	CHRNB2	627.572	-3.35214	0.584357	-5.73645	9.6681e-09	1.22672e-07
CHST1	CHST1	1308.33	-2.74547	0.455095	-6.03274	1.612e-09	2.4217e-08
CHST14	CHST14	1701.79	2.31199	0.258444	8.9458	3.69268e-19	2.87885e-17
CHST9	CHST9	901.852	2.85027	0.65698	4.33844	1.43497e-05	8.781e-05
CHSY3	CHSY3	224.268	-1.16173	0.538014	-2.15929	0.0308276	0.0715374
CIAO2A	CIAO2A	1946.49	1.49983	0.276177	5.43067	5.61424e-08	6.05506e-07
CIITA	CIITA	1010.52	1.61426	0.456041	3.53972	0.000400558	0.0016832
CILP	CILP	80.6462	2.38697	0.642349	3.71599	0.000202406	0.000917574
CIP2A	CIP2A	400.888	1.07744	0.300507	3.58542	0.000336541	0.00143934
CIPC	CIPC	2401.33	-1.34301	0.220696	-6.08537	1.16222e-09	1.80581e-08
CISD1	CISD1	1132.92	-1.22737	0.253873	-4.83457	1.33436e-06	1.04641e-05
CISH	CISH	362.384	2.30812	0.52527	4.39416	1.112e-05	6.99555e-05
CIT	CIT	2026.78	-2.24647	0.386844	-5.80716	6.35419e-09	8.37351e-08
CITED1	CITED1	1198.34	1.48477	0.584794	2.53897	0.0111181	0.0302597
CKAP2	CKAP2	2070.61	1.52793	0.313027	4.88115	1.05467e-06	8.46197e-06
CKAP2L	CKAP2L	582.193	4.0758	0.401839	10.1429	3.56471e-24	5.73746e-22
CKAP4	CKAP4	4083.87	1.08443	0.279214	3.88387	0.000102807	0.000505689
CKB	CKB	34250.9	-1.06039	0.418612	-2.53309	0.011306	0.030705
CKLF	CKLF	490.193	2.30554	0.30019	7.68026	1.58766e-14	5.84085e-13
CKMT1A	CKMT1A	76.6367	-3.84052	0.769909	-4.98828	6.09195e-07	5.15401e-06
CKMT1B	CKMT1B	109.997	-3.78597	0.800851	-4.72744	2.2737e-06	1.69481e-05
CKMT2	CKMT2	160.178	-1.02428	0.387514	-2.64319	0.0082128	0.0232994
CKS1B	CKS1B	981.002	2.26839	0.368852	6.14986	7.7553e-10	1.24772e-08
CKS2	CKS2	1411.62	3.82627	0.411754	9.2926	1.50563e-20	1.41742e-18
CLASP2	CLASP2	6555.89	-1.64247	0.331147	-4.95996	7.05082e-07	5.89034e-06
CLCA4	CLCA4	57.543	-3.29461	0.920354	-3.57973	0.000343954	0.0014679
CLCF1	CLCF1	428.392	2.57289	0.571982	4.49821	6.85295e-06	4.52061e-05
CLCN4	CLCN4	1533.45	-3.1571	0.314247	-10.0466	9.51315e-24	1.4064e-21
CLCN6	CLCN6	2184.27	-1.49021	0.266762	-5.58631	2.31945e-08	2.7079e-07
CLDN10	CLDN10	613.547	-1.54386	0.572608	-2.6962	0.00701356	0.0203623
CLDN11	CLDN11	3568.62	-2.52441	0.711191	-3.54955	0.000385893	0.0016285
CLDN23	CLDN23	104.126	2.36994	0.607292	3.90247	9.5215e-05	0.0004733
CLDN5	CLDN5	4632.9	1.0305	0.441024	2.3366	0.0194598	0.0486412
CLDN7	CLDN7	70.9905	2.48775	0.427849	5.81454	6.07994e-09	8.07073e-08
CLDND1	CLDND1	9504.49	-1.41906	0.368233	-3.85371	0.000116341	0.000563849
CLEC10A	CLEC10A	75.9246	2.69352	0.834515	3.22765	0.00124813	0.00456271
CLEC11A	CLEC11A	580.912	1.18497	0.390877	3.03156	0.00243294	0.00817659
CLEC12A	CLEC12A	82.0444	4.35731	0.741578	5.87572	4.2101e-09	5.75317e-08
CLEC18A	CLEC18A	51.7079	2.53882	0.633124	4.00998	6.07233e-05	0.000317505
CLEC18B	CLEC18B	343.758	2.76674	0.503528	5.49472	3.91341e-08	4.36212e-07
CLEC1A	CLEC1A	131.904	1.36998	0.377328	3.63074	0.000282612	0.00123139
CLEC2B	CLEC2B	469.878	2.48747	0.57833	4.30112	1.69937e-05	0.000102033
CLEC2D	CLEC2D	296.488	1.68798	0.316565	5.33215	9.70542e-08	9.93139e-07
CLEC2L	CLEC2L	114.64	-4.19479	0.810761	-5.1739	2.2926e-07	2.14715e-06
CLEC4A	CLEC4A	173.561	1.6359	0.441736	3.70335	0.00021277	0.000959546
CLEC4E	CLEC4E	153.595	4.00554	0.691083	5.79604	6.78998e-09	8.91836e-08
CLEC5A	CLEC5A	754.799	3.85601	0.572509	6.73528	1.63611e-11	3.6566e-10
CLEC7A	CLEC7A	619.558	1.18769	0.478363	2.48283	0.0130344	0.0346207
CLIC1	CLIC1	10845	3.22992	0.360505	8.95944	3.26321e-19	2.56406e-17
CLIC2	CLIC2	365.661	1.07438	0.381726	2.81452	0.00488496	0.0149199
CLIC4	CLIC4	24080.2	1.43837	0.306406	4.69433	2.67481e-06	1.9598e-05
CLIC5	CLIC5	81.7094	-2.3578	0.550511	-4.28292	1.84456e-05	0.000109712
CLIP3	CLIP3	11228.1	-1.83068	0.270679	-6.76327	1.34912e-11	3.05801e-10
CLIP4	CLIP4	1091.47	-1.56888	0.224586	-6.98566	2.83524e-12	7.20379e-11
CLMN	CLMN	712.767	-2.58941	0.347139	-7.45929	8.69896e-14	2.85314e-12
CLN5	CLN5	1088.16	1.25403	0.270974	4.62786	3.69461e-06	2.60509e-05
CLN8	CLN8	1388.43	-1.74834	0.233502	-7.48745	7.02248e-14	2.33981e-12
CLOCK	CLOCK	1413.91	-1.06904	0.347913	-3.07273	0.00212107	0.00725926
CLPP	CLPP	3147.62	1.04212	0.246462	4.2283	2.3546e-05	0.000136331
CLSPN	CLSPN	279.531	1.70772	0.436574	3.91165	9.16677e-05	0.000457891
CLSTN1	CLSTN1	18862	-2.14639	0.262182	-8.18662	2.68662e-16	1.32558e-14
CLSTN2	CLSTN2	1631.29	-3.23004	0.623015	-5.18453	2.16555e-07	2.03965e-06
CLSTN3	CLSTN3	3467.11	-3.1657	0.300848	-10.5226	6.79716e-26	1.38426e-23
CLTB	CLTB	3138.62	-1.2881	0.190169	-6.77342	1.25777e-11	2.87051e-10
CLUH	CLUH	3021.7	-1.00731	0.22573	-4.46244	8.10331e-06	5.27482e-05
CLUL1	CLUL1	78.9036	-2.02324	0.725547	-2.78858	0.00529404	0.0160113
CLVS1	CLVS1	177.788	-2.09084	0.783654	-2.66806	0.007629	0.0218732
CLVS2	CLVS2	356.782	-3.63988	0.717643	-5.072	3.93657e-07	3.471e-06
CMAS	CMAS	1530.54	-1.74468	0.183064	-9.5304	1.56673e-21	1.67618e-19
CMIP	CMIP	3069.82	-2.27912	0.263926	-8.63544	5.85005e-18	3.77849e-16
CMKLR1	CMKLR1	877.854	1.79556	0.517324	3.47086	0.000518801	0.00211613
CMTM3	CMTM3	3716.64	3.08922	0.226945	13.6122	3.38954e-42	6.44271e-39
CMTM4	CMTM4	2201.16	-2.09722	0.349171	-6.00628	1.8983e-09	2.80327e-08
CMTM5	CMTM5	1108.99	-1.74517	0.527555	-3.30803	0.000939551	0.00355952
CMTM6	CMTM6	3269.39	1.8716	0.20686	9.04769	1.46031e-19	1.19691e-17
CMTM7	CMTM7	489.039	1.79109	0.397532	4.50553	6.62069e-06	4.38407e-05
CNDP1	CNDP1	1690.22	-3.07332	0.846062	-3.6325	0.000280689	0.0012246
CNGA3	CNGA3	1364.51	3.81934	0.641086	5.95761	2.55955e-09	3.68567e-08
CNIH2	CNIH2	1835.8	-1.46541	0.419422	-3.49387	0.000476072	0.00195886
CNKSR1	CNKSR1	79.8196	-1.37596	0.548165	-2.51012	0.012069	0.0324256
CNKSR2	CNKSR2	873.801	-3.42789	0.358913	-9.55074	1.28773e-21	1.38922e-19
CNN2	CNN2	1729.43	2.05854	0.545023	3.77698	0.000158742	0.000741615
CNN3	CNN3	37586.2	2.26577	0.296173	7.65015	2.00742e-14	7.27117e-13
CNNM1	CNNM1	149.376	-4.74882	0.792499	-5.99221	2.07012e-09	3.03455e-08
CNNM2	CNNM2	453.172	-2.15448	0.245111	-8.78982	1.49796e-18	1.05266e-16
CNP	CNP	20134.5	-2.61995	0.368073	-7.11802	1.09488e-12	2.99339e-11
CNPY1	CNPY1	164.637	3.49741	0.860673	4.06358	4.83252e-05	0.000259721
CNPY4	CNPY4	1669.93	1.65605	0.257697	6.42635	1.30708e-10	2.44715e-09
CNRIP1	CNRIP1	2364.9	-1.2631	0.330622	-3.82039	0.000133243	0.000635427
CNST	CNST	1025.41	-1.87214	0.184184	-10.1645	2.85588e-24	4.65288e-22
CNTLN	CNTLN	483.842	1.53881	0.341028	4.51229	6.4132e-06	4.26294e-05
CNTN1	CNTN1	6018.77	-1.89703	0.599579	-3.16394	0.00155649	0.00555018
CNTN2	CNTN2	4013.89	-3.81293	0.67919	-5.61393	1.97778e-08	2.34816e-07
CNTN3	CNTN3	169.449	-3.69863	0.882411	-4.1915	2.77113e-05	0.000157747
CNTN4	CNTN4	153.524	-3.77871	0.661924	-5.70867	1.1386e-08	1.42695e-07
CNTN5	CNTN5	121.226	-3.0614	0.695433	-4.40214	1.07187e-05	6.77404e-05
CNTN6	CNTN6	54.6981	-3.26716	0.539929	-6.0511	1.43857e-09	2.18501e-08
CNTNAP1	CNTNAP1	3216.93	-2.40591	0.326016	-7.37971	1.58634e-13	5.00555e-12
CNTNAP2	CNTNAP2	897.472	-4.4498	0.732478	-6.07499	1.23997e-09	1.91247e-08
CNTNAP4	CNTNAP4	546.335	-3.82759	0.740876	-5.1663	2.38773e-07	2.2232e-06
CNTNAP5	CNTNAP5	68.7858	-3.15578	0.79876	-3.95085	7.78733e-05	0.000395771
COA4	COA4	2451.48	1.3032	0.23687	5.50173	3.76074e-08	4.20604e-07
COBL	COBL	3540.81	-1.76344	0.427939	-4.12078	3.77585e-05	0.000207885
COG1	COG1	1696.17	-1.48051	0.170622	-8.67715	4.05814e-18	2.67301e-16
COL14A1	COL14A1	916.806	2.65089	0.738347	3.5903	0.000330298	0.00141461
COL15A1	COL15A1	433.505	1.97404	0.665985	2.96409	0.00303583	0.00989534
COL18A1	COL18A1	4798.3	1.31806	0.455888	2.8912	0.00383772	0.0121096
COL1A1	COL1A1	20932.2	4.68708	0.826102	5.67374	1.39716e-08	1.72073e-07
COL1A2	COL1A2	20644.6	3.8237	0.717037	5.33263	9.6799e-08	9.91233e-07
COL20A1	COL20A1	3777.79	2.40788	0.933675	2.57893	0.0099108	0.0274434
COL22A1	COL22A1	1126.51	2.69423	0.643859	4.18451	2.85787e-05	0.000161962
COL24A1	COL24A1	65.279	-2.2286	0.677087	-3.29146	0.000996704	0.00374759
COL26A1	COL26A1	265.268	-3.06892	0.930611	-3.29774	0.000974656	0.00367786
COL28A1	COL28A1	1117.42	3.49504	0.769852	4.53989	5.62833e-06	3.79302e-05
COL2A1	COL2A1	85.5905	1.98282	0.803705	2.46709	0.0136214	0.0359218
COL4A1	COL4A1	20445.5	4.72367	0.451971	10.4513	1.44588e-25	2.76142e-23
COL4A2	COL4A2	20161.6	3.73091	0.451693	8.25983	1.45875e-16	7.51322e-15
COL4A5	COL4A5	1472.79	-1.88935	0.506755	-3.72833	0.000192751	0.000879138
COL4A6	COL4A6	301.521	2.81454	0.655619	4.29295	1.76312e-05	0.000105315
COL5A1	COL5A1	3952	3.2583	0.741464	4.39442	1.11069e-05	6.9895e-05
COL5A2	COL5A2	5983.43	2.56672	0.544553	4.71345	2.43562e-06	1.80405e-05
COL6A1	COL6A1	23390.7	2.39214	0.585255	4.08734	4.36338e-05	0.000236835
COL6A2	COL6A2	15565.4	3.61414	0.773477	4.67259	2.97429e-06	2.14881e-05
COL6A3	COL6A3	3994.83	3.03115	0.932228	3.25151	0.00114793	0.00424029
COL8A1	COL8A1	1586.91	4.28047	0.767267	5.57885	2.42119e-08	2.80943e-07
COL8A2	COL8A2	942.584	2.07324	0.558308	3.71344	0.000204461	0.000925943
COL9A2	COL9A2	2194.15	-1.5252	0.429652	-3.54984	0.000385468	0.00162715
COLGALT1	COLGALT1	5003.2	1.46439	0.283388	5.16744	2.37326e-07	2.21127e-06
COMMD10	COMMD10	1534.7	1.43189	0.332253	4.30964	1.63524e-05	9.86432e-05
COMMD2	COMMD2	2613.8	1.02829	0.262602	3.91576	9.01191e-05	0.000451059
COMMD6	COMMD6	2515.36	1.09047	0.273929	3.98084	6.86733e-05	0.00035347
COPZ1	COPZ1	7657.41	1.0423	0.192245	5.42172	5.9027e-08	6.32856e-07
COPZ2	COPZ2	1027.18	1.95884	0.47235	4.14701	3.3684e-05	0.000187522
COQ2	COQ2	545.521	1.48971	0.208757	7.13611	9.60102e-13	2.65031e-11
CORO2A	CORO2A	115.776	-2.16747	0.484122	-4.47712	7.56583e-06	4.9443e-05
CORO6	CORO6	143.072	-3.38942	0.560158	-6.05084	1.44092e-09	2.18746e-08
COTL1	COTL1	11063	1.4285	0.273218	5.22843	1.70955e-07	1.65587e-06
COX4I2	COX4I2	79.6058	1.09664	0.412919	2.65581	0.00791171	0.0225671
COX6A1P2	COX6A1P2	297.402	2.21761	0.317536	6.98381	2.87273e-12	7.29439e-11
CP	CP	2388.08	2.4308	0.650353	3.73765	0.000185747	0.000851822
CPA4	CPA4	118.61	1.608	0.642692	2.50197	0.0123504	0.0330747
CPAMD8	CPAMD8	128.593	-1.67654	0.791072	-2.11933	0.0340624	0.0775914
CPB2-AS1	CPB2-AS1	91.1524	-1.51816	0.410451	-3.69876	0.000216659	0.000974769
CPE	CPE	31209	-1.01641	0.410783	-2.47433	0.0133486	0.0353096
CPEB1	CPEB1	430.12	-2.58523	0.357813	-7.22507	5.00834e-13	1.45922e-11
CPEB2	CPEB2	1596.59	-1.44679	0.26534	-5.45259	4.9641e-08	5.42274e-07
CPEB3	CPEB3	333.579	-3.93893	0.370823	-10.6221	2.35142e-26	5.3634e-24
CPEB4	CPEB4	2697.96	-1.33686	0.248997	-5.36897	7.91881e-08	8.25724e-07
CPED1	CPED1	374.922	1.37789	0.497636	2.76887	0.00562503	0.0168742
CPLX1	CPLX1	931.814	-3.89246	0.633019	-6.14905	7.79498e-10	1.25209e-08
CPLX2	CPLX2	3748.66	-4.96812	0.863385	-5.75423	8.70377e-09	1.11782e-07
CPNE1	CPNE1	5209.17	1.19519	0.287622	4.15542	3.24691e-05	0.000181569
CPNE3	CPNE3	5733.73	1.2574	0.218873	5.7449	9.19766e-09	1.1737e-07
CPNE5	CPNE5	2174.86	-2.18509	0.544434	-4.01352	5.98207e-05	0.000313236
CPNE6	CPNE6	738.526	-4.95954	0.85695	-5.78743	7.14719e-09	9.35368e-08
CPNE7	CPNE7	161.436	-4.08785	0.723411	-5.6508	1.59705e-08	1.93292e-07
CPNE9	CPNE9	74.3182	-4.60331	0.509797	-9.02969	1.72156e-19	1.40241e-17
CPPED1	CPPED1	798.488	-1.0879	0.33936	-3.20574	0.00134714	0.0048844
CPSF4	CPSF4	2879.37	1.06083	0.215156	4.9305	8.20198e-07	6.73781e-06
CPT1C	CPT1C	2502.87	-1.01447	0.263372	-3.85183	0.000117237	0.000567642
CPVL	CPVL	3385.18	3.23789	0.489912	6.60912	3.86624e-11	8.10104e-10
CPXM1	CPXM1	3728.36	4.09128	0.505398	8.09517	5.71851e-16	2.7051e-14
CRACDL	CRACDL	887.944	-2.86397	0.447313	-6.40261	1.52743e-10	2.81741e-09
CREB3L4	CREB3L4	384.387	1.44392	0.320847	4.50034	6.78458e-06	4.4807e-05
CREG2	CREG2	861.381	-5.37713	0.770152	-6.98191	2.912e-12	7.38472e-11
CRELD1	CRELD1	1916.54	-1.0713	0.196787	-5.44394	5.21135e-08	5.66186e-07
CRHBP	CRHBP	115.866	-3.87599	0.68176	-5.68527	1.30605e-08	1.62052e-07
CRHR1	CRHR1	101.163	-3.53363	0.636342	-5.55304	2.80749e-08	3.20916e-07
CRIM1	CRIM1	2285.13	-1.1133	0.359265	-3.09882	0.00194291	0.00673087
CRIM1-DT	CRIM1-DT	106.011	-1.60531	0.395748	-4.0564	4.98356e-05	0.000267012
CRISPLD1	CRISPLD1	5655.68	3.33669	0.400483	8.33167	7.97096e-17	4.34064e-15
CRLS1	CRLS1	2741.84	1.19915	0.20386	5.88223	4.04777e-09	5.55417e-08
CRNDE	CRNDE	479.519	4.77444	0.481366	9.91853	3.45805e-23	4.60105e-21
CROT	CROT	2026.18	1.7106	0.330661	5.17328	2.30017e-07	2.15272e-06
CRTAC1	CRTAC1	477.544	-2.13375	0.687891	-3.10187	0.00192304	0.00667072
CRTC1	CRTC1	2094.63	-1.97597	0.266129	-7.42487	1.12894e-13	3.63703e-12
CRY2	CRY2	1700.13	-2.33938	0.285853	-8.18386	2.74884e-16	1.3496e-14
CRYBG1	CRYBG1	488.305	2.06139	0.618829	3.33111	0.000864999	0.00331401
CRYGS	CRYGS	245.877	1.42122	0.525292	2.70558	0.00681862	0.0198913
CRYM	CRYM	696.098	-4.45071	0.900024	-4.9451	7.6103e-07	6.3115e-06
CRYZ	CRYZ	1895.7	1.43592	0.314763	4.5619	5.06922e-06	3.45649e-05
CSAG1	CSAG1	56.3039	1.68525	0.477501	3.52931	0.000416643	0.00173998
CSF1	CSF1	4432.62	1.08639	0.37069	2.93073	0.00338169	0.010849
CSF2RB	CSF2RB	273.385	1.29891	0.468552	2.77218	0.00556831	0.0167254
CSF3R	CSF3R	1406.96	1.13504	0.4375	2.59437	0.00947642	0.0263743
CSGALNACT1	CSGALNACT1	1574.88	-1.22774	0.346324	-3.54508	0.000392495	0.00165402
CSMD1	CSMD1	480.416	-2.7632	0.514901	-5.36646	8.0295e-08	8.36174e-07
CSMD3	CSMD3	182.663	-2.92626	0.806878	-3.62665	0.000287124	0.00124873
CSPG4	CSPG4	6790.29	1.61584	0.456006	3.54346	0.000394919	0.00166283
CSRNP3	CSRNP3	849.064	-2.71627	0.429524	-6.32391	2.5502e-10	4.48628e-09
CSRP1	CSRP1	17801.2	-1.19377	0.397739	-3.00139	0.00268751	0.00890911
CSRP2	CSRP2	5814.55	3.12026	0.430426	7.24924	4.1912e-13	1.23648e-11
CST3	CST3	71556.6	1.00676	0.477854	2.10683	0.0351322	0.0795967
CST7	CST7	74.4206	2.32196	0.518931	4.4745	7.65903e-06	5.00193e-05
CSTA	CSTA	169.049	4.9028	0.615123	7.97044	1.58109e-15	6.89736e-14
CT75	CT75	55.2517	-2.3809	0.616202	-3.86384	0.00011162	0.000543608
CTB-178M22.2	CTB-178M22.2	53.1865	1.11181	0.482201	2.3057	0.0211275	0.0521151
CTBS	CTBS	996.018	1.19863	0.329958	3.63268	0.000280488	0.001224
CTDSP2	CTDSP2	13516.8	1.11054	0.491989	2.25724	0.0239932	0.0580467
CTHRC1	CTHRC1	888.829	3.502	0.789572	4.43531	9.1941e-06	5.8945e-05
CTIF	CTIF	2268.36	-2.35354	0.290208	-8.10984	5.0686e-16	2.42007e-14
CTNNA2	CTNNA2	4009.81	-1.54545	0.439872	-3.51341	0.000442402	0.00183488
CTNNA3	CTNNA3	277.17	-2.34403	0.683481	-3.42955	0.000604586	0.00241749
CTNNAL1	CTNNAL1	1412.68	1.71187	0.26734	6.40333	1.52028e-10	2.80682e-09
CTPS2	CTPS2	1306.92	1.35764	0.192703	7.04525	1.85123e-12	4.85186e-11
CTSB	CTSB	61157.8	1.27376	0.399149	3.19118	0.00141693	0.00510636
CTSC	CTSC	4216.08	2.58516	0.467309	5.53201	3.16583e-08	3.58998e-07
CTSK	CTSK	1402.31	2.39606	0.565447	4.23746	2.26062e-05	0.000131385
CTSL	CTSL	7550.47	1.34917	0.386336	3.49221	0.000479035	0.00197024
CTSO	CTSO	2660.81	1.22054	0.276662	4.41165	1.02587e-05	6.50492e-05
CTSS	CTSS	3999.76	2.54148	0.49827	5.10061	3.38554e-07	3.03407e-06
CTSW	CTSW	65.1192	1.77533	0.499025	3.55759	0.000374272	0.00158475
CTSZ	CTSZ	6554.94	1.54568	0.449675	3.43734	0.000587463	0.00235765
CTXN1	CTXN1	3240.84	-1.50272	0.398752	-3.76857	0.000164188	0.000763391
CUBN	CUBN	330.656	1.28015	0.398492	3.21249	0.00131588	0.00478802
CUL2	CUL2	1304.04	-1.04867	0.181563	-5.7758	7.65895e-09	9.96716e-08
CUX2	CUX2	214.813	-4.78314	0.847163	-5.64607	1.64156e-08	1.98138e-07
CX3CL1	CX3CL1	3738.31	-1.64863	0.354836	-4.64616	3.38168e-06	2.40999e-05
CXCL10	CXCL10	1019.04	4.63478	0.752806	6.15668	7.42879e-10	1.20052e-08
CXCL11	CXCL11	256.478	3.81794	0.828766	4.60677	4.08964e-06	2.85189e-05
CXCL13	CXCL13	81.6631	5.34222	1.11893	4.77439	1.80255e-06	1.37468e-05
CXCL16	CXCL16	4227.35	1.94858	0.327895	5.94271	2.80347e-09	3.9937e-08
CXCL3	CXCL3	209.659	2.03512	0.830441	2.45065	0.0142597	0.0373386
CXCL8	CXCL8	3098.62	2.14476	0.923087	2.32346	0.0201543	0.0500733
CXCL9	CXCL9	209.864	4.13713	0.695698	5.94673	2.73544e-09	3.90375e-08
CXCR2	CXCR2	95.4143	3.43347	0.579138	5.9286	3.0553e-09	4.31242e-08
CXCR4	CXCR4	3185.15	2.90021	0.404824	7.16413	7.82841e-13	2.18976e-11
CXorf21	CXorf21	132.606	1.45083	0.436831	3.32126	0.000896121	0.00341508
CYB5R2	CYB5R2	405.912	-1.8181	0.544641	-3.33816	0.000843343	0.00324243
CYBA	CYBA	3841.09	2.13821	0.417414	5.12253	3.01462e-07	2.73595e-06
CYBB	CYBB	3843.74	1.75364	0.453101	3.87031	0.000108695	0.000530983
CYFIP2	CYFIP2	4758.13	-2.75957	0.338391	-8.15498	3.49242e-16	1.69591e-14
CYGB	CYGB	281.663	-2.78958	0.596186	-4.67905	2.88213e-06	2.0924e-05
CYLD	CYLD	1977.84	-1.50866	0.238413	-6.32794	2.48448e-10	4.38613e-09
CYP19A1	CYP19A1	227.57	4.69158	0.66942	7.00843	2.41008e-12	6.22255e-11
CYP26B1	CYP26B1	304.398	-3.61082	0.662423	-5.45093	5.01082e-08	5.46331e-07
CYP27B1	CYP27B1	328.859	4.19512	0.86993	4.82236	1.41869e-06	1.10603e-05
CYP2E1	CYP2E1	72.2709	-2.61527	0.527913	-4.95398	7.27102e-07	6.05908e-06
CYP2J2	CYP2J2	542.031	-1.13428	0.489147	-2.3189	0.0204007	0.0506099
CYP46A1	CYP46A1	942.338	-3.34501	0.434556	-7.69752	1.38733e-14	5.14652e-13
CYP4X1	CYP4X1	89.2983	-3.96239	0.565489	-7.00702	2.43446e-12	6.27738e-11
CYP7B1	CYP7B1	57.3216	-2.05985	0.567626	-3.62888	0.000284658	0.00123909
CYREN	CYREN	1329.97	1.10195	0.177294	6.2154	5.11941e-10	8.51089e-09
CYRIA	CYRIA	2725.81	-2.10092	0.250463	-8.38816	4.93825e-17	2.79239e-15
CYS1	CYS1	88.5841	-2.84012	0.545068	-5.21059	1.88243e-07	1.80363e-06
CYTH1	CYTH1	2010.28	-1.98584	0.273788	-7.25321	4.07007e-13	1.2052e-11
CYTH4	CYTH4	1269.49	1.11311	0.389171	2.8602	0.00423368	0.0131973
CYTIP	CYTIP	273.873	2.1296	0.45671	4.66291	3.11775e-06	2.23948e-05
CYTL1	CYTL1	882.706	3.51505	0.572581	6.13896	8.30647e-10	1.32835e-08
CYTOR	CYTOR	982.174	2.02389	0.501862	4.03276	5.51249e-05	0.000291015
CYYR1	CYYR1	489.345	1.01408	0.326794	3.10312	0.00191491	0.00664771
DAAM2	DAAM2	4935.29	-1.62915	0.678178	-2.40224	0.0162948	0.0419007
DAAM2-AS1	DAAM2-AS1	169.349	-2.18464	0.648738	-3.36753	0.000758458	0.00295651
DAB1	DAB1	319.571	-2.18842	0.644141	-3.39743	0.000680229	0.00268752
DAB2	DAB2	2061.75	1.82608	0.395394	4.61839	3.86731e-06	2.71248e-05
DACH2	DACH2	103.901	-4.36994	0.82342	-5.30706	1.11407e-07	1.12523e-06
DACT3	DACT3	1889.3	-1.86501	0.300544	-6.20545	5.45399e-10	9.01081e-09
DAD1	DAD1	6612.76	1.11071	0.250385	4.436	9.1645e-06	5.87786e-05
DAGLA	DAGLA	1387.76	-1.75567	0.326678	-5.37433	7.68678e-08	8.03208e-07
DANCR	DANCR	2260.17	1.36394	0.38857	3.51016	0.000447833	0.00185394
DAP	DAP	6214.38	1.48078	0.174282	8.49642	1.95521e-17	1.1631e-15
DAPK1	DAPK1	1773.77	-1.15021	0.336507	-3.41809	0.000630617	0.00251265
DAPK2	DAPK2	258.983	-1.47055	0.384285	-3.82671	0.000129868	0.000621562
DAPL1	DAPL1	86.5978	2.21795	0.898645	2.4681	0.0135832	0.0358328
DAPP1	DAPP1	113.77	1.17609	0.467838	2.51388	0.0119412	0.0321319
DBF4	DBF4	896.703	2.47326	0.311065	7.95093	1.85123e-15	7.97987e-14
DBH-AS1	DBH-AS1	70.2261	-1.41417	0.566971	-2.49425	0.0126222	0.0336829
DBI	DBI	25845.7	2.22067	0.374001	5.93761	2.89203e-09	4.10521e-08
DBNDD2	DBNDD2	630.344	-3.12026	0.513334	-6.07842	1.21373e-09	1.87669e-08
DBP	DBP	695.012	-1.65196	0.311037	-5.31112	1.08956e-07	1.10327e-06
DBX2	DBX2	503.273	1.79724	0.635939	2.82612	0.00471152	0.0144766
DCAF12	DCAF12	2637.18	1.13196	0.191802	5.90174	3.59697e-09	5.00092e-08
DCAF13	DCAF13	2042.5	1.47892	0.206855	7.14954	8.70669e-13	2.42185e-11
DCAF6	DCAF6	2058.17	-1.64563	0.199794	-8.23667	1.77069e-16	8.99584e-15
DCBLD2	DCBLD2	2469.59	1.41003	0.476603	2.95849	0.00309153	0.0100539
DCHS2	DCHS2	216.993	-1.36443	0.608322	-2.24294	0.0249008	0.059852
DCLK1	DCLK1	7775.86	-1.54267	0.399567	-3.86085	0.000112993	0.000549424
DCLK3	DCLK3	51.9398	-2.787	0.639745	-4.35642	1.32208e-05	8.18171e-05
DCLRE1B	DCLRE1B	836.439	1.03002	0.184796	5.57383	2.49197e-08	2.88485e-07
DCN	DCN	10937.3	1.97664	0.70556	2.80152	0.00508624	0.0154601
DCPS	DCPS	751.377	1.2537	0.19038	6.58526	4.54104e-11	9.36745e-10
DCTN1	DCTN1	8440.24	-2.13692	0.208607	-10.2438	1.26191e-24	2.14343e-22
DDHD1	DDHD1	1066.69	-1.15177	0.242807	-4.74358	2.09978e-06	1.57754e-05
DDHD2	DDHD2	2098.75	-1.6684	0.160033	-10.4253	1.90011e-25	3.59453e-23
DDI2	DDI2	847.699	-1.37433	0.213068	-6.45019	1.11708e-10	2.12129e-09
DDIAS	DDIAS	356.959	3.55457	0.367418	9.67446	3.87145e-22	4.41522e-20
DDIT3	DDIT3	2748.32	1.32247	0.543742	2.43216	0.0150091	0.0390295
DDIT4	DDIT4	3956.34	1.14905	0.434639	2.64368	0.00820108	0.023276
DDIT4L	DDIT4L	893.132	1.77133	0.742927	2.38426	0.0171136	0.0436993
DDN	DDN	997.865	-5.62413	0.77432	-7.26332	3.77708e-13	1.12344e-11
DDOST	DDOST	9839.87	1.22059	0.198308	6.15502	7.50689e-10	1.21065e-08
DDR1	DDR1	37605.2	1.11621	0.310648	3.59316	0.000326689	0.00140171
DDR2	DDR2	2659.56	1.49653	0.483266	3.0967	0.00195687	0.00677219
DDX11	DDX11	901.978	1.25079	0.342858	3.64812	0.000264162	0.00116255
DDX11-AS1	DDX11-AS1	51.4356	1.60625	0.314286	5.11078	3.20825e-07	2.89271e-06
DDX11L2	DDX11L2	67.2569	1.70704	0.534421	3.19419	0.00140224	0.00505846
DDX12P	DDX12P	134.151	3.26811	0.547525	5.96888	2.38892e-09	3.45743e-08
DDX24	DDX24	6876.36	-1.57989	0.195622	-8.07626	6.67852e-16	3.11425e-14
DDX25	DDX25	455.326	-2.02788	0.578122	-3.5077	0.000452004	0.0018683
DDX39A	DDX39A	4207.5	1.74929	0.243622	7.18035	6.95335e-13	1.96984e-11
DDX51	DDX51	1356.47	-1.06952	0.245996	-4.34773	1.37555e-05	8.46146e-05
DDX60	DDX60	909.761	1.34369	0.364608	3.68529	0.00022844	0.00102156
DDX60L	DDX60L	819.583	1.55138	0.332124	4.67109	2.99603e-06	2.16217e-05
DEAF1	DEAF1	3131.15	-1.28276	0.230421	-5.56705	2.59095e-08	2.99162e-07
DECR1	DECR1	3011.55	1.11519	0.19888	5.60736	2.05439e-08	2.42828e-07
DEGS2	DEGS2	74.4049	-2.23924	0.466338	-4.80176	1.57278e-06	1.21566e-05
DENND11	DENND11	2921.44	-1.25252	0.272189	-4.60165	4.19166e-06	2.91539e-05
DENND2A	DENND2A	6143.05	1.64083	0.370159	4.43277	9.30291e-06	5.95757e-05
DENND2D	DENND2D	351.069	2.67794	0.437826	6.11644	9.56864e-10	1.51204e-08
DENND5B	DENND5B	1374.74	-1.54482	0.267779	-5.76901	7.97406e-09	1.03264e-07
DENND6B	DENND6B	1106.14	-1.43485	0.265687	-5.40051	6.64513e-08	7.03946e-07
DEPDC1	DEPDC1	447.433	3.81075	0.441065	8.63988	5.62739e-18	3.64056e-16
DEPDC1B	DEPDC1B	364.082	3.31963	0.442458	7.5027	6.2518e-14	2.10056e-12
DEPDC5	DEPDC5	598.131	-1.20785	0.214337	-5.63531	1.74743e-08	2.09838e-07
DEPP1	DEPP1	4743.23	1.49743	0.506642	2.9556	0.00312059	0.0101344
DEPTOR	DEPTOR	390.729	-1.6197	0.443109	-3.65531	0.000256876	0.00113335
DERA	DERA	1869	1.70648	0.265588	6.4253	1.31612e-10	2.46063e-09
DES	DES	484.726	1.87626	0.67289	2.78836	0.00529755	0.0160207
DESI2	DESI2	2251.91	1.71621	0.208752	8.22126	2.01384e-16	1.00859e-14
DGAT2	DGAT2	234.958	-1.44393	0.530677	-2.72093	0.0065099	0.0191164
DGCR5	DGCR5	510.838	-2.45849	0.446093	-5.51116	3.56474e-08	4.00141e-07
DGKB	DGKB	819.771	-2.69574	0.562571	-4.79181	1.65283e-06	1.27339e-05
DGKE	DGKE	214.734	-3.86993	0.462212	-8.37263	5.63441e-17	3.15432e-15
DGKG	DGKG	1412.95	-1.23577	0.467431	-2.64376	0.00819911	0.0232721
DGKH	DGKH	397.655	-1.77208	0.330831	-5.35645	8.48742e-08	8.78589e-07
DGKI	DGKI	620.594	-2.16468	0.461977	-4.68569	2.79023e-06	2.03573e-05
DGKQ	DGKQ	848.816	-1.60479	0.2679	-5.99024	2.09525e-09	3.06802e-08
DGKZ	DGKZ	4569.69	-2.39446	0.272542	-8.78568	1.55425e-18	1.08651e-16
DHCR24	DHCR24	5122.48	-1.85982	0.470638	-3.95171	7.75954e-05	0.000394661
DHFR	DHFR	1415.57	1.76058	0.282358	6.23529	4.5094e-10	7.57246e-09
DHRS13	DHRS13	410.47	1.37048	0.370929	3.69471	0.000220134	0.000989065
DHRS3	DHRS3	3546.46	1.53458	0.367237	4.17871	2.93162e-05	0.000165585
DHRS4L2	DHRS4L2	543.77	1.31563	0.263517	4.9926	5.95715e-07	5.0496e-06
DHRSX	DHRSX	1558.53	2.20553	0.251703	8.76242	1.91107e-18	1.31748e-16
DHX40	DHX40	3828.12	1.27971	0.186862	6.84845	7.46565e-12	1.755e-10
DIAPH3	DIAPH3	293.83	2.22705	0.366611	6.07468	1.24232e-09	1.91461e-08
DICER1	DICER1	2110.3	-1.21584	0.260442	-4.66835	3.03624e-06	2.18842e-05
DIO2	DIO2	1150.55	-1.73852	0.611706	-2.84209	0.00448189	0.0138585
DIP2B	DIP2B	3651.87	-1.18991	0.263037	-4.52374	6.07559e-06	4.0622e-05
DIP2C	DIP2C	1662.86	-1.85586	0.294581	-6.29998	2.97676e-10	5.1706e-09
DIPK1A	DIPK1A	1206.58	-1.32817	0.278254	-4.77323	1.81293e-06	1.38206e-05
DIPK2A	DIPK2A	883.288	-1.11738	0.241603	-4.62487	3.74841e-06	2.63836e-05
DIRAS1	DIRAS1	2892.42	-2.10791	0.372617	-5.65703	1.54012e-08	1.87083e-07
DIRAS2	DIRAS2	1399.49	-3.2291	0.589179	-5.48068	4.23683e-08	4.68081e-07
DIRAS3	DIRAS3	1367.37	1.72583	0.558521	3.09	0.00200157	0.0069089
DISC1	DISC1	937.345	1.26585	0.325268	3.8917	9.95428e-05	0.000491751
DISP1	DISP1	641.916	1.47519	0.202284	7.29264	3.03928e-13	9.18365e-12
DISP2	DISP2	684.956	-2.82749	0.472912	-5.97889	2.24663e-09	3.26571e-08
DISP3	DISP3	664.246	-1.061	0.540944	-1.96139	0.0498341	0.106584
DIXDC1	DIXDC1	1408.81	-2.2999	0.246078	-9.3462	9.08502e-21	8.75936e-19
DKK1	DKK1	280.74	3.13667	1.03474	3.03135	0.0024346	0.00818057
DKK2	DKK2	56.2614	-1.64706	0.707205	-2.32897	0.0198609	0.049483
DKK3	DKK3	14300.3	-1.72397	0.363674	-4.74042	2.13271e-06	1.60048e-05
DLEC1	DLEC1	275.025	1.51444	0.588113	2.57509	0.0100213	0.0277151
DLEU1	DLEU1	352.576	2.44273	0.322502	7.57431	3.61048e-14	1.25756e-12
DLEU7	DLEU7	174.348	-1.18191	0.411384	-2.87301	0.00406587	0.0127489
DLG1	DLG1	2854.02	-1.32401	0.190762	-6.94064	3.90332e-12	9.65335e-11
DLG2	DLG2	1296.56	-4.13685	0.448191	-9.23011	2.70342e-20	2.48068e-18
DLG3	DLG3	1079.19	-2.68159	0.280315	-9.56633	1.10768e-21	1.20803e-19
DLG4	DLG4	4045.64	-2.98937	0.283685	-10.5376	5.79352e-26	1.21075e-23
DLGAP1	DLGAP1	1657.63	-3.36814	0.513908	-6.55397	5.60278e-11	1.13121e-09
DLGAP1-AS1	DLGAP1-AS1	278.203	1.62834	0.352426	4.62036	3.83075e-06	2.69062e-05
DLGAP1-AS2	DLGAP1-AS2	227.295	1.85582	0.348586	5.32385	1.01592e-07	1.03474e-06
DLGAP2	DLGAP2	143.582	-5.45646	0.794985	-6.8636	6.71464e-12	1.58499e-10
DLGAP3	DLGAP3	441.777	-4.41359	0.619256	-7.12725	1.02394e-12	2.81292e-11
DLGAP5	DLGAP5	575.731	7.06329	0.525639	13.4375	3.64378e-41	5.8178e-38
DLK1	DLK1	216.584	3.1055	1.12428	2.76221	0.00574111	0.017167
DLK2	DLK2	90.2224	-2.11484	0.468633	-4.51278	6.39819e-06	4.25438e-05
DLL3	DLL3	3070.14	3.02234	0.764839	3.9516	7.76309e-05	0.000394791
DMRT2	DMRT2	97.6062	-1.96194	0.929855	-2.10994	0.0348637	0.0791046
DMRTA2	DMRTA2	709.552	3.9257	0.75527	5.19775	2.0172e-07	1.91802e-06
DMTN	DMTN	2245.75	-3.91776	0.478344	-8.19026	2.60673e-16	1.29094e-14
DMXL1	DMXL1	1241.82	-1.32713	0.172248	-7.70474	1.31105e-14	4.90459e-13
DMXL2	DMXL2	1739.85	-1.9647	0.221574	-8.86703	7.51259e-19	5.5635e-17
DNAAF1	DNAAF1	179.342	-1.54654	0.698524	-2.21401	0.0268281	0.0636675
DNAAF3	DNAAF3	91.6911	2.6433	0.655607	4.03184	5.53428e-05	0.000292011
DNAAF4	DNAAF4	79.65	1.36475	0.349351	3.90654	9.36281e-05	0.000466283
DNAAF5	DNAAF5	2377.39	1.66354	0.214607	7.75155	9.07799e-15	3.50104e-13
DNAH1	DNAH1	511.036	-1.36635	0.345895	-3.9502	7.80864e-05	0.000396754
DNAH10	DNAH10	95.1194	-1.82508	0.412927	-4.41985	9.87674e-06	6.28972e-05
DNAH10OS	DNAH10OS	203.232	-1.94247	0.370472	-5.24323	1.57788e-07	1.54104e-06
DNAH11	DNAH11	148.225	2.60382	0.602035	4.32503	1.52514e-05	9.28154e-05
DNAH17	DNAH17	289.64	-2.66041	0.437937	-6.07487	1.24086e-09	1.9131e-08
DNAH6	DNAH6	107.654	-1.59134	0.659111	-2.41437	0.0157626	0.0407314
DNAH9	DNAH9	1134.43	1.13083	0.506331	2.23339	0.0255234	0.0610712
DNAI3	DNAI3	73.1245	2.98606	0.788822	3.78546	0.000153424	0.000719548
DNAI4	DNAI4	421.711	1.7161	0.439401	3.90555	9.40123e-05	0.000467963
DNAJA4	DNAJA4	1143.6	-3.0956	0.363885	-8.50709	1.78347e-17	1.07374e-15
DNAJB14	DNAJB14	1600.8	-1.32246	0.170821	-7.74182	9.80043e-15	3.75426e-13
DNAJB2	DNAJB2	6561.71	-1.79797	0.211319	-8.50832	1.7647e-17	1.06405e-15
DNAJB6P1	DNAJB6P1	160.756	-1.25118	0.221149	-5.65765	1.53463e-08	1.8653e-07
DNAJC12	DNAJC12	345.619	-2.26841	0.368869	-6.14965	7.76529e-10	1.24833e-08
DNAJC27	DNAJC27	370.655	-1.97729	0.178566	-11.0731	1.69382e-28	5.08351e-26
DNAJC28	DNAJC28	102.605	-1.23796	0.179526	-6.89568	5.36064e-12	1.29048e-10
DNAJC5	DNAJC5	6101.36	-1.93507	0.208567	-9.27791	1.72836e-20	1.62327e-18
DNAJC6	DNAJC6	2581.19	-3.77444	0.41367	-9.12428	7.22135e-20	6.146e-18
DNAL1	DNAL1	1386.08	-1.00426	0.187584	-5.35366	8.61922e-08	8.90846e-07
DNAL4	DNAL4	894.642	-1.21953	0.233144	-5.23081	1.68771e-07	1.63829e-06
DNALI1	DNALI1	2854.48	2.28122	0.385413	5.9189	3.24109e-09	4.54572e-08
DNASE2	DNASE2	3205.34	1.26113	0.238397	5.29005	1.2228e-07	1.22268e-06
DNM1	DNM1	5816.92	-4.12041	0.501128	-8.22228	1.99673e-16	1.00128e-14
DNM1L	DNM1L	3659.29	-1.37307	0.154223	-8.90315	5.42827e-19	4.11147e-17
DNM3	DNM3	1298.97	-3.28836	0.495555	-6.63571	3.22937e-11	6.87485e-10
DNMT3B	DNMT3B	160.072	1.1268	0.361177	3.1198	0.00180973	0.00633327
DOC2A	DOC2A	528.968	-4.52236	0.65331	-6.92223	4.44603e-12	1.08809e-10
DOC2B	DOC2B	395.25	-3.46298	0.681701	-5.07991	3.77607e-07	3.34203e-06
DOCK10	DOCK10	2155.33	-1.22948	0.335521	-3.6644	0.000247922	0.00109871
DOCK11	DOCK11	813.112	1.05257	0.296932	3.5448	0.000392911	0.00165542
DOCK3	DOCK3	1316.67	-3.37592	0.471076	-7.16641	7.69901e-13	2.16114e-11
DOCK5	DOCK5	620.847	-2.91639	0.536614	-5.4348	5.48586e-08	5.93424e-07
DOCK6	DOCK6	1686.23	1.16851	0.351691	3.32253	0.000892039	0.00340147
DOCK9	DOCK9	1545.05	-2.70793	0.351521	-7.70345	1.3244e-14	4.94524e-13
DOHH	DOHH	693.025	-1.85742	0.268743	-6.91152	4.79496e-12	1.16421e-10
DOK1	DOK1	1181.99	1.44977	0.216317	6.70207	2.05485e-11	4.52384e-10
DOK2	DOK2	151.512	2.39198	0.573727	4.16919	3.05679e-05	0.000171913
DOK3	DOK3	755.16	1.80377	0.359807	5.01315	5.35449e-07	4.58549e-06
DOK5	DOK5	1966.15	1.2554	0.348701	3.60024	0.000317928	0.00136934
DOK6	DOK6	346.988	-4.20276	0.658923	-6.37823	1.79151e-10	3.26231e-09
DONSON	DONSON	868.501	1.19718	0.222555	5.37924	7.48021e-08	7.84086e-07
DOP1A	DOP1A	879.817	-1.79086	0.270844	-6.61214	3.78796e-11	7.95371e-10
DPEP1	DPEP1	408.224	6.76371	0.741927	9.11641	7.76538e-20	6.55313e-18
DPEP2	DPEP2	173.792	1.25453	0.446809	2.80777	0.00498866	0.0151913
DPF1	DPF1	1212.81	-1.37093	0.39613	-3.4608	0.000538564	0.00218602
DPH5	DPH5	1308.38	1.28469	0.236338	5.43582	5.45443e-08	5.90185e-07
DPH6	DPH6	473.109	1.06638	0.283054	3.7674	0.000164954	0.000766242
DPM3	DPM3	1488.99	1.48653	0.338034	4.39756	1.09476e-05	6.90221e-05
DPP10	DPP10	543.153	-2.95013	0.781892	-3.77306	0.000161258	0.000752048
DPP4	DPP4	484.266	2.69486	0.733869	3.67213	0.000240534	0.00106941
DPP6	DPP6	7279.69	-1.1954	0.399452	-2.99261	0.00276605	0.00912854
DPY19L1	DPY19L1	6295.72	1.10155	0.349859	3.14854	0.00164086	0.00581004
DPY19L2P2	DPY19L2P2	319.174	-1.00215	0.404674	-2.47645	0.0132697	0.0351312
DPYD	DPYD	2319.47	2.32757	0.488431	4.7654	1.8848e-06	1.43139e-05
DPYSL2	DPYSL2	27645.9	-1.39546	0.239503	-5.82649	5.66056e-09	7.54485e-08
DPYSL3	DPYSL3	31384.6	1.7666	0.304083	5.80961	6.26201e-09	8.27664e-08
DRAM1	DRAM1	969.557	2.20333	0.343488	6.41457	1.41225e-10	2.62192e-09
DRAM2	DRAM2	1934.91	1.42586	0.257724	5.53249	3.15719e-08	3.5812e-07
DRAXIN	DRAXIN	1512.37	1.17575	0.531846	2.21069	0.027057	0.0640794
DRC7	DRC7	121.751	1.8478	0.782646	2.36096	0.0182276	0.0460634
DRD1	DRD1	75.494	-5.00243	0.794124	-6.2993	2.98988e-10	5.18887e-09
DRP2	DRP2	550.01	-2.26217	0.467018	-4.84386	1.27338e-06	1.00332e-05
DSCAML1	DSCAML1	641.769	-1.97187	0.715464	-2.75607	0.00585007	0.0174536
DSCC1	DSCC1	403.131	1.89415	0.259202	7.30762	2.71919e-13	8.27911e-12
DSE	DSE	1320.96	1.54953	0.395887	3.91407	9.07545e-05	0.000453727
DSG2	DSG2	254.46	2.19838	0.905844	2.42689	0.015229	0.039542
DSN1	DSN1	990.018	1.29502	0.264425	4.8975	9.70622e-07	7.84755e-06
DSP	DSP	190.617	-1.95801	0.50941	-3.84368	0.000121203	0.000585069
DST	DST	9632.91	-1.65819	0.315049	-5.26327	1.41519e-07	1.39754e-06
DSTYK	DSTYK	1494.01	-1.63593	0.302932	-5.40033	6.65197e-08	7.04484e-07
DTHD1	DTHD1	64.5091	2.68811	0.877889	3.06202	0.00219848	0.00748241
DTL	DTL	779.315	4.83784	0.43848	11.0332	2.64257e-28	7.75595e-26
DTNB	DTNB	788.821	-2.1006	0.212149	-9.9015	4.10076e-23	5.42006e-21
DTNBP1	DTNBP1	970.047	-1.05145	0.176141	-5.96934	2.38208e-09	3.45004e-08
DTX1	DTX1	1646.49	-1.03034	0.385036	-2.67595	0.00745172	0.0214364
DTX3L	DTX3L	2465.51	1.95136	0.328039	5.94857	2.70491e-09	3.86848e-08
DTX4	DTX4	1566.08	-1.04987	0.478146	-2.1957	0.0281134	0.0662294
DTYMK	DTYMK	2421.7	2.29024	0.29748	7.69882	1.37333e-14	5.1041e-13
DUSP2	DUSP2	208.033	-2.13176	0.727015	-2.93221	0.00336555	0.0108065
DUSP26	DUSP26	697.412	-2.69449	0.583675	-4.61642	3.9042e-06	2.73644e-05
DUSP3	DUSP3	3547.3	-1.40313	0.188743	-7.43407	1.05303e-13	3.40623e-12
DUSP6	DUSP6	3904.01	1.44614	0.387516	3.73183	0.000190094	0.000868866
DUSP7	DUSP7	1141.14	-1.83876	0.300711	-6.11473	9.67235e-10	1.52722e-08
DUSP8	DUSP8	980.105	-2.99471	0.435979	-6.86894	6.46829e-12	1.52865e-10
DUSP9	DUSP9	67.9408	-1.57371	0.731634	-2.15096	0.0314797	0.072742
DUXAP8	DUXAP8	128.522	1.61588	0.622494	2.59582	0.00943654	0.0262835
DVL1	DVL1	2879.45	-1.25215	0.214147	-5.84718	4.99978e-09	6.74e-08
DYNC1H1	DYNC1H1	15828.7	-1.96894	0.246848	-7.9763	1.50785e-15	6.59225e-14
DYNC1I1	DYNC1I1	959.185	-3.52923	0.701551	-5.03061	4.88919e-07	4.22417e-06
DYNC1I2P1	DYNC1I2P1	116.526	2.22581	0.257596	8.64072	5.58604e-18	3.61968e-16
DYNC2I2	DYNC2I2	3161.63	1.75468	0.29599	5.92817	3.06326e-09	4.32213e-08
DYNLL2	DYNLL2	7901.27	-1.621	0.234133	-6.92344	4.40816e-12	1.07948e-10
DYNLT1	DYNLT1	4848.53	2.66246	0.307052	8.67103	4.28221e-18	2.81133e-16
DYRK3	DYRK3	428.666	1.34089	0.328246	4.08503	4.40718e-05	0.000238985
DYSF	DYSF	978.581	-2.23463	0.436991	-5.11369	3.15933e-07	2.85312e-06
DZIP1L	DZIP1L	222.355	1.8446	0.264377	6.97717	3.01195e-12	7.6068e-11
DZIP3	DZIP3	1366.54	-1.76679	0.231962	-7.61674	2.60173e-14	9.25584e-13
E2F1	E2F1	1288.22	1.12888	0.395191	2.85654	0.00428292	0.0133269
E2F2	E2F2	403.668	5.64485	0.532387	10.6029	2.88892e-26	6.47831e-24
E2F5	E2F5	918.75	1.60932	0.248757	6.46946	9.83515e-11	1.88922e-09
E2F7	E2F7	384.303	4.69302	0.444412	10.5601	4.56379e-26	9.95454e-24
E2F8	E2F8	165.37	6.52949	0.616121	10.5977	3.05267e-26	6.80727e-24
EBF1	EBF1	313.854	1.03712	0.402907	2.5741	0.01005	0.0277827
EBF2	EBF2	71.2486	3.20936	0.615612	5.21328	1.85526e-07	1.78102e-06
EBF3	EBF3	82.1684	1.97744	0.878581	2.25072	0.0244036	0.0588967
EBPL	EBPL	782.646	1.28304	0.266994	4.80552	1.54352e-06	1.19517e-05
ECE2	ECE2	697.237	-1.00208	0.370653	-2.70355	0.00686027	0.0199923
ECI1	ECI1	2403.82	1.08634	0.293857	3.69683	0.00021831	0.000981424
ECI2	ECI2	3773.22	1.30587	0.228267	5.72081	1.06016e-08	1.33662e-07
ECM2	ECM2	1353.51	2.58234	0.456035	5.66259	1.49106e-08	1.82085e-07
ECPAS	ECPAS	3283.79	-1.47769	0.243481	-6.06903	1.28684e-09	1.97407e-08
ECSCR	ECSCR	200.006	2.67359	0.427834	6.24914	4.12708e-10	6.97741e-09
ECT2	ECT2	1367.83	1.66273	0.305157	5.44878	5.07173e-08	5.52219e-07
EDA2R	EDA2R	463.875	2.56785	0.565598	4.54006	5.62387e-06	3.79182e-05
EDEM2	EDEM2	1734.41	1.63532	0.251523	6.50166	7.94377e-11	1.55509e-09
EDIL3	EDIL3	2719.92	-3.40128	0.632109	-5.38084	7.41406e-08	7.77765e-07
EDNRA	EDNRA	1265.83	2.12314	0.413126	5.1392	2.75918e-07	2.53068e-06
EEF1A1	EEF1A1	259005	2.21336	0.286913	7.71439	1.21563e-14	4.58196e-13
EEF1A1P10	EEF1A1P10	105.595	4.07778	0.394921	10.3256	5.40061e-25	9.53852e-23
EEF1A1P11	EEF1A1P11	565.754	4.32631	0.36056	11.9989	3.60248e-33	2.47925e-30
EEF1A1P12	EEF1A1P12	425.183	3.96424	0.338111	11.7246	9.52975e-32	4.99399e-29
EEF1A1P13	EEF1A1P13	754.975	3.64995	0.305608	11.9432	7.04382e-33	4.53486e-30
EEF1A1P14	EEF1A1P14	104.42	4.69549	0.43092	10.8964	1.19882e-27	3.23324e-25
EEF1A1P16	EEF1A1P16	89.3903	3.55918	0.38935	9.14132	6.16931e-20	5.29579e-18
EEF1A1P17	EEF1A1P17	66.4736	5.35204	0.608385	8.79714	1.4035e-18	9.89791e-17
EEF1A1P19	EEF1A1P19	396.726	3.5399	0.302769	11.6918	1.40427e-31	7.0066e-29
EEF1A1P22	EEF1A1P22	101.929	4.23324	0.399675	10.5917	3.25569e-26	7.21966e-24
EEF1A1P24	EEF1A1P24	89.7247	4.27994	0.429749	9.95917	2.29977e-23	3.18741e-21
EEF1A1P25	EEF1A1P25	63.9357	4.62811	0.50568	9.15225	5.57619e-20	4.83599e-18
EEF1A1P29	EEF1A1P29	73.9578	4.15122	0.434449	9.55514	1.2342e-21	1.34235e-19
EEF1A1P38	EEF1A1P38	90.776	4.65951	0.465848	10.0022	1.49036e-23	2.12461e-21
EEF1A1P4	EEF1A1P4	182.689	4.43238	0.386768	11.4601	2.09357e-30	8.35668e-28
EEF1A1P5	EEF1A1P5	4829.73	3.74927	0.323629	11.5851	4.90472e-31	2.19974e-28
EEF1A1P6	EEF1A1P6	1176.82	3.6337	0.301385	12.0567	1.78859e-33	1.34705e-30
EEF1A1P7	EEF1A1P7	100.8	4.11536	0.391326	10.5165	7.25558e-26	1.45535e-23
EEF1A1P8	EEF1A1P8	116.429	3.39663	0.372245	9.1247	7.19323e-20	6.13515e-18
EEF1A1P9	EEF1A1P9	459.56	3.60693	0.313195	11.5166	1.08837e-30	4.573e-28
EEF1A2	EEF1A2	6677.17	-3.06815	0.563937	-5.44059	5.31035e-08	5.75531e-07
EEF1AKMT2	EEF1AKMT2	358.895	-1.08834	0.18232	-5.96942	2.381e-09	3.44973e-08
EEF1AKMT3	EEF1AKMT3	1320.28	3.47028	0.665116	5.21756	1.81294e-07	1.74543e-06
EEF1B2	EEF1B2	12190.9	1.24532	0.342149	3.6397	0.000272956	0.0011961
EEF1B2P3	EEF1B2P3	308.173	3.53931	0.354679	9.97892	1.88499e-23	2.63082e-21
EEF1DP1	EEF1DP1	79.5167	2.68176	0.301874	8.8837	6.46714e-19	4.82509e-17
EEF2KMT	EEF2KMT	544.439	1.18546	0.164912	7.18843	6.55425e-13	1.86738e-11
EFEMP1	EFEMP1	15192.4	3.21518	0.567815	5.66236	1.49301e-08	1.82192e-07
EFEMP2	EFEMP2	4954.99	2.09876	0.366363	5.72864	1.01238e-08	1.27961e-07
EFHC1	EFHC1	1586.88	1.21304	0.300854	4.03199	5.5306e-05	0.000291855
EFHC2	EFHC2	274.882	1.25662	0.615821	2.04056	0.0412944	0.0910868
EFHD1	EFHD1	2999.57	-2.11707	0.503797	-4.20222	2.64313e-05	0.000151259
EFHD2	EFHD2	3881.8	-1.35591	0.261134	-5.1924	2.07595e-07	1.96732e-06
EFNA2	EFNA2	84.4454	1.75776	0.564062	3.11625	0.00183168	0.00639717
EFNA3	EFNA3	290.961	-2.1759	0.3848	-5.65461	1.56198e-08	1.89566e-07
EFNA4	EFNA4	197.797	2.26876	0.382317	5.93425	2.95196e-09	4.18134e-08
EFNA5	EFNA5	248.041	-2.02763	0.602921	-3.36301	0.00077099	0.00299991
EFNB1	EFNB1	1565.09	1.44803	0.285901	5.06478	4.08866e-07	3.59478e-06
EFNB3	EFNB3	2199.84	-1.67548	0.516339	-3.24493	0.00117478	0.00432508
EFR3A	EFR3A	2404.4	-1.55554	0.231138	-6.72991	1.69766e-11	3.78569e-10
EFR3B	EFR3B	2236.64	-2.25767	0.283499	-7.96361	1.67086e-15	7.27309e-14
EGF	EGF	176.809	1.06716	0.500156	2.13366	0.0328707	0.0753553
EGFL7	EGFL7	1048.45	-1.3685	0.355899	-3.8452	0.000120455	0.000581739
EGFLAM	EGFLAM	382.199	3.03281	0.572915	5.29364	1.19903e-07	1.20102e-06
EGFR	EGFR	72369.8	5.34163	0.818734	6.52425	6.83414e-11	1.3565e-09
EGR3	EGR3	1080.4	-2.75149	0.579943	-4.74441	2.09115e-06	1.57195e-05
EHD2	EHD2	4510.9	1.57683	0.396322	3.97866	6.93046e-05	0.000356306
EHD3	EHD3	1755.01	-3.08595	0.375243	-8.22389	1.97002e-16	9.91618e-15
EHD4	EHD4	2006	1.41668	0.290094	4.88353	1.04205e-06	8.3775e-06
EID2B	EID2B	279.206	-1.52845	0.242812	-6.29477	3.07863e-10	5.33825e-09
EIF1AXP1	EIF1AXP1	52.9177	1.9011	0.330524	5.75177	8.83134e-09	1.13166e-07
EIF2S2P4	EIF2S2P4	64.347	2.92526	0.317007	9.22775	2.76388e-20	2.52455e-18
EIF2S3B	EIF2S3B	64.4614	3.4158	0.420705	8.11923	4.6914e-16	2.24804e-14
EIF3CL	EIF3CL	107.05	2.41148	0.304252	7.92592	2.26461e-15	9.62664e-14
EIF3E	EIF3E	8253.44	1.38367	0.278493	4.9684	6.75085e-07	5.66107e-06
EIF3FP3	EIF3FP3	188.885	1.09667	0.214911	5.10289	3.34504e-07	3.00249e-06
EIF3I	EIF3I	9873.87	1.038	0.236984	4.38004	1.18655e-05	7.41894e-05
EIF4A1P10	EIF4A1P10	215.541	4.19908	0.306723	13.6901	1.1631e-42	2.57924e-39
EIF4A1P2	EIF4A1P2	63.5102	4.73713	0.485606	9.75509	1.75438e-22	2.1285e-20
EIF4A2	EIF4A2	15065	-1.19634	0.242994	-4.92335	8.50769e-07	6.96601e-06
EIF4A3	EIF4A3	4117.9	1.03556	0.142984	7.24251	4.40461e-13	1.29561e-11
EIF4BP3	EIF4BP3	98.146	2.09536	0.278132	7.53368	4.93317e-14	1.67728e-12
EIF4BP6	EIF4BP6	114.721	1.19525	0.263849	4.53005	5.89701e-06	3.95472e-05
EIF4E3	EIF4E3	1024.57	-1.82407	0.285959	-6.37877	1.78519e-10	3.25229e-09
EIF4EBP1	EIF4EBP1	1856.88	3.56485	0.312631	11.4027	4.05151e-30	1.51355e-27
EIF4EP2	EIF4EP2	55.3851	2.66374	0.337963	7.88175	3.22833e-15	1.33813e-13
EIF4G3	EIF4G3	4077.67	-1.19626	0.205373	-5.82483	5.71694e-09	7.60911e-08
EIF4HP1	EIF4HP1	113.257	2.14761	0.32167	6.67644	2.44817e-11	5.33995e-10
EIF5A	EIF5A	16404.9	1.01743	0.213704	4.76092	1.92711e-06	1.45963e-05
EIF5AL1	EIF5AL1	240.496	3.66848	0.320246	11.4552	2.21491e-30	8.75351e-28
ELAPOR1	ELAPOR1	336.662	-3.04813	0.472274	-6.45415	1.08829e-10	2.07055e-09
ELAPOR2	ELAPOR2	692.051	-2.20174	0.474907	-4.63615	3.54952e-06	2.51657e-05
ELAVL2	ELAVL2	413.75	-3.57366	0.775823	-4.60629	4.09923e-06	2.85807e-05
ELAVL3	ELAVL3	2634.39	-2.13561	0.528278	-4.04258	5.28663e-05	0.000280949
ELAVL4	ELAVL4	875.382	-2.49591	0.698773	-3.57184	0.000354476	0.00150797
ELDR	ELDR	91.3798	7.29545	1.30309	5.59857	2.16126e-08	2.54106e-07
ELF3	ELF3	67.0875	1.35777	0.685445	1.98086	0.0476066	0.102505
ELF4	ELF4	539.507	1.8186	0.394999	4.60406	4.14339e-06	2.88534e-05
ELFN2	ELFN2	981.113	-3.53066	0.828517	-4.26142	2.03128e-05	0.000119447
ELK1	ELK1	2186.43	-1.38647	0.197298	-7.02726	2.10625e-12	5.47351e-11
ELK3	ELK3	2179.45	1.93989	0.300882	6.44734	1.13831e-10	2.15954e-09
ELMO1	ELMO1	3233.86	-1.93735	0.400326	-4.83943	1.30212e-06	1.02395e-05
ELMOD1	ELMOD1	1287.36	-2.24271	0.523956	-4.28034	1.86606e-05	0.000110828
ELN	ELN	8329.17	2.8253	0.460823	6.13098	8.73418e-10	1.39119e-08
ELOA-AS1	ELOA-AS1	76.0113	1.10693	0.282186	3.9227	8.7562e-05	0.000439528
ELOVL4	ELOVL4	456.783	-2.25077	0.362375	-6.21116	5.2595e-10	8.71837e-09
ELOVL7	ELOVL7	300.261	-1.48142	0.44252	-3.34768	0.00081491	0.00314797
EMB	EMB	497.387	1.00583	0.492395	2.04273	0.041079	0.090722
EMC1-AS1	EMC1-AS1	50.8834	1.11063	0.271939	4.0841	4.42483e-05	0.000239812
EMCN	EMCN	487.476	1.24315	0.374536	3.31918	0.000902824	0.00343702
EME1	EME1	290.32	2.97972	0.389654	7.64709	2.05583e-14	7.43302e-13
EMILIN1	EMILIN1	4148.92	2.13931	0.535918	3.99186	6.55562e-05	0.000339396
EMILIN2	EMILIN2	1164.11	2.53983	0.480531	5.28547	1.25385e-07	1.25121e-06
EMILIN3	EMILIN3	1663.39	2.8373	0.739237	3.83815	0.000123964	0.000596739
EML2	EML2	1368.22	-2.08771	0.306044	-6.8216	9.00317e-12	2.09545e-10
EMP1	EMP1	13387.8	2.12292	0.465708	4.55848	5.15253e-06	3.5097e-05
EMP3	EMP3	4932.67	3.58341	0.452606	7.91728	2.42756e-15	1.02647e-13
EMX1	EMX1	85.014	-4.77613	0.777778	-6.14074	8.21382e-10	1.31513e-08
EMX2	EMX2	340.425	-1.76061	0.605142	-2.90941	0.00362111	0.0115116
EMX2OS	EMX2OS	515.742	-2.92013	0.581084	-5.02532	5.02602e-07	4.33302e-06
EN1	EN1	367.282	8.50487	0.951055	8.94256	3.80248e-19	2.94718e-17
EN2	EN2	239.12	2.82771	0.631546	4.47745	7.55401e-06	4.93738e-05
ENC1	ENC1	9781.74	-3.79193	0.404849	-9.36628	7.51365e-21	7.33288e-19
ENDOD1	ENDOD1	4478.06	-1.2202	0.292052	-4.17803	2.94051e-05	0.000166063
ENDOU	ENDOU	63.9808	-1.59966	0.501588	-3.18919	0.00142673	0.00513892
ENG	ENG	5384.44	1.65992	0.314389	5.27984	1.29295e-07	1.28766e-06
ENHO	ENHO	2124.16	-1.30688	0.529731	-2.46707	0.0136225	0.0359222
ENKUR	ENKUR	791.483	1.51577	0.397322	3.81497	0.000136198	0.000648202
ENO2	ENO2	11985.8	-2.30891	0.370921	-6.2248	4.82169e-10	8.05283e-09
ENO3	ENO3	268.643	1.19802	0.393814	3.04211	0.00234929	0.00793017
ENOX1	ENOX1	371.04	-1.24651	0.378126	-3.29653	0.000978859	0.00369162
ENPEP	ENPEP	702.967	3.37621	0.385813	8.75089	2.11668e-18	1.44922e-16
ENPP2	ENPP2	2585.12	-3.5086	0.660594	-5.31128	1.0886e-07	1.10258e-06
ENPP4	ENPP4	1096.04	-1.90032	0.52915	-3.59127	0.000329066	0.00141009
ENSA	ENSA	7251.47	-1.01619	0.172002	-5.90801	3.46256e-09	4.82751e-08
ENTPD3	ENTPD3	121.508	-3.42111	0.687675	-4.97489	6.52849e-07	5.49075e-06
ENTPD4	ENTPD4	1447.05	-1.62035	0.252485	-6.41759	1.38452e-10	2.57523e-09
ENTPD6	ENTPD6	3626.46	-1.66171	0.207813	-7.99621	1.28307e-15	5.70321e-14
ENTR1	ENTR1	2038.64	1.1914	0.192077	6.20271	5.54985e-10	9.16161e-09
EPB41L1	EPB41L1	4283.64	-2.7943	0.271411	-10.2955	7.38697e-25	1.28759e-22
EPB41L3	EPB41L3	2284.54	-2.94578	0.470307	-6.26354	3.76337e-10	6.41413e-09
EPB41L4B	EPB41L4B	334.553	-3.79946	0.591244	-6.42621	1.30829e-10	2.44827e-09
EPHA1	EPHA1	81.3242	1.36137	0.414836	3.2817	0.00103185	0.00386481
EPHA10	EPHA10	159.336	-4.03981	0.767292	-5.26502	1.40172e-07	1.38596e-06
EPHA2	EPHA2	791.218	1.35182	0.474957	2.84619	0.00442456	0.0137078
EPHA4	EPHA4	1898.19	-1.96902	0.370089	-5.32041	1.03531e-07	1.05181e-06
EPHA5	EPHA5	409.874	-2.89582	0.564759	-5.12753	2.93565e-07	2.67289e-06
EPHA7	EPHA7	211.994	-2.25875	0.802824	-2.81351	0.00490034	0.0149623
EPHB4	EPHB4	1819.32	2.44138	0.444545	5.49185	3.97741e-08	4.42235e-07
EPHB6	EPHB6	947.334	-4.05903	0.598364	-6.78354	1.17265e-11	2.687e-10
EPHX4	EPHX4	148.041	-2.32047	0.38631	-6.00676	1.89272e-09	2.7971e-08
EPOP	EPOP	373.669	-2.25403	0.409788	-5.50048	3.78766e-08	4.23496e-07
EPS15	EPS15	4091.92	-1.45641	0.2001	-7.27838	3.37857e-13	1.01627e-11
EPS8L1	EPS8L1	57.7723	1.13638	0.388415	2.9257	0.00343685	0.0109968
EPSTI1	EPSTI1	655.152	1.58773	0.489054	3.24652	0.00116823	0.00430654
ERAP2	ERAP2	1522.78	2.33044	0.658801	3.53739	0.000404106	0.00169561
ERBB2	ERBB2	2758.07	1.33627	0.422521	3.16262	0.00156358	0.00557101
ERBB3	ERBB3	1456.79	-1.9412	0.709919	-2.7344	0.00624938	0.0184846
ERBB4	ERBB4	732.39	-2.39493	0.55594	-4.30789	1.64823e-05	9.93067e-05
ERC2	ERC2	422.443	-4.05148	0.482123	-8.40341	4.33699e-17	2.48372e-15
ERCC6	ERCC6	265.841	-1.04953	0.229911	-4.56492	4.99688e-06	3.41416e-05
ERCC6L	ERCC6L	130.297	3.81096	0.445474	8.55486	1.18013e-17	7.28069e-16
ERGIC1	ERGIC1	8197.56	1.08665	0.18545	5.8595	4.64268e-09	6.28407e-08
ERGIC3	ERGIC3	12404.1	1.55566	0.223971	6.9458	3.76326e-12	9.34168e-11
ERH	ERH	5547.32	1.03573	0.266644	3.88433	0.000102611	0.00050491
ERI1	ERI1	1319.55	1.99109	0.261647	7.60983	2.74451e-14	9.74644e-13
ERICH3	ERICH3	457.097	-3.43585	0.671087	-5.11982	3.05821e-07	2.77057e-06
ERMN	ERMN	2702.71	-3.7415	0.762991	-4.90372	9.40368e-07	7.63387e-06
ERMP1	ERMP1	1132.96	-1.43583	0.259787	-5.52695	3.25853e-08	3.67942e-07
ERP27	ERP27	81.7605	3.40989	0.646697	5.27277	1.34379e-07	1.33463e-06
ESAM	ESAM	2610.59	1.49263	0.331737	4.49944	6.8132e-06	4.49811e-05
ESCO2	ESCO2	364.866	5.05042	0.467433	10.8046	3.27444e-27	8.37838e-25
ESM1	ESM1	545.784	2.68916	0.65492	4.10609	4.02414e-05	0.00022031
ESPL1	ESPL1	572.116	4.39472	0.423582	10.3751	3.21792e-25	5.83847e-23
ESPNL	ESPNL	66.5419	2.00412	0.822205	2.4375	0.0147894	0.0385335
ESR2	ESR2	61.8271	1.42276	0.691144	2.05856	0.0395363	0.0878912
ESRRG	ESRRG	212.578	-1.17075	0.354348	-3.30395	0.000953322	0.00360451
ESYT3	ESYT3	64.2555	-3.00794	0.474076	-6.34485	2.2264e-10	3.97091e-09
ETHE1	ETHE1	1168.08	1.37011	0.280375	4.88671	1.02537e-06	8.25772e-06
ETNK2	ETNK2	1026.12	1.198	0.564959	2.12051	0.0339627	0.0773865
ETNPPL	ETNPPL	1106.94	-2.67809	0.817685	-3.27521	0.00105585	0.00394176
ETS1	ETS1	2915.6	1.23477	0.304937	4.04926	5.13801e-05	0.000274161
ETS2	ETS2	2433.4	-1.62593	0.312062	-5.21026	1.88571e-07	1.80634e-06
ETV1	ETV1	8921.67	2.27596	0.375629	6.05906	1.36917e-09	2.08674e-08
ETV2	ETV2	58.9944	2.0588	0.407515	5.05209	4.36999e-07	3.81274e-06
ETV4	ETV4	1005.23	3.59955	0.603369	5.96575	2.43518e-09	3.51929e-08
ETV6	ETV6	1526.14	1.29233	0.219347	5.89172	3.82199e-09	5.27884e-08
ETV7	ETV7	140.474	1.75314	0.600425	2.91983	0.00350219	0.0111754
EVA1A	EVA1A	150.601	3.40549	0.803435	4.23866	2.24857e-05	0.00013076
EVA1B	EVA1B	646.445	2.40845	0.384706	6.26048	3.83801e-10	6.53018e-09
EVA1C	EVA1C	1275.57	1.12036	0.396945	2.82246	0.00476571	0.0146004
EVC	EVC	615	1.32815	0.468439	2.83526	0.00457884	0.0141252
EVC2	EVC2	224.406	2.47221	0.502172	4.92304	8.52118e-07	6.97277e-06
EVI2A	EVI2A	1384.5	-1.62442	0.558717	-2.90741	0.00364431	0.0115725
EVI2B	EVI2B	872.635	1.31469	0.416942	3.15317	0.00161509	0.00573173
EVI5L	EVI5L	2234.15	-1.73788	0.262192	-6.62829	3.396e-11	7.1798e-10
EVL	EVL	4642.86	-1.1918	0.27206	-4.38066	1.18321e-05	7.40033e-05
EXO1	EXO1	367.059	3.66796	0.416241	8.8121	1.22822e-18	8.78594e-17
EXOC6	EXOC6	558	-1.47222	0.187756	-7.84114	4.4647e-15	1.80019e-13
EXOC6B	EXOC6B	1895.11	-1.50978	0.179817	-8.39621	4.61128e-17	2.62948e-15
EXOC8	EXOC8	623.974	-1.23537	0.162374	-7.6082	2.77943e-14	9.86167e-13
EXTL1	EXTL1	413.017	-3.2515	0.523048	-6.21644	5.08575e-10	8.46551e-09
EYA2	EYA2	1256.96	1.49628	0.515986	2.89984	0.00373356	0.011822
EYA4	EYA4	573.511	1.75048	0.826829	2.1171	0.0342514	0.0779508
EZH1	EZH1	1991.47	-1.49048	0.206407	-7.22108	5.15748e-13	1.4983e-11
EZH2	EZH2	1633.82	4.45993	0.361314	12.3436	5.27236e-35	4.29493e-32
F11R	F11R	812.843	1.50859	0.321965	4.68557	2.79177e-06	2.03648e-05
F13A1	F13A1	5362.41	4.0114	0.907029	4.42257	9.75322e-06	6.21801e-05
F2R	F2R	4342.29	4.63829	0.366008	12.6727	8.38236e-37	8.57924e-34
F2RL1	F2RL1	416.097	2.56023	0.595048	4.30256	1.68835e-05	0.000101464
F2RL2	F2RL2	168.605	3.53944	0.680362	5.20229	1.96852e-07	1.8771e-06
F2RL3	F2RL3	60.8316	3.37785	0.587717	5.74741	9.06225e-09	1.15878e-07
FA2H	FA2H	656.187	-3.60579	0.777414	-4.63819	3.51476e-06	2.49378e-05
[truncated: 4,503 more rows]
