# Supplementary material for: Revealing propionate metabolism-related genes in glioblastoma and investigating their underlying mechanisms
Source: Front Oncol. 2025 Apr 17;15:1529369. doi: 10.3389/fonc.2025.1529369 (PMC12043635; doi:10.3389/fonc.2025.1529369)
Supplement: Supplementary file 7 [file Table4.xlsx]

## Sheet: diffSig_180
row	baseMean	log2FoldChange	lfcSE	stat	pvalue	padj	regulation
ABCA1	4911.3766852923	1.96730502142076	0.360057532407341	5.46386297841731	4.6588319715183e-08	5.11165302295559e-07	Up
ABCA3	5651.31599237875	-1.37771	0.306496024931323	-4.49503	6.95588923862643e-06	4.58321681824055e-05	Down
ABCC4	860.066333773472	1.20020122604974	0.260769999622532	4.60252800470546	4.17393418131799e-06	2.90458083649736e-05	Up
ABCC8	391.250760615477	-2.13488	0.669644279288373	-3.18808	0.00143219487399726	0.00515626324438304	Down
ABHD5	871.660801885413	1.25217245086434	0.212372824898697	5.89610488753276	3.72182444659858e-09	5.16013701321392e-08	Up
ACACA	3314.76900208808	-1.09387	0.245551431215183	-4.45475	8.39892253944623e-06	5.44239272864506e-05	Down
ACACB	781.714871412719	-1.32759	0.335009514980444	-3.96284	7.40639873656196e-05	0.000378532409690918	Down
ACE	927.290247228302	1.82970459489445	0.428493180823798	4.27009034630787	1.9539380071636e-05	0.000115408981198494	Up
ACHE	897.288580907049	-1.11549	0.462947425034121	-2.40954	0.0159727305700536	0.0411865318755981	Down
ACP5	369.927953032129	2.52034928959421	0.653291685753903	3.85792341239689	0.000114354466558312	0.000555193947575034	Up
ACSL4	1958.86344378531	-1.43687	0.294231756754707	-4.88345	1.04246546413428e-06	8.37918877696015e-06	Down
ACSS1	2178.52599295746	-1.03887	0.339899961937113	-3.05639	0.00224021210035001	0.0076050609115131	Down
ACSS3	1979.46386213716	1.21574830402798	0.532876379198211	2.28148281944351	0.0225198922149762	0.0550225878467889	Up
ACY1	154.688943665806	1.0585588349358	0.237578952189545	4.45560865211353	8.36555141316905e-06	5.42781778621677e-05	Up
ADSL	2828.35803182385	1.00756240191826	0.302096719837639	3.33523118840805	0.000852285103745065	0.00327113578856616	Up
AGTR1	54.8592789395483	2.20079639466593	0.785292926849599	2.80251651252607	0.00507056206378868	0.0154195151103298	Up
AHCY	7979.07907515284	1.14654043455563	0.265400673709069	4.32003588586387	1.56003829554715e-05	9.47367847330898e-05	Up
ALDH2	5099.79831317147	-1.26928	0.291898311153637	-4.34837	1.37152058684728e-05	8.43928098421394e-05	Down
ALDH3A1	86.0451230644743	1.50872308652267	0.668239674746451	2.2577574237793	0.0239607869681953	0.0579858598655561	Up
ALDH5A1	2288.07012707556	-1.3815	0.327582661269634	-4.21725	2.47300616207763e-05	0.000142319080111722	Down
ALDH6A1	3371.13403964448	-1.24355	0.281297840347986	-4.42075	9.83591582735049e-06	6.26672651499636e-05	Down
ALOX5	1182.50973851141	1.54217512628863	0.463380866351885	3.32809409769096	0.000874423259171775	0.00334484703527557	Up
APC	4770.08850773422	-1.4019	0.259183509655591	-5.40892	6.34045892907352e-08	6.74715432185813e-07	Down
APOC1	8081.56517770503	3.52012889088974	0.538723215049033	6.53420679220097	6.39475393401512e-11	1.27499000015059e-09	Up
APOE	72211.3481476812	1.00490023355706	0.399591250195828	2.51482041477281	0.0119093029989969	0.032061221994197	Up
APP	63763.4152360112	-1.04133	0.229038617934995	-4.54653	5.45382472255846e-06	3.69412638088653e-05	Down
AR	1000.47411950479	2.7602452229967	0.444363059625237	6.21168921045015	5.24180232158088e-10	8.69625026883717e-09	Up
B2M	109537.755949973	2.5124372115497	0.371341042342909	6.76584843866955	1.3253022616232e-11	3.00580091341996e-10	Up
B3GAT1	5797.7431433331	-1.9381	0.405339326392034	-4.78143	1.7405368251378e-06	1.33324252374209e-05	Down
BCHE	3020.05400302354	2.1586566801055	0.420722050894366	5.13083798559322	2.88455111516785e-07	2.63116412963985e-06	Up
BDNF	186.146753143252	-3.18897	0.755822832195575	-4.2192	2.4516805429219e-05	0.00014119359479335	Down
BMP2	647.61525816073	1.22317239567317	0.526336965684744	2.32393404875501	0.0201290290400321	0.0500168278860757	Up
BRAF	1183.40813938911	-1.49721	0.188710953220755	-7.93387	2.124259290429e-15	9.05896729025258e-14	Down
BRCA1	775.074439452978	1.38716865307815	0.295015913248362	4.70201297890786	2.57609120790899e-06	1.89333928659354e-05	Up
CASP3	2675.48170610065	1.54693825372957	0.281834509001585	5.48881774346827	4.04632863232585e-08	4.49271915682667e-07	Up
CASP8	552.837495408002	1.23538068348077	0.295967109671173	4.17404719346454	2.99235727604243e-05	0.000168728539384814	Up
CAV1	4770.90959209974	2.77659916844401	0.571262390920087	4.86046204437152	1.17112096727876e-06	9.31575618371843e-06	Up
CCK	636.227728708164	-4.34265	0.911496876615018	-4.76431	1.89503264364199e-06	1.43751659071862e-05	Down
CCL5	312.58035942442	2.33611519012522	0.560061243054297	4.17117809721166	3.03028903326579e-05	0.000170554169559838	Up
CCND1	3783.62147350635	1.1123325805319	0.473943853837753	2.34697121088249	0.0189267171183037	0.0475532725180469	Up
CD320	3268.24773035678	1.5273867374995	0.26444800027593	5.77575453739789	7.66089898084104e-09	9.96715918250492e-08	Up
CD36	483.343037147802	2.8168724162009	0.723854902057099	3.89148765615281	9.96314587884761e-05	0.000492067472036725	Up
CD4	3822.98049536823	1.63188438297857	0.392945843213954	4.15294985596789	3.28216679943378e-05	0.000183309038710226	Up
CDKN2A	2125.22127738252	4.17145314212636	1.04460495784176	3.99333079056502	6.51515771139005e-05	0.00033778639688078	Up
CDKN3	532.976674486302	2.36616989375966	0.400362404025437	5.91007015136549	3.419620693315e-09	4.77423731264371e-08	Up
CETP	143.56437479566	2.41369982390351	0.41903983241873	5.76007252096166	8.40778043725757e-09	1.08259665785024e-07	Up
CFTR	64.1484867472068	-1.71852	0.595951847227624	-2.88366	0.00393084919965367	0.0123741148780265	Down
CLOCK	1413.90567134724	-1.06904	0.347912508498003	-3.07273	0.00212107341166503	0.00725926145074349	Down
CP	2388.08444600163	2.43079516298388	0.650353461096391	3.73765238196158	0.00018574651539427	0.00085182191044091	Up
CSF1	4432.61929922495	1.08639167621303	0.370690103199376	2.93072749133718	0.00338169287675362	0.0108490317367383	Up
CXCL8	3098.62209378688	2.14476021043741	0.923087465314373	2.32346369225909	0.0201542559524225	0.050073277766519	Up
CYP19A1	227.569547363105	4.6915816422263	0.669419800956895	7.00842974097863	2.41007593438825e-12	6.22254792995094e-11	Up
CYP27B1	328.859060927818	4.19511692896983	0.869930216920242	4.82236028519796	1.41869396846395e-06	1.10602711807045e-05	Up
CYP2E1	72.2708875806417	-2.61527	0.527913480720982	-4.95398	7.27101756036864e-07	6.05908010312473e-06	Down
DIO2	1150.55368037637	-1.73852	0.611706384607891	-2.84209	0.00448189191253097	0.0138584861399478	Down
DPP4	484.266138607519	2.69486417841266	0.733868896400039	3.67213298128888	0.000240534454419996	0.00106941114754161	Up
DPYD	2319.47020966753	2.32756662438571	0.488430599895687	4.76539886092886	1.88480423497507e-06	1.43138976109712e-05	Up
DSP	190.617333749364	-1.95801	0.509409612574995	-3.84368	0.000121202886935709	0.000585068863819781	Down
EGFR	72369.8412388728	5.3416271605429	0.818733934924886	6.52425279163855	6.83413639015336e-11	1.3564962115831e-09	Up
ELN	8329.17166937982	2.82529714002317	0.460823412893108	6.1309756860781	8.73417543836308e-10	1.39119452034198e-08	Up
ESR2	61.8271076192255	1.42276261478497	0.691144070013538	2.05856155975859	0.0395362583760241	0.0878911820644468	Up
FAAH	502.374562002113	-3.00098	0.436363560346927	-6.87724	6.10238850103186e-12	1.44731395963867e-10	Down
FAS	889.049276006152	1.9559359086578	0.452897672435059	4.31871486144204	1.5694038739831e-05	9.52765399755279e-05	Up
FASN	6939.17831998521	-1.75789	0.327938709005445	-5.36044	8.30212644674664e-08	8.61642431742951e-07	Down
FBP1	462.233817322862	2.24176323841397	0.479572834102646	4.6745000529662	2.94670559836574e-06	2.13119588085463e-05	Up
FFAR4	109.003623858092	-1.15053	0.40681633515157	-2.82813	0.00468214211399665	0.0143962705763588	Down
FTL	151858.015653234	1.47071385189641	0.416587736345575	3.53038201459775	0.000414960045508564	0.00173393037300459	Up
GLA	1147.43435573606	1.53981585634799	0.211111185307841	7.29386201921341	3.01193907492845e-13	9.10792122082153e-12	Up
GLDC	2442.55	1.42244888267125	0.436865006115153	3.25603759229987	0.00112978791974213	0.00418363817801796	Up
GLS	2560.84906351269	-2.87047	0.255726598372987	-11.2247	3.08262816606834e-29	1.008575294072e-26	Down
GOT1	2016.28516889216	-3.03866	0.280476550345026	-10.8339	2.37713719396916e-27	6.12720211111026e-25	Down
GOT2	4699.03080241815	-1.26145	0.170158884594193	-7.41335	1.23147337237576e-13	3.93558776074865e-12	Down
GPI	16001.5179522709	-1.11061	0.267213337758163	-4.15625	3.23510093587932e-05	0.000181022185911907	Down
GPX1	17537.4324709486	1.76308291083504	0.386223021060103	4.56493480371973	4.99649595927034e-06	3.41416156776068e-05	Up
GRIA1	3459.86962868316	-1.75294	0.620281100033454	-2.82604	0.00471270080056005	0.0144790767514744	Down
GRIA2	3094.05772316184	-2.67366	0.560329512748847	-4.77159	1.82781168181935e-06	1.39181478617896e-05	Down
GSTP1	11356.5144290479	1.14814368601211	0.252310078354753	4.55052645339754	5.35118586917002e-06	3.62768232258476e-05	Up
GUSB	3679.26740349069	1.90113693863842	0.27668737269505	6.87106505844684	6.37243211811486e-12	1.50867141415583e-10	Up
HFE	557.901234185109	1.97300677282916	0.410190170461331	4.80998062584037	1.50944925780892e-06	1.17174594661029e-05	Up
HGD	60.9050540337081	2.10387770751205	0.835241530560046	2.51888541282347	0.0117726962206426	0.0317684520242815	Up
HIF1A	12594.8490470348	1.52945129008972	0.314549400917298	4.86235639180838	1.15996530479154e-06	9.23622084700961e-06	Up
HK2	2865.67415878138	1.60363493353541	0.413133619227674	3.88163746279786	0.000103755476127803	0.000509347384714967	Up
HLA-B	52278.4722697305	2.46276032845221	0.435777075101691	5.65142241105161	1.59125511819839e-08	1.92707946899293e-07	Up
HMBS	1332.08800950714	1.09857978215414	0.233455331292094	4.70574	2.52948367623358e-06	1.86354504283019e-05	Up
HMGCR	2560.57545689927	-1.3803	0.264290362817712	-5.22265	1.76381476436036e-07	1.70264643613562e-06	Down
HMOX1	7773.04614607875	2.5878446551774	0.541149355946446	4.78212646239109	1.73450497339173e-06	1.33003037502369e-05	Up
HP	858.184140565042	9.08145919829887	1.08624478660569	8.36041683263377	6.24970431684936e-17	3.48180568051197e-15	Up
HPD	166.749647125841	4.33280886906102	0.716504509334167	6.0471480815765	1.47432240410673e-09	2.23251339462535e-08	Up
HSD11B1	172.075894801178	-1.87787	0.684696632340593	-2.74263	0.00609502023420187	0.0180856993509071	Down
HSD17B10	4175.05605506305	1.56929938085348	0.210600321092443	7.4515526505994	9.22480636246019e-14	3.01077163339298e-12	Up
HSPG2	3895.13828557695	2.46246904221666	0.481510373759997	5.1140519008715	3.15320657909608e-07	2.84823249176735e-06	Up
HTT	3970.01002925833	-1.5069	0.238331138055977	-6.32274	2.5697228655472e-10	4.51664719952365e-09	Down
IDO1	75.7647845944251	5.97565791302073	1.05403425519048	5.66932040737216	1.43365039037251e-08	1.76078735329566e-07	Up
IGF2BP2	823.187512119856	3.94391521295879	0.686046987496865	5.74875378047895	8.99036267007113e-09	1.15055888534325e-07	Up
IGFBP3	15451.973636206	4.27506177287244	0.665922554453002	6.41975819002562	1.36490977796177e-10	2.54349853861447e-09	Up
IL10	80.1115974973854	2.8173377959253	0.687836118146767	4.09594338185677	4.20452687616999e-05	0.000229335740351464	Up
IL18	781.512065488254	1.75354105263345	0.465151413707812	3.76982849230885	0.000163359767866878	0.000760250494832029	Up
IL1B	704.964897664839	-1.20663	0.601285033300888	-2.00676	0.0447755339306803	0.0974355455692654	Down
KCNJ10	6349.27324213775	-1.43363	0.456724049295508	-3.13894	0.00169558319633757	0.0059803437683382	Down
KCNJ11	226.132470334817	-1.81247	0.539164135379361	-3.36162	0.000774864292605091	0.00301192746164425	Down
KRAS	1781.58700958286	-1.00779	0.165794919549362	-6.07853	1.21289189424481e-09	1.8765035988634e-08	Down
KYNU	226.603	2.26971628370148	0.463744494035213	4.8943250278873	9.86436945027847e-07	7.96573277316034e-06	Up
LBR	2249.58121186754	1.20322196738147	0.242023613167951	4.97150650563381	6.64346346812252e-07	5.57922339140708e-06	Up
LDHA	27620.3284026329	1.00439449358911	0.330597330403196	3.03812039971453	0.00238058820173524	0.00802496061654116	Up
LIPE	590.422823545766	-2.93717	0.424709989901803	-6.9157	4.65544449762688e-12	1.13447327574649e-10	Down
LPL	7084.48464564813	3.57764806006928	0.54898288843417	6.51686625474537	7.17913825077177e-11	1.4186261505832e-09	Up
MAPK1	9900.51276868396	-1.51352	0.217650665319179	-6.9539	3.553149886744e-12	8.85868400245307e-11	Down
MAPK10	2377.35597380187	-2.19532	0.31151487118751	-7.04723	1.82516521938627e-12	4.78982872432757e-11	Down
MAPK8	1169.85805274398	-1.51489	0.257197282265489	-5.89001	3.86183722799696e-09	5.32466648679539e-08	Down
MMP1	80.4657797278008	3.18155672213291	0.908600193433094	3.50160251464572	0.000462469014853624	0.00190721285224685	Up
MMP2	7021.91343585341	3.82830920129677	0.494590748408254	7.74035748468295	9.91376712806517e-15	3.78677443716602e-13	Up
MMP9	2211.24817271842	7.26158094483986	0.792445018040697	9.16351390888161	5.02343279960791e-20	4.39726630765679e-18	Up
MT-CYB	142026.136367525	-1.05173	0.410529348935983	-2.56189	0.0104105001982698	0.0286109560667954	Down
MT-ND6	43533.1708320519	-1.40051	0.368635615704997	-3.79918	0.000145177701730881	0.000684977912800218	Down
MYC	2173.21307208605	2.09167499250217	0.396390982197262	5.27679762265947	1.31460928287759e-07	1.307598906936e-06	Up
NAGS	110.095509581626	1.28982223352279	0.308603412581972	4.17954624263976	2.92091322635738e-05	0.000165049790972935	Up
NAT1	135.408329218746	2.68286058975434	0.415268865585651	6.4605387306624	1.04330885698104e-10	1.991617232676e-09	Up
NOS1	198.622057350493	-3.27222	0.865795687868959	-3.77944	0.00015718282935688	0.000735275965851309	Down
NOS2	1222.8932628237	2.36309880177726	0.957717720891756	2.46742724941637	0.0136087871848398	0.0358956154939581	Up
NPC1	3095.15338385765	-1.14555	0.223871612201889	-5.11701	3.1041397923326e-07	2.80963364967682e-06	Down
NPY	345.39765920344	-3.30283	0.812503946037804	-4.065	4.80326907075369e-05	0.000258322942910542	Down
NR1H3	959.685130934318	1.07934158972118	0.299495576677188	3.60386487739201	0.000313520092554957	0.00135174638306585	Up
NR3C2	509.35586311567	-1.86302	0.417931742094704	-4.45772	8.28372697399314e-06	5.3799747135358e-05	Down
ODC1	9500.35924120199	1.94011565117531	0.293579306548082	6.60848911317106	3.88262084747579e-11	8.13109620922579e-10	Up
PC	2113.12264874341	-1.51081	0.294092021272763	-5.13721	2.78841618999535e-07	2.55280781284069e-06	Down
PDP1	1368.69294713563	-2.67786	0.30828415745522	-8.68635	3.74266760240827e-18	2.47338278175047e-16	Down
PIK3CG	217.675092248359	1.10758026697929	0.440052356987575	2.51692838225285	0.0118382889932102	0.0319174024622072	Up
PIK3R1	7200.6416756786	-1.09606	0.334324671183685	-3.27844	0.00104383198357672	0.0039016384920356	Down
PLA2G2A	2196.01743952143	6.62549851353434	1.0714444557058	6.18370693716446	6.26135605838337e-10	1.02387664246797e-08	Up
PLA2G4A	738.684855298557	1.55909396327737	0.367202406147944	4.24587077092633	2.17746110146029e-05	0.000127125255705557	Up
PLA2G6	782.259329561736	-1.58543	0.292623104653058	-5.41799	6.02719820661664e-08	6.44645347307904e-07	Down
PLAT	4663.33450495709	1.95788613912034	0.45905946723335	4.26499457885073	1.9990705557583e-05	0.000117778450632691	Up
PLTP	19991.2353218231	2.25228058623606	0.46284074498851	4.86621070124665	1.13758239126666e-06	9.06885135406429e-06	Up
PNP	2128.12534676623	1.37764050862629	0.279811386950932	4.92346120591537	8.50267389960264e-07	6.96333055758184e-06	Up
PNPLA3	52.3285399762902	-1.24097	0.615542396961566	-2.01607	0.0437930570893937	0.0956207902620337	Down
PRKAA2	409.843619945986	-1.88416	0.340786268313049	-5.52886	3.22320105188215e-08	3.64674867309886e-07	Down
PRKN	316.304566989747	-2.2637	0.25227606835316	-8.9731	2.88271998203801e-19	2.28906080836862e-17	Down
PRODH	523.744594703303	-1.53163	0.572819914380428	-2.67385	0.00749864485157929	0.0215521247044671	Down
PTGS1	2248.55463629228	2.11473216976174	0.48786422237716	4.33467360950867	1.45976546181522e-05	8.91629658359854e-05	Up
PYGM	575.422077323602	-1.97305	0.657084768534773	-3.00273	0.00267568963042389	0.00887287756816482	Down
QDPR	5235.57166228893	-2.45422	0.348012343464197	-7.0521	1.76240920565846e-12	4.63733196130938e-11	Down
RBP4	139.521290657166	-4.09991	0.66583373651866	-6.15756	7.38752397842438e-10	1.19481526386867e-08	Down
RNASE3	65.3688708608398	2.75757698818308	0.677106423249036	4.07259020664889	4.64931842759383e-05	0.000250752863607398	Up
RYR1	680.613317242325	-2.02903	0.444891682690081	-4.56072	5.09787497583777e-06	3.47424923229538e-05	Down
SARDH	238.898837640575	-1.00253	0.46292813488316	-2.16562	0.0303400722679058	0.0706519888602946	Down
SCD	18717.9616251006	-2.28491	0.376712438718939	-6.06541	1.31621501321087e-09	2.01202728746572e-08	Down
SCNN1B	262.701009120192	6.56825588248495	0.98447859324723	6.67181178700904	2.52664480769555e-11	5.49910327938798e-10	Up
SERPINA1	3585.22045565946	2.71825337320142	0.529024262939577	5.13823951683647	2.77324268455451e-07	2.54183134320729e-06	Up
SERPINA3	632.866856092768	2.0911296324927	0.537464349082117	3.89073179656277	9.99423529206307e-05	0.000493358763193161	Up
SERPINE1	10810.5065918595	3.64780475668212	0.705400072684443	5.17125656480326	2.32525048626311e-07	2.17313740130364e-06	Up
SLC2A3	3356.09383211981	-1.48582	0.473985160886924	-3.13474	0.00172006550718912	0.00605717995456205	Down
SLC2A4	58.9532008630002	-2.43408	0.432745780456389	-5.62473	1.85797908843064e-08	2.2197872880514e-07	Down
SLC52A2	2196.03525625097	1.08518885492468	0.210656972736255	5.15144996545333	2.58480189122451e-07	2.38886205811802e-06	Up
SLC9A3	58.3689790551675	-1.06189	0.51244891005436	-2.07218	0.0382483874497624	0.0854971514501156	Down
SLPI	1133.77267024597	3.67406030639529	0.867500143800079	4.23522731685218	2.2832061753748e-05	0.000132542841326731	Up
SNCA	1300.17996113026	-4.26377	0.547340394097495	-7.78999	6.70168958732309e-15	2.6355137100255e-13	Down
SOAT1	2457.21548763915	1.64278342625565	0.212537120380269	7.72939533252546	1.08058612788281e-14	4.08840529673653e-13	Up
SOD2	59113.0507071251	2.0644703673475	0.577388864560713	3.57552854594482	0.0003495210333912	0.0014889521418189	Up
SPP1	165363.509233727	2.44817921186345	0.621192085714463	3.9410985235713	8.11093006349049e-05	0.00041064926993187	Up
SREBF1	3972.59386250391	-1.40368	0.338281099451116	-4.14945	3.33277727369594e-05	0.000185849591585425	Down
SREBF2	6500.16016462484	-1.813	0.325987718877702	-5.56156	2.67375109595315e-08	3.07654796039395e-07	Down
STS	874.022012580646	-1.67974	0.296033824283646	-5.67415	1.39380400095149e-08	1.71713211425863e-07	Down
SUCLA2	2180.31917081476	-1.1381	0.221228819880279	-5.14446	2.68292846845463e-07	2.47096845285729e-06	Down
SULT1A1	543.736286134729	-1.08961	0.517537975201423	-2.10536	0.0352597620223321	0.0798224059030972	Down
TBXAS1	1465.69435005966	1.27493758023279	0.393357078645565	3.24117106173034	0.00119039727627871	0.00437531286187303	Up
TCN2	2458.16015958591	1.48793087332793	0.309076252905688	4.81412227351534	1.47848265914794e-06	1.1490481663269e-05	Up
TDO2	260.846278346349	1.89800476289134	0.750271463092562	2.52975736950984	0.0114141427378219	0.0309451493864447	Up
TF	8294.12270531444	-2.79848	0.690159614427956	-4.05483	5.01698294823128e-05	0.000268564533738911	Down
TGFB1	3686.31554916607	1.44093150557381	0.322166671136545	4.4726274772324	7.72643113264309e-06	5.04347056566773e-05	Up
TIMP1	20951.0861663938	3.16428669788796	0.582517483356606	5.43208880127439	5.56981912825036e-08	6.0152840996548e-07	Up
TNFRSF11B	460.105728281935	1.94775940733947	0.567086439443522	3.43467815814956	0.000593257959760588	0.00237803622432252	Up
TP53	3744.4533076569	2.46252589264764	0.289600821615193	8.50317301903141	1.84477642036737e-17	1.10398943921115e-15	Up
TSHR	146.49059909785	3.93070780161408	0.983136201081264	3.99813148706257	6.38444840427248e-05	0.000331825055344975	Up
TSPO	3227.94788579355	1.78759043790718	0.360992275231171	4.95188002779962	7.34999148986012e-07	6.11850386463517e-06	Up
TYMP	1869.49595471903	2.07000748831622	0.466427357681197	4.43800616371878	9.07960198291555e-06	5.83327527362075e-05	Up
UCP2	3098.28810803938	2.15793921191184	0.388204016256593	5.55877611138752	2.71672917685914e-08	3.12060321794271e-07	Up
VCAM1	2866.53670722536	2.81646413937193	0.544082635698802	5.17653744960001	2.26041696455584e-07	2.11899491679688e-06	Up
VEGFA	20006.1861633687	2.95232792684987	0.587929256042377	5.02157002140589	5.12508131494951e-07	4.40889538292079e-06	Up
VKORC1	1524.80172718028	1.46073145920214	0.270999987791768	5.39015322880584	7.03976330593152e-08	7.42010013518781e-07	Up
VLDLR	1021.22364549886	-1.05799	0.459602509624324	-2.30197	0.0213369389971852	0.0525439729169995	Down
