# Supplementary material for: Revealing propionate metabolism-related genes in glioblastoma and investigating their underlying mechanisms
Source: Front Oncol. 2025 Apr 17;15:1529369. doi: 10.3389/fonc.2025.1529369 (PMC12043635; doi:10.3389/fonc.2025.1529369)
Supplement: Supplementary file 8 [file Table5.xlsx]

## Sheet: GO
ONTOLOGY	ID	Description	GeneRatio	BgRatio	pvalue	p.adjust	qvalue	geneID	Count
BP	GO:0042493	response to drug	31/177	359/18862	3.74888e-21	1.50892e-17	8.21992e-18	ABCA3/ABCC4/ACACB/ALDH3A1/B2M/BCHE/CASP3/CCND1/CYP2E1/EGFR/FBP1/HMOX1/IL10/IL1B/KCNJ11/LDHA/LPL/MYC/NOS1/NOS2/NPC1/PNP/PRKAA2/QDPR/SCNN1B/SOD2/SREBF1/TDO2/TNFRSF11B/TP53/TSPO	31
BP	GO:0008202	steroid metabolic process	29/177	329/18862	4.51073e-20	7.96416e-17	4.3385e-17	ACACA/ACACB/AGTR1/APOC1/APOE/APP/BMP2/CETP/CFTR/CYP19A1/CYP27B1/CYP2E1/FASN/HMGCR/HSD11B1/HSD17B10/LBR/LIPE/NPC1/PRKAA2/SCD/SOAT1/SPP1/SREBF1/SREBF2/STS/SULT1A1/TSPO/VLDLR	29
BP	GO:0006869	lipid transport	33/177	461/18862	5.93602e-20	7.96416e-17	4.3385e-17	ABCA3/ABCC4/ACACA/ACACB/ACE/ACSL4/AGTR1/APOC1/APOE/CAV1/CCK/CD36/CETP/CFTR/CYP19A1/GLS/GOT2/IL1B/KCNJ10/NOS2/NPC1/NR1H3/PLA2G2A/PLA2G4A/PLTP/PRKAA2/PRKN/RBP4/SOAT1/SPP1/SREBF2/TSPO/VLDLR	33
BP	GO:0031667	response to nutrient levels	31/177	451/18862	2.88532e-18	2.90335e-15	1.58161e-15	ACACB/ACSL4/AHCY/ALDH3A1/APOE/BCHE/CCK/CCND1/CD4/CYP27B1/EGFR/FAS/GSTP1/HFE/HMOX1/KYNU/LDHA/LPL/MAPK1/MAPK8/NPY/PRKAA2/SOD2/SPP1/SREBF1/SREBF2/TNFRSF11B/TP53/TSPO/UCP2/VCAM1	31
BP	GO:0044282	small molecule catabolic process	30/177	431/18862	7.57515e-18	6.098e-15	3.3219e-15	ACACB/AHCY/ALDH2/ALDH5A1/ALDH6A1/APOE/CYP27B1/DPYD/FAAH/GLDC/GLS/GOT1/GOT2/GPI/HGD/HK2/HPD/HSD17B10/IDO1/KYNU/NOS1/NOS2/PNP/PRODH/QDPR/SARDH/SULT1A1/TDO2/TP53/TYMP	30
BP	GO:0009991	response to extracellular stimulus	31/177	477/18862	1.4242e-17	9.55398e-15	5.20456e-15	ACACB/ACSL4/AHCY/ALDH3A1/APOE/BCHE/CCK/CCND1/CD4/CYP27B1/EGFR/FAS/GSTP1/HFE/HMOX1/KYNU/LDHA/LPL/MAPK1/MAPK8/NPY/PRKAA2/SOD2/SPP1/SREBF1/SREBF2/TNFRSF11B/TP53/TSPO/UCP2/VCAM1	31
BP	GO:0010038	response to metal ion	27/177	352/18862	3.42526e-17	1.96952e-14	1.0729e-14	APP/B2M/BRAF/CASP3/CASP8/CAV1/CCND1/EGFR/FBP1/GOT1/HFE/HIF1A/HMOX1/MAPK1/MAPK8/MMP9/NPC1/PRKAA2/PRKN/QDPR/RYR1/SNCA/SOD2/TF/TNFRSF11B/TSPO/VCAM1	27
BP	GO:0046394	carboxylic acid biosynthetic process	26/177	327/18862	5.76635e-17	2.9012e-14	1.58044e-14	ACACA/ACACB/ACSS1/ALOX5/APOC1/BRCA1/CYP2E1/DPYD/FASN/GLS/GOT1/GOT2/GSTP1/HSD17B10/IDO1/IL1B/KYNU/LPL/NAGS/NR1H3/PLA2G4A/PRKAA2/PTGS1/SCD/SUCLA2/TBXAS1	26
BP	GO:0016053	organic acid biosynthetic process	26/177	335/18862	1.04098e-16	4.65548e-14	2.53609e-14	ACACA/ACACB/ACSS1/ALOX5/APOC1/BRCA1/CYP2E1/DPYD/FASN/GLS/GOT1/GOT2/GSTP1/HSD17B10/IDO1/IL1B/KYNU/LPL/NAGS/NR1H3/PLA2G4A/PRKAA2/PTGS1/SCD/SUCLA2/TBXAS1	26
BP	GO:1901606	alpha-amino acid catabolic process	16/177	88/18862	1.46409e-16	4.9446e-14	2.69359e-14	AHCY/GLDC/GLS/GOT1/GOT2/HGD/HPD/HSD17B10/IDO1/KYNU/NOS1/NOS2/PRODH/QDPR/SARDH/TDO2	16
BP	GO:0009063	cellular amino acid catabolic process	17/177	106/18862	1.4727e-16	4.9446e-14	2.69359e-14	AHCY/ALDH5A1/ALDH6A1/GLDC/GLS/GOT1/GOT2/HGD/HPD/IDO1/KYNU/NOS1/NOS2/PRODH/QDPR/SARDH/TDO2	17
BP	GO:0006066	alcohol metabolic process	27/177	373/18862	1.47417e-16	4.9446e-14	2.69359e-14	ACACA/ACACB/ACSS1/ALDH2/APOE/APP/BMP2/CETP/CFTR/CYP27B1/FASN/GOT1/HMGCR/LBR/LIPE/NPC1/PLA2G4A/PRKAA2/QDPR/RBP4/SCD/SNCA/SOAT1/SREBF1/SREBF2/SULT1A1/VLDLR	27
BP	GO:0006631	fatty acid metabolic process	27/177	392/18862	5.09765e-16	1.57831e-13	8.5979e-14	ABHD5/ACACA/ACACB/ACSL4/ACSS1/ALOX5/APOC1/BRCA1/CAV1/CD36/CYP2E1/FAAH/FASN/GPX1/GSTP1/HSD17B10/IL1B/LPL/NR1H3/PDP1/PLA2G4A/PNPLA3/PRKAA2/PTGS1/SCD/SREBF1/TBXAS1	27
BP	GO:1905952	regulation of lipid localization	20/177	189/18862	1.18062e-15	3.39429e-13	1.84905e-13	ABCA3/ABHD5/ACACB/AGTR1/APOC1/APOE/CAV1/CCK/CD36/CETP/CYP19A1/IL1B/LPL/NR1H3/PLA2G4A/PLTP/PRKN/SPP1/SREBF2/TSPO	20
BP	GO:0002791	regulation of peptide secretion	24/177	308/18862	1.57282e-15	4.22039e-13	2.29907e-13	ABCC8/ACHE/ACSL4/ALOX5/APOE/CCL5/CFTR/CLOCK/DPP4/EGFR/FFAR4/HFE/HIF1A/HMGCR/IL1B/KCNJ11/NOS2/NR1H3/PLA2G6/PRKN/RBP4/SREBF1/TGFB1/UCP2	24
BP	GO:0046883	regulation of hormone secretion	22/177	260/18862	4.65822e-15	1.17183e-12	6.3836e-13	ABCC8/ACSL4/AGTR1/ALOX5/CCL5/CFTR/CLOCK/CYP19A1/DPP4/EGFR/FFAR4/HFE/HIF1A/IL1B/KCNJ11/NOS2/PLA2G6/PRKN/RBP4/SPP1/SREBF1/UCP2	22
BP	GO:0062012	regulation of small molecule metabolic process	27/177	437/18862	7.4207e-15	1.75696e-12	9.57109e-13	ACACA/ACACB/APOC1/APOE/APP/BMP2/BRCA1/CAV1/CYP27B1/FASN/FBP1/HIF1A/HMGCR/IGFBP3/IL1B/NOS1/NOS2/NR1H3/ODC1/PDP1/PRKAA2/PRKN/SCD/SNCA/SREBF1/SREBF2/TP53	27
BP	GO:1903793	positive regulation of anion transport	28/177	478/18862	8.56763e-15	1.91582e-12	1.04365e-12	ABCA3/ACHE/ACSL4/APOE/BRAF/CASP8/CAV1/CCK/CETP/CFTR/CYP19A1/EGFR/FFAR4/HFE/HIF1A/IL1B/MAPK1/MAPK8/NR1H3/PIK3R1/PLA2G4A/PLA2G6/PLTP/RBP4/SPP1/SREBF2/TGFB1/TP53	28
BP	GO:1902652	secondary alcohol metabolic process	18/177	158/18862	9.15426e-15	1.93926e-12	1.05642e-12	ACACA/ACACB/APOE/APP/CETP/CFTR/CYP27B1/FASN/HMGCR/LBR/LIPE/NPC1/PRKAA2/SCD/SOAT1/SREBF1/SREBF2/VLDLR	18
BP	GO:0007584	response to nutrient	18/177	165/18862	1.97361e-14	3.51915e-12	1.91707e-12	ACSL4/AHCY/ALDH3A1/BCHE/CCND1/CD4/CYP27B1/EGFR/GSTP1/HMOX1/KYNU/LDHA/LPL/SOD2/SPP1/TNFRSF11B/TSPO/VCAM1	18
BP	GO:0016125	sterol metabolic process	18/177	165/18862	1.97361e-14	3.51915e-12	1.91707e-12	ACACA/ACACB/APOE/APP/CETP/CFTR/CYP19A1/FASN/HMGCR/LBR/LIPE/NPC1/PRKAA2/SCD/SOAT1/SREBF1/SREBF2/VLDLR	18
BP	GO:1901605	alpha-amino acid metabolic process	19/177	191/18862	1.9854e-14	3.51915e-12	1.91707e-12	AHCY/ALDH5A1/GLDC/GLS/GOT1/GOT2/HGD/HPD/HSD17B10/IDO1/KYNU/NAGS/NOS1/NOS2/ODC1/PRODH/QDPR/SARDH/TDO2	19
BP	GO:0050708	regulation of protein secretion	22/177	279/18862	2.01424e-14	3.51915e-12	1.91707e-12	ABCC8/ACHE/ACSL4/ALOX5/APOE/CCL5/CFTR/CLOCK/DPP4/EGFR/HIF1A/HMGCR/IL1B/KCNJ11/NOS2/NR1H3/PLA2G6/PRKN/RBP4/SREBF1/TGFB1/UCP2	22
BP	GO:0002237	response to molecule of bacterial origin	24/177	346/18862	2.10646e-14	3.51915e-12	1.91707e-12	B2M/CASP3/CASP8/CCL5/CD36/CXCL8/CYP27B1/GSTP1/IDO1/IL10/IL18/IL1B/MAPK1/MAPK8/NOS1/NOS2/NR1H3/SERPINE1/SLPI/SNCA/SOD2/TGFB1/TSPO/VCAM1	24
BP	GO:2000377	regulation of reactive oxygen species metabolic process	19/177	192/18862	2.18581e-14	3.51915e-12	1.91707e-12	AGTR1/ALOX5/BRCA1/CAV1/CD36/EGFR/GLA/GSTP1/HIF1A/HK2/HP/IL10/IL1B/PRKN/SNCA/SOD2/TGFB1/TP53/TSPO	19
BP	GO:0072593	reactive oxygen species metabolic process	22/177	281/18862	2.33417e-14	3.61348e-12	1.96845e-12	AGTR1/ALOX5/BRCA1/CAV1/CD36/EGFR/GLA/GPX1/GSTP1/HIF1A/HK2/HP/IL10/IL1B/NOS1/NOS2/PRKN/SNCA/SOD2/TGFB1/TP53/TSPO	22
BP	GO:0072521	purine-containing compound metabolic process	27/177	460/18862	2.58073e-14	3.84719e-12	2.09577e-12	ACACA/ACACB/ACSL4/ACSS1/ADSL/AHCY/APP/DPYD/FASN/FBP1/GPI/GPX1/HIF1A/HK2/HMGCR/KYNU/LDHA/NOS1/NOS2/PDP1/PNP/PRKAA2/SCD/SUCLA2/SULT1A1/TDO2/TGFB1	27
BP	GO:0008203	cholesterol metabolic process	17/177	149/18862	5.10544e-14	7.33907e-12	3.99798e-12	ACACA/ACACB/APOE/APP/CETP/CFTR/FASN/HMGCR/LBR/LIPE/NPC1/PRKAA2/SCD/SOAT1/SREBF1/SREBF2/VLDLR	17
BP	GO:0032496	response to lipopolysaccharide	23/177	326/18862	5.34061e-14	7.4124e-12	4.03793e-12	CASP3/CASP8/CCL5/CD36/CXCL8/CYP27B1/GSTP1/IDO1/IL10/IL18/IL1B/MAPK1/MAPK8/NOS1/NOS2/NR1H3/SERPINE1/SLPI/SNCA/SOD2/TGFB1/TSPO/VCAM1	23
BP	GO:0048545	response to steroid hormone	23/177	330/18862	6.91634e-14	9.05286e-12	4.93157e-12	ABCA3/ALDH3A1/AR/BCHE/BRCA1/CASP3/CAV1/CCND1/CLOCK/EGFR/ESR2/GOT1/GSTP1/IL10/KRAS/NPC1/NR1H3/NR3C2/SCNN1B/SPP1/SREBF1/TGFB1/TSPO	23
BP	GO:0019216	regulation of lipid metabolic process	25/177	402/18862	6.97239e-14	9.05286e-12	4.93157e-12	ABCA3/ABHD5/ACACA/ACACB/AGTR1/APOC1/APOE/BMP2/BRCA1/CAV1/CD36/CYP27B1/FASN/HMGCR/IL1B/NR1H3/PDP1/PIK3CG/PRKAA2/SCD/SERPINA3/SREBF1/SREBF2/TGFB1/TSPO	25
BP	GO:0006979	response to oxidative stress	26/177	444/18862	8.59729e-14	1.08138e-11	5.89084e-12	ALOX5/APOE/APP/CASP3/CD36/CYP2E1/EGFR/GPX1/GSTP1/HIF1A/HMOX1/HP/IL10/LDHA/MAPK1/MAPK8/MMP2/MMP9/PRKAA2/PRKN/PRODH/PTGS1/SNCA/SOD2/TP53/UCP2	26
BP	GO:0046879	hormone secretion	22/177	302/18862	1.02362e-13	1.2222e-11	6.65798e-12	ABCC8/ACSL4/AGTR1/ALOX5/CCL5/CFTR/CLOCK/CYP19A1/DPP4/EGFR/FFAR4/HFE/HIF1A/IL1B/KCNJ11/NOS2/PLA2G6/PRKN/RBP4/SPP1/SREBF1/UCP2	22
BP	GO:0090276	regulation of peptide hormone secretion	19/177	209/18862	1.03242e-13	1.2222e-11	6.65798e-12	ABCC8/ACSL4/ALOX5/CCL5/CFTR/CLOCK/DPP4/EGFR/FFAR4/HFE/HIF1A/IL1B/KCNJ11/NOS2/PLA2G6/PRKN/RBP4/SREBF1/UCP2	19
BP	GO:1905954	positive regulation of lipid localization	15/177	111/18862	1.31521e-13	1.5125e-11	8.23937e-12	ABCA3/ACACB/APOE/CAV1/CCK/CD36/CETP/CYP19A1/IL1B/LPL/NR1H3/PLA2G4A/PLTP/SPP1/SREBF2	15
BP	GO:0046395	carboxylic acid catabolic process	20/177	243/18862	1.48049e-13	1.65527e-11	9.01711e-12	ACACB/AHCY/ALDH5A1/ALDH6A1/FAAH/GLDC/GLS/GOT1/GOT2/HGD/HPD/HSD17B10/IDO1/KYNU/NOS1/NOS2/PRODH/QDPR/SARDH/TDO2	20
BP	GO:0006638	neutral lipid metabolic process	16/177	136/18862	1.79312e-13	1.8993e-11	1.03465e-11	ABHD5/ACSL4/APOC1/APOE/CAV1/CETP/CYP2E1/FAAH/GPX1/LIPE/LPL/NR1H3/PIK3CG/PLA2G4A/PNPLA3/SREBF1	16
BP	GO:0006639	acylglycerol metabolic process	16/177	136/18862	1.79312e-13	1.8993e-11	1.03465e-11	ABHD5/ACSL4/APOC1/APOE/CAV1/CETP/CYP2E1/FAAH/GPX1/LIPE/LPL/NR1H3/PIK3CG/PLA2G4A/PNPLA3/SREBF1	16
BP	GO:0009914	hormone transport	22/177	312/18862	1.98568e-13	2.00765e-11	1.09367e-11	ABCC8/ACSL4/AGTR1/ALOX5/CCL5/CFTR/CLOCK/CYP19A1/DPP4/EGFR/FFAR4/HFE/HIF1A/IL1B/KCNJ11/NOS2/PLA2G6/PRKN/RBP4/SPP1/SREBF1/UCP2	22
BP	GO:0062197	cellular response to chemical stress	23/177	347/18862	1.99518e-13	2.00765e-11	1.09367e-11	ALOX5/CASP3/CAV1/CD36/EGFR/FAS/GPX1/GSTP1/HIF1A/HMOX1/IL10/MAPK1/MAPK8/MMP2/MMP9/PRKAA2/PRKN/PRODH/SLC2A4/SNCA/SOD2/TP53/TSPO	23
BP	GO:0072330	monocarboxylic acid biosynthetic process	19/177	224/18862	3.6194e-13	3.55319e-11	1.93561e-11	ACACA/ACACB/ACSS1/ALOX5/APOC1/BRCA1/CYP2E1/FASN/GSTP1/HSD17B10/IDO1/IL1B/LPL/NR1H3/PLA2G4A/PRKAA2/PTGS1/SCD/TBXAS1	19
BP	GO:0006633	fatty acid biosynthetic process	17/177	168/18862	3.76435e-13	3.6075e-11	1.9652e-11	ACACA/ACACB/ACSS1/ALOX5/APOC1/BRCA1/CYP2E1/FASN/GSTP1/IL1B/LPL/NR1H3/PLA2G4A/PRKAA2/PTGS1/SCD/TBXAS1	17
BP	GO:0016054	organic acid catabolic process	20/177	258/18862	4.56281e-13	4.271e-11	2.32664e-11	ACACB/AHCY/ALDH5A1/ALDH6A1/FAAH/GLDC/GLS/GOT1/GOT2/HGD/HPD/HSD17B10/IDO1/KYNU/NOS1/NOS2/PRODH/QDPR/SARDH/TDO2	20
BP	GO:0002790	peptide secretion	24/177	401/18862	5.26503e-13	4.8163e-11	2.6237e-11	ABCC8/ACHE/ACSL4/ALOX5/APOE/CCL5/CFTR/CLOCK/DPP4/EGFR/FFAR4/HFE/HIF1A/HMGCR/IL1B/KCNJ11/NOS2/NR1H3/PLA2G6/PRKN/RBP4/SREBF1/TGFB1/UCP2	24
BP	GO:0006163	purine nucleotide metabolic process	25/177	441/18862	5.55365e-13	4.96743e-11	2.70602e-11	ACACA/ACACB/ACSL4/ACSS1/ADSL/APP/FASN/FBP1/GPI/GPX1/HIF1A/HK2/HMGCR/KYNU/LDHA/NOS1/NOS2/PDP1/PNP/PRKAA2/SCD/SUCLA2/SULT1A1/TDO2/TGFB1	25
BP	GO:0006520	cellular amino acid metabolic process	22/177	331/18862	6.54914e-13	5.7305e-11	3.12171e-11	ACY1/AHCY/ALDH5A1/ALDH6A1/DPYD/GLDC/GLS/GOT1/GOT2/HGD/HPD/HSD17B10/IDO1/KYNU/NAGS/NOS1/NOS2/ODC1/PRODH/QDPR/SARDH/TDO2	22
BP	GO:0015850	organic hydroxy compound transport	20/177	271/18862	1.14036e-12	9.76589e-11	5.32e-11	ABCA3/AGTR1/APOC1/APOE/CAV1/CD36/CETP/CFTR/CYP19A1/NOS1/NPC1/NR1H3/PLTP/PRKN/RBP4/SNCA/SOAT1/SPP1/SREBF2/TSPO	20
BP	GO:0010742	macrophage derived foam cell differentiation	10/177	38/18862	1.54442e-12	1.22124e-10	6.65274e-11	AGTR1/CD36/CETP/CSF1/IL18/LPL/NR1H3/PLA2G2A/SOAT1/TGFB1	10
BP	GO:0090077	foam cell differentiation	10/177	38/18862	1.54442e-12	1.22124e-10	6.65274e-11	AGTR1/CD36/CETP/CSF1/IL18/LPL/NR1H3/PLA2G2A/SOAT1/TGFB1	10
BP	GO:0032368	regulation of lipid transport	16/177	156/18862	1.54741e-12	1.22124e-10	6.65274e-11	ABCA3/AGTR1/APOC1/APOE/CAV1/CCK/CETP/CYP19A1/IL1B/NR1H3/PLA2G4A/PLTP/PRKN/SPP1/SREBF2/TSPO	16
BP	GO:0046165	alcohol biosynthetic process	16/177	156/18862	1.54741e-12	1.22124e-10	6.65274e-11	ACACA/ACACB/APOE/BMP2/CFTR/CYP27B1/FASN/GOT1/HMGCR/LBR/PRKAA2/QDPR/SCD/SNCA/SREBF1/SREBF2	16
BP	GO:0006641	triglyceride metabolic process	14/177	108/18862	1.58703e-12	1.22842e-10	6.69187e-11	ABHD5/ACSL4/APOC1/APOE/CAV1/CETP/CYP2E1/GPX1/LIPE/LPL/NR1H3/PIK3CG/PNPLA3/SREBF1	14
BP	GO:0070482	response to oxygen levels	23/177	385/18862	1.73464e-12	1.31734e-10	7.17627e-11	AHCY/ALDH3A1/B3GAT1/BMP2/CASP3/CAV1/DPP4/FAS/HIF1A/HK2/HMOX1/LDHA/MMP2/MYC/NOS1/NOS2/RYR1/SLC2A4/SOD2/TP53/UCP2/VCAM1/VEGFA	23
BP	GO:0001666	response to hypoxia	22/177	348/18862	1.78323e-12	1.32917e-10	7.24069e-11	AHCY/ALDH3A1/B3GAT1/BMP2/CASP3/CAV1/DPP4/HIF1A/HK2/HMOX1/LDHA/MMP2/MYC/NOS1/NOS2/RYR1/SLC2A4/SOD2/TP53/UCP2/VCAM1/VEGFA	22
BP	GO:0030072	peptide hormone secretion	19/177	247/18862	2.07672e-12	1.51978e-10	8.27905e-11	ABCC8/ACSL4/ALOX5/CCL5/CFTR/CLOCK/DPP4/EGFR/FFAR4/HFE/HIF1A/IL1B/KCNJ11/NOS2/PLA2G6/PRKN/RBP4/SREBF1/UCP2	19
BP	GO:0006694	steroid biosynthetic process	17/177	190/18862	2.82122e-12	2.01769e-10	1.09914e-10	ACACA/ACACB/APOE/BMP2/CFTR/CYP19A1/CYP27B1/FASN/HMGCR/HSD11B1/HSD17B10/LBR/PRKAA2/SCD/SREBF1/SREBF2/TSPO	17
BP	GO:0023061	signal release	25/177	475/18862	2.85734e-12	2.01769e-10	1.09914e-10	ABCC4/ABCC8/ACSL4/AGTR1/ALOX5/CCL5/CFTR/CLOCK/CYP19A1/DPP4/EGFR/FFAR4/HFE/HIF1A/IL1B/KCNJ11/NOS2/PLA2G4A/PLA2G6/PRKN/RBP4/SNCA/SPP1/SREBF1/UCP2	25
BP	GO:0036293	response to decreased oxygen levels	22/177	360/18862	3.49538e-12	2.42567e-10	1.32139e-10	AHCY/ALDH3A1/B3GAT1/BMP2/CASP3/CAV1/DPP4/HIF1A/HK2/HMOX1/LDHA/MMP2/MYC/NOS1/NOS2/RYR1/SLC2A4/SOD2/TP53/UCP2/VCAM1/VEGFA	22
BP	GO:0000302	response to reactive oxygen species	18/177	224/18862	3.90377e-12	2.66316e-10	1.45077e-10	APOE/CASP3/CD36/CYP2E1/EGFR/GPX1/GSTP1/HIF1A/HMOX1/HP/IL10/LDHA/MAPK1/MAPK8/MMP2/MMP9/SOD2/UCP2	18
BP	GO:0009306	protein secretion	22/177	367/18862	5.11362e-12	3.43039e-10	1.86871e-10	ABCC8/ACHE/ACSL4/ALOX5/APOE/CCL5/CFTR/CLOCK/DPP4/EGFR/HIF1A/HMGCR/IL1B/KCNJ11/NOS2/NR1H3/PLA2G6/PRKN/RBP4/SREBF1/TGFB1/UCP2	22
BP	GO:0035592	establishment of protein localization to extracellular region	22/177	368/18862	5.39546e-12	3.56012e-10	1.93939e-10	ABCC8/ACHE/ACSL4/ALOX5/APOE/CCL5/CFTR/CLOCK/DPP4/EGFR/HIF1A/HMGCR/IL1B/KCNJ11/NOS2/NR1H3/PLA2G6/PRKN/RBP4/SREBF1/TGFB1/UCP2	22
BP	GO:0071692	protein localization to extracellular region	22/177	375/18862	7.81724e-12	5.0749e-10	2.76457e-10	ABCC8/ACHE/ACSL4/ALOX5/APOE/CCL5/CFTR/CLOCK/DPP4/EGFR/HIF1A/HMGCR/IL1B/KCNJ11/NOS2/NR1H3/PLA2G6/PRKN/RBP4/SREBF1/TGFB1/UCP2	22
BP	GO:0046890	regulation of lipid biosynthetic process	17/177	203/18862	8.21322e-12	5.24733e-10	2.8585e-10	ABCA3/ACACA/ACACB/APOC1/APOE/BMP2/BRCA1/CYP27B1/FASN/HMGCR/IL1B/NR1H3/PRKAA2/SCD/SREBF1/SREBF2/TSPO	17
BP	GO:0007565	female pregnancy	16/177	177/18862	1.0855e-11	6.82677e-10	3.7189e-10	ACSL4/AR/CYP27B1/GOT2/HFE/IDO1/IL1B/KRAS/MAPK1/MMP2/MMP9/SPP1/STS/TIMP1/UCP2/VEGFA	16
BP	GO:0050796	regulation of insulin secretion	16/177	178/18862	1.18309e-11	7.32604e-10	3.99089e-10	ABCC8/ACSL4/ALOX5/CCL5/CFTR/CLOCK/DPP4/HIF1A/IL1B/KCNJ11/NOS2/PLA2G6/PRKN/RBP4/SREBF1/UCP2	16
BP	GO:0051235	maintenance of location	20/177	319/18862	2.25913e-11	1.37773e-09	7.50522e-10	ABHD5/ACACB/APOE/CAV1/CD36/CD4/FTL/HK2/HTT/IL10/IL1B/LPL/NOS1/NR1H3/RYR1/SNCA/SOAT1/SREBF1/SREBF2/TSPO	20
BP	GO:1901617	organic hydroxy compound biosynthetic process	18/177	251/18862	2.63073e-11	1.5804e-09	8.60929e-10	ACACA/ACACB/APOE/BMP2/CFTR/CYP27B1/FASN/GOT1/HMGCR/HSD17B10/LBR/PLTP/PRKAA2/QDPR/SCD/SNCA/SREBF1/SREBF2	18
BP	GO:0071248	cellular response to metal ion	16/177	189/18862	2.94482e-11	1.74307e-09	9.49545e-10	APP/B2M/BRAF/EGFR/FBP1/HFE/HMOX1/MAPK1/MAPK8/MMP9/PRKAA2/PRKN/RYR1/SNCA/TF/TSPO	16
BP	GO:0030301	cholesterol transport	13/177	109/18862	3.00135e-11	1.75079e-09	9.53747e-10	ABCA3/APOC1/APOE/CAV1/CD36/CETP/CFTR/NPC1/NR1H3/PLTP/SOAT1/SREBF2/TSPO	13
BP	GO:0051341	regulation of oxidoreductase activity	13/177	110/18862	3.37608e-11	1.94124e-09	1.0575e-09	AGTR1/APOE/CAV1/CYP27B1/EGFR/GLA/HIF1A/HP/IL1B/KRAS/PDP1/PRKN/SNCA	13
BP	GO:0055088	lipid homeostasis	15/177	162/18862	3.48348e-11	1.97479e-09	1.07577e-09	ABCA3/ABHD5/ACACA/APOE/CAV1/CETP/GOT1/IL18/LPL/NPC1/NR1H3/PNPLA3/PRKAA2/SOAT1/SREBF2	15
BP	GO:0050727	regulation of inflammatory response	21/177	366/18862	3.66159e-11	2.04693e-09	1.11507e-09	AGTR1/ALOX5/APOE/APP/CCL5/CLOCK/EGFR/FFAR4/GPX1/GSTP1/IDO1/IL10/IL18/IL1B/LPL/MMP9/NR1H3/PIK3CG/PLA2G2A/SERPINE1/SNCA	21
BP	GO:0006695	cholesterol biosynthetic process	11/177	72/18862	6.69099e-11	3.63935e-09	1.98255e-09	ACACA/ACACB/APOE/CFTR/FASN/HMGCR/LBR/PRKAA2/SCD/SREBF1/SREBF2	11
BP	GO:1902653	secondary alcohol biosynthetic process	11/177	72/18862	6.69099e-11	3.63935e-09	1.98255e-09	ACACA/ACACB/APOE/CFTR/FASN/HMGCR/LBR/PRKAA2/SCD/SREBF1/SREBF2	11
BP	GO:0016042	lipid catabolic process	20/177	340/18862	7.09574e-11	3.80805e-09	2.07445e-09	ABHD5/ACACB/APOC1/APOE/CYP19A1/CYP27B1/FAAH/GLA/HSD11B1/HSD17B10/IL1B/LIPE/LPL/PIK3CG/PLA2G2A/PLA2G4A/PLA2G6/PNPLA3/SPP1/STS	20
BP	GO:0009259	ribonucleotide metabolic process	22/177	425/18862	8.86772e-11	4.69639e-09	2.55837e-09	ACACA/ACACB/ACSL4/ACSS1/ADSL/APP/DPYD/FASN/FBP1/GPI/HIF1A/HK2/HMGCR/KYNU/LDHA/PDP1/PRKAA2/SCD/SUCLA2/SULT1A1/TDO2/TGFB1	22
BP	GO:0044706	multi-multicellular organism process	16/177	204/18862	9.29796e-11	4.8603e-09	2.64766e-09	ACSL4/AR/CYP27B1/GOT2/HFE/IDO1/IL1B/KRAS/MAPK1/MMP2/MMP9/SPP1/STS/TIMP1/UCP2/VEGFA	16
BP	GO:1902930	regulation of alcohol biosynthetic process	11/177	75/18862	1.05838e-10	5.4615e-09	2.97517e-09	ACACA/ACACB/APOE/BMP2/CYP27B1/FASN/HMGCR/SCD/SNCA/SREBF1/SREBF2	11
BP	GO:0030073	insulin secretion	16/177	207/18862	1.15658e-10	5.89268e-09	3.21005e-09	ABCC8/ACSL4/ALOX5/CCL5/CFTR/CLOCK/DPP4/HIF1A/IL1B/KCNJ11/NOS2/PLA2G6/PRKN/RBP4/SREBF1/UCP2	16
BP	GO:0015918	sterol transport	13/177	122/18862	1.26868e-10	6.30424e-09	3.43426e-09	ABCA3/APOC1/APOE/CAV1/CD36/CETP/CFTR/NPC1/NR1H3/PLTP/SOAT1/SREBF2/TSPO	13
BP	GO:0019218	regulation of steroid metabolic process	13/177	122/18862	1.26868e-10	6.30424e-09	3.43426e-09	ACACA/ACACB/AGTR1/APOC1/APOE/BMP2/CYP27B1/FASN/HMGCR/SCD/SREBF1/SREBF2/TSPO	13
BP	GO:0019693	ribose phosphate metabolic process	22/177	435/18862	1.38308e-10	6.78891e-09	3.69828e-09	ACACA/ACACB/ACSL4/ACSS1/ADSL/APP/DPYD/FASN/FBP1/GPI/HIF1A/HK2/HMGCR/KYNU/LDHA/PDP1/PRKAA2/SCD/SUCLA2/SULT1A1/TDO2/TGFB1	22
BP	GO:0015908	fatty acid transport	14/177	150/18862	1.44668e-10	7.01555e-09	3.82174e-09	ACACA/ACACB/ACE/ACSL4/APOE/CCK/CD36/GLS/GOT2/IL1B/KCNJ10/PLA2G2A/PLA2G4A/PRKAA2	14
BP	GO:0016126	sterol biosynthetic process	11/177	78/18862	1.64042e-10	7.86035e-09	4.28195e-09	ACACA/ACACB/APOE/CFTR/FASN/HMGCR/LBR/PRKAA2/SCD/SREBF1/SREBF2	11
BP	GO:0097006	regulation of plasma lipoprotein particle levels	12/177	101/18862	1.85059e-10	8.7631e-09	4.77373e-09	AGTR1/APOC1/APOE/CD36/CETP/HMOX1/LPL/NPC1/PLA2G2A/PLTP/SOAT1/VLDLR	12
BP	GO:0071241	cellular response to inorganic substance	16/177	216/18862	2.17906e-10	1.01985e-08	5.55566e-09	APP/B2M/BRAF/EGFR/FBP1/HFE/HMOX1/MAPK1/MAPK8/MMP9/PRKAA2/PRKN/RYR1/SNCA/TF/TSPO	16
BP	GO:0009150	purine ribonucleotide metabolic process	21/177	408/18862	2.72015e-10	1.25846e-08	6.85549e-09	ACACA/ACACB/ACSL4/ACSS1/ADSL/APP/FASN/FBP1/GPI/HIF1A/HK2/HMGCR/KYNU/LDHA/PDP1/PRKAA2/SCD/SUCLA2/SULT1A1/TDO2/TGFB1	21
BP	GO:0042119	neutrophil activation	23/177	500/18862	3.30578e-10	1.51202e-08	8.23676e-09	ALOX5/B2M/CCL5/CD36/CXCL8/DSP/FTL/GLA/GPI/GSTP1/GUSB/HLA-B/HP/IL18/MAPK1/MMP9/PLA2G2A/PNP/RNASE3/SERPINA1/SERPINA3/SLC2A3/SLPI	23
BP	GO:0048732	gland development	21/177	413/18862	3.39653e-10	1.52583e-08	8.312e-09	AR/BMP2/CAV1/CCND1/CSF1/EGFR/FASN/GOT2/GPX1/HFE/HIF1A/HK2/HMOX1/IL10/KRAS/MAPK1/QDPR/TGFB1/TSPO/UCP2/VEGFA	21
BP	GO:2000378	negative regulation of reactive oxygen species metabolic process	10/177	63/18862	3.41179e-10	1.52583e-08	8.312e-09	BRCA1/CAV1/GLA/HIF1A/HK2/HP/IL10/PRKN/TP53/TSPO	10
BP	GO:0033344	cholesterol efflux	10/177	64/18862	4.01108e-10	1.77413e-08	9.66464e-09	ABCA3/APOC1/APOE/CAV1/CETP/NPC1/NR1H3/PLTP/SOAT1/SREBF2	10
BP	GO:0019915	lipid storage	11/177	85/18862	4.25133e-10	1.83996e-08	1.00232e-08	ABHD5/ACACB/APOE/CAV1/CD36/IL1B/LPL/NR1H3/SOAT1/SREBF1/SREBF2	11
BP	GO:0032370	positive regulation of lipid transport	11/177	85/18862	4.25133e-10	1.83996e-08	1.00232e-08	ABCA3/APOE/CAV1/CCK/CETP/CYP19A1/IL1B/NR1H3/PLA2G4A/PLTP/SPP1	11
BP	GO:0010743	regulation of macrophage derived foam cell differentiation	8/177	32/18862	4.453e-10	1.90674e-08	1.0387e-08	AGTR1/CD36/CETP/CSF1/IL18/LPL/NR1H3/PLA2G2A	8
BP	GO:0034599	cellular response to oxidative stress	18/177	299/18862	4.61356e-10	1.95469e-08	1.06483e-08	ALOX5/CD36/EGFR/GPX1/GSTP1/HIF1A/HMOX1/IL10/MAPK1/MAPK8/MMP2/MMP9/PRKAA2/PRKN/PRODH/SNCA/SOD2/TP53	18
BP	GO:0071496	cellular response to external stimulus	18/177	303/18862	5.71391e-10	2.39568e-08	1.30505e-08	CASP8/CYP27B1/EGFR/FAS/GOT1/GSTP1/HFE/HMOX1/IL1B/LPL/MAPK1/MAPK8/PRKAA2/SREBF1/SREBF2/TP53/UCP2/VCAM1	18
BP	GO:0097305	response to alcohol	16/177	233/18862	6.65769e-10	2.7626e-08	1.50494e-08	ACACA/BRCA1/CASP8/CCND1/CFTR/CYP2E1/GOT2/GSTP1/PRKAA2/RBP4/SCNN1B/SLC2A4/SOD2/SREBF1/TGFB1/VCAM1	16
BP	GO:0007611	learning or memory	16/177	235/18862	7.54512e-10	3.09889e-08	1.68813e-08	APOE/APP/B2M/BCHE/BDNF/CASP3/CCK/EGFR/GRIA1/HIF1A/HTT/KRAS/MAPK1/PRKN/SLC2A4/VLDLR	16
BP	GO:1903532	positive regulation of secretion by cell	17/177	271/18862	7.6785e-10	3.12181e-08	1.70062e-08	ACHE/ACSL4/BMP2/CCK/CFTR/CYP19A1/EGFR/FFAR4/HFE/HIF1A/IL1B/PLA2G4A/PLA2G6/RBP4/SNCA/SPP1/TGFB1	17
BP	GO:0046486	glycerolipid metabolic process	21/177	433/18862	7.9996e-10	3.21984e-08	1.75402e-08	ABCA3/ABHD5/ACHE/ACSL4/APOC1/APOE/CAV1/CETP/CYP2E1/FAAH/GPX1/LIPE/LPL/NR1H3/PIK3CG/PIK3R1/PLA2G2A/PLA2G4A/PLA2G6/PNPLA3/SREBF1	21
BP	GO:0001659	temperature homeostasis	14/177	171/18862	8.26642e-10	3.29429e-08	1.79458e-08	ACHE/APC/CAV1/CD36/DIO2/FFAR4/GPX1/IL18/IL1B/NR1H3/SCD/TSHR/UCP2/VEGFA	14
BP	GO:0050810	regulation of steroid biosynthetic process	11/177	91/18862	8.98297e-10	3.54475e-08	1.93101e-08	ACACA/ACACB/APOE/BMP2/CYP27B1/FASN/HMGCR/SCD/SREBF1/SREBF2/TSPO	11
BP	GO:0009416	response to light stimulus	18/177	319/18862	1.30152e-09	5.08603e-08	2.77063e-08	APP/CASP3/CCK/CCND1/CLOCK/EGFR/GPX1/HIF1A/KRAS/MAPK10/MAPK8/MMP1/MMP2/MMP9/MYC/PIK3R1/TIMP1/TP53	18
BP	GO:0009314	response to radiation	21/177	447/18862	1.41646e-09	5.48196e-08	2.98632e-08	APP/BRCA1/CASP3/CCK/CCND1/CLOCK/EGFR/GPX1/HIF1A/KRAS/MAPK10/MAPK8/MMP1/MMP2/MMP9/MYC/PIK3R1/SOD2/TIMP1/TP53/VCAM1	21
BP	GO:0070141	response to UV-A	6/177	14/18862	1.76979e-09	6.78418e-08	3.6957e-08	CCND1/EGFR/MMP1/MMP2/MMP9/TIMP1	6
BP	GO:0120162	positive regulation of cold-induced thermogenesis	11/177	97/18862	1.7985e-09	6.82923e-08	3.72024e-08	ACHE/APC/CAV1/CD36/DIO2/FFAR4/IL18/SCD/TSHR/UCP2/VEGFA	11
BP	GO:0042180	cellular ketone metabolic process	16/177	254/18862	2.33532e-09	8.78473e-08	4.78551e-08	ACACB/APOC1/BMP2/BRCA1/CAV1/GOT2/HSD17B10/IDO1/IL1B/KYNU/NR1H3/ODC1/PDP1/PRKAA2/SREBF1/TDO2	16
BP	GO:0051047	positive regulation of secretion	17/177	295/18862	2.79137e-09	1.0403e-07	5.66709e-08	ACHE/ACSL4/BMP2/CCK/CFTR/CYP19A1/EGFR/FFAR4/HFE/HIF1A/IL1B/PLA2G4A/PLA2G6/RBP4/SNCA/SPP1/TGFB1	17
BP	GO:2001234	negative regulation of apoptotic signaling pathway	15/177	224/18862	3.28648e-09	1.21359e-07	6.61105e-08	AR/BDNF/BRCA1/CASP8/FAS/GPX1/GSTP1/HIF1A/HMOX1/HTT/IL1B/MMP9/PRKN/SERPINE1/SOD2	15
BP	GO:1901654	response to ketone	14/177	193/18862	4.01182e-09	1.46796e-07	7.99677e-08	ACACA/AR/CAV1/CCND1/CFTR/EGFR/KCNJ11/NR1H3/PRKAA2/SCNN1B/SPP1/SREBF1/TGFB1/TSPO	14
BP	GO:0050729	positive regulation of inflammatory response	12/177	133/18862	4.59379e-09	1.66577e-07	9.07431e-08	AGTR1/APP/CLOCK/EGFR/IDO1/IL18/IL1B/LPL/PIK3CG/PLA2G2A/SERPINE1/SNCA	12
BP	GO:0071222	cellular response to lipopolysaccharide	14/177	197/18862	5.22785e-09	1.86904e-07	1.01816e-07	CCL5/CD36/CXCL8/GSTP1/IL10/IL18/IL1B/MAPK1/MAPK8/NOS2/NR1H3/SERPINE1/TGFB1/TSPO	14
BP	GO:0046686	response to cadmium ion	9/177	61/18862	5.24723e-09	1.86904e-07	1.01816e-07	B2M/EGFR/GOT1/HMOX1/MAPK1/MAPK8/MMP9/NPC1/SOD2	9
BP	GO:0032092	positive regulation of protein binding	10/177	83/18862	5.52485e-09	1.9337e-07	1.05339e-07	ACE/APOE/APP/B2M/BDNF/BMP2/CAV1/HFE/MMP9/PRKN	10
BP	GO:0051262	protein tetramerization	10/177	83/18862	5.52485e-09	1.9337e-07	1.05339e-07	ACACA/ACACB/B2M/GLS/HSD17B10/RYR1/SNCA/SOD2/TDO2/TP53	10
BP	GO:0071216	cellular response to biotic stimulus	15/177	233/18862	5.62135e-09	1.95051e-07	1.06255e-07	CCL5/CD36/CXCL8/GSTP1/IL10/IL18/IL1B/MAPK1/MAPK8/NOS2/NR1H3/SERPINE1/TGFB1/TP53/TSPO	15
BP	GO:0010039	response to iron ion	7/177	28/18862	5.7043e-09	1.96238e-07	1.06901e-07	B2M/CCND1/HFE/HIF1A/HMOX1/SNCA/TF	7
BP	GO:0009895	negative regulation of catabolic process	17/177	312/18862	6.47116e-09	2.20732e-07	1.20245e-07	ACACB/APOC1/EGFR/FBP1/HFE/HMGCR/HMOX1/HP/IL10/IL1B/NOS2/NPC1/PIK3CG/SNCA/TIMP1/TP53/TSPO	17
BP	GO:0050890	cognition	16/177	276/18862	7.6752e-09	2.59602e-07	1.41419e-07	APOE/APP/B2M/BCHE/BDNF/CASP3/CCK/EGFR/GRIA1/HIF1A/HTT/KRAS/MAPK1/PRKN/SLC2A4/VLDLR	16
BP	GO:0033865	nucleoside bisphosphate metabolic process	12/177	140/18862	8.24624e-09	2.72058e-07	1.48205e-07	ACACA/ACACB/ACSL4/ACSS1/FASN/HMGCR/KYNU/PDP1/SCD/SUCLA2/SULT1A1/TDO2	12
BP	GO:0033875	ribonucleoside bisphosphate metabolic process	12/177	140/18862	8.24624e-09	2.72058e-07	1.48205e-07	ACACA/ACACB/ACSL4/ACSS1/FASN/HMGCR/KYNU/PDP1/SCD/SUCLA2/SULT1A1/TDO2	12
BP	GO:0034032	purine nucleoside bisphosphate metabolic process	12/177	140/18862	8.24624e-09	2.72058e-07	1.48205e-07	ACACA/ACACB/ACSL4/ACSS1/FASN/HMGCR/KYNU/PDP1/SCD/SUCLA2/SULT1A1/TDO2	12
BP	GO:0032768	regulation of monooxygenase activity	9/177	65/18862	9.36644e-09	3.06503e-07	1.66969e-07	APOE/CAV1/CYP27B1/EGFR/GLA/HIF1A/IL1B/KRAS/SNCA	9
BP	GO:0033273	response to vitamin	10/177	89/18862	1.10042e-08	3.53631e-07	1.92642e-07	BCHE/CCND1/CD4/CYP27B1/EGFR/GSTP1/KYNU/SOD2/SPP1/TSPO	10
BP	GO:0048771	tissue remodeling	13/177	175/18862	1.10319e-08	3.53631e-07	1.92642e-07	ACE/ACP5/CAV1/EGFR/HIF1A/IL18/MMP2/SPP1/TF/TGFB1/TIMP1/TNFRSF11B/TP53	13
BP	GO:0003018	vascular process in circulatory system	15/177	245/18862	1.10837e-08	3.53631e-07	1.92642e-07	ABCC4/ACE/AGTR1/APOE/CAV1/CD36/EGFR/GPX1/NOS1/SCNN1B/SLC2A3/SLC2A4/SOD2/TGFB1/VEGFA	15
BP	GO:0071219	cellular response to molecule of bacterial origin	14/177	209/18862	1.11581e-08	3.53631e-07	1.92642e-07	CCL5/CD36/CXCL8/GSTP1/IL10/IL18/IL1B/MAPK1/MAPK8/NOS2/NR1H3/SERPINE1/TGFB1/TSPO	14
BP	GO:0106106	cold-induced thermogenesis	12/177	144/18862	1.135e-08	3.54138e-07	1.92918e-07	ACHE/APC/CAV1/CD36/DIO2/FFAR4/IL18/NR1H3/SCD/TSHR/UCP2/VEGFA	12
BP	GO:0120161	regulation of cold-induced thermogenesis	12/177	144/18862	1.135e-08	3.54138e-07	1.92918e-07	ACHE/APC/CAV1/CD36/DIO2/FFAR4/IL18/NR1H3/SCD/TSHR/UCP2/VEGFA	12
BP	GO:1903146	regulation of autophagy of mitochondrion	7/177	31/18862	1.23714e-08	3.83039e-07	2.08662e-07	HIF1A/HTT/PRKN/SREBF1/SREBF2/TP53/TSPO	7
BP	GO:0009411	response to UV	12/177	146/18862	1.32653e-08	4.07578e-07	2.2203e-07	CASP3/CCND1/EGFR/GPX1/MAPK8/MMP1/MMP2/MMP9/MYC/PIK3R1/TIMP1/TP53	12
BP	GO:0045540	regulation of cholesterol biosynthetic process	8/177	48/18862	1.40592e-08	4.25476e-07	2.31779e-07	ACACA/ACACB/APOE/FASN/HMGCR/SCD/SREBF1/SREBF2	8
BP	GO:0106118	regulation of sterol biosynthetic process	8/177	48/18862	1.40592e-08	4.25476e-07	2.31779e-07	ACACA/ACACB/APOE/FASN/HMGCR/SCD/SREBF1/SREBF2	8
BP	GO:0071214	cellular response to abiotic stimulus	17/177	330/18862	1.48743e-08	4.43474e-07	2.41584e-07	CASP3/CASP8/CLOCK/EGFR/FAS/GOT1/IL1B/MAPK8/MMP1/MMP2/MMP9/MYC/PIK3R1/SLC2A4/TIMP1/TP53/TSPO	17
BP	GO:0104004	cellular response to environmental stimulus	17/177	330/18862	1.48743e-08	4.43474e-07	2.41584e-07	CASP3/CASP8/CLOCK/EGFR/FAS/GOT1/IL1B/MAPK8/MMP1/MMP2/MMP9/MYC/PIK3R1/SLC2A4/TIMP1/TP53/TSPO	17
BP	GO:0010744	positive regulation of macrophage derived foam cell differentiation	6/177	19/18862	1.53788e-08	4.55144e-07	2.47941e-07	AGTR1/CD36/CSF1/IL18/LPL/PLA2G2A	6
BP	GO:0097191	extrinsic apoptotic signaling pathway	14/177	217/18862	1.79907e-08	5.24729e-07	2.85848e-07	AR/BRCA1/CASP3/CASP8/CAV1/FAS/GPX1/GSTP1/HMOX1/HTT/IL1B/PIK3R1/SERPINE1/TGFB1	14
BP	GO:1903792	negative regulation of anion transport	14/177	217/18862	1.79907e-08	5.24729e-07	2.85848e-07	APOC1/APOE/CD36/FFAR4/HMGCR/IL1B/KCNJ11/NOS1/NR1H3/PRKN/SNCA/SREBF1/SREBF2/UCP2	14
BP	GO:0032371	regulation of sterol transport	9/177	70/18862	1.83048e-08	5.26264e-07	2.86684e-07	ABCA3/APOC1/APOE/CAV1/CETP/NR1H3/PLTP/SREBF2/TSPO	9
BP	GO:0032374	regulation of cholesterol transport	9/177	70/18862	1.83048e-08	5.26264e-07	2.86684e-07	ABCA3/APOC1/APOE/CAV1/CETP/NR1H3/PLTP/SREBF2/TSPO	9
BP	GO:0034368	protein-lipid complex remodeling	7/177	33/18862	1.97836e-08	5.60767e-07	3.0548e-07	AGTR1/APOC1/APOE/CETP/LPL/PLA2G2A/PLTP	7
BP	GO:0034369	plasma lipoprotein particle remodeling	7/177	33/18862	1.97836e-08	5.60767e-07	3.0548e-07	AGTR1/APOC1/APOE/CETP/LPL/PLA2G2A/PLTP	7
BP	GO:0043627	response to estrogen	9/177	71/18862	2.07942e-08	5.85293e-07	3.1884e-07	AR/BRCA1/CAV1/CCND1/CYP27B1/HMOX1/LDHA/MAPK1/TNFRSF11B	9
BP	GO:0009074	aromatic amino acid family catabolic process	6/177	20/18862	2.17992e-08	6.09318e-07	3.31928e-07	HGD/HPD/IDO1/KYNU/QDPR/TDO2	6
BP	GO:1990845	adaptive thermogenesis	12/177	153/18862	2.24698e-08	6.20705e-07	3.38131e-07	ACHE/APC/CAV1/CD36/DIO2/FFAR4/IL18/NR1H3/SCD/TSHR/UCP2/VEGFA	12
BP	GO:1903409	reactive oxygen species biosynthetic process	11/177	123/18862	2.25759e-08	6.20705e-07	3.38131e-07	ALOX5/CAV1/CD36/GLA/IL10/IL1B/NOS1/NOS2/SNCA/SOD2/TSPO	11
BP	GO:0009743	response to carbohydrate	14/177	221/18862	2.26692e-08	6.20705e-07	3.38131e-07	CASP3/CFTR/GOT1/GSTP1/HIF1A/KCNJ11/LDHA/LPL/PLA2G6/PNPLA3/PRKAA2/SOD2/SREBF1/UCP2	14
BP	GO:0033002	muscle cell proliferation	14/177	222/18862	2.39994e-08	6.52686e-07	3.55553e-07	ABCC4/CCL5/EGFR/ELN/GSTP1/HMOX1/IGFBP3/IL10/IL18/MAPK1/MMP2/MMP9/RBP4/SOD2	14
BP	GO:0032355	response to estradiol	11/177	125/18862	2.67278e-08	7.22009e-07	3.93317e-07	CASP3/CASP8/CCND1/CD4/CYP19A1/EGFR/ESR2/GSTP1/IL10/KCNJ11/TGFB1	11
BP	GO:0071827	plasma lipoprotein particle organization	8/177	52/18862	2.7157e-08	7.28713e-07	3.96969e-07	AGTR1/APOC1/APOE/CETP/LPL/PLA2G2A/PLTP/SOAT1	8
BP	GO:0007568	aging	16/177	304/18862	2.99163e-08	7.92509e-07	4.31722e-07	ALDH3A1/APP/B2M/CDKN2A/IL10/KRAS/KYNU/MAPK1/SERPINE1/SOD2/SREBF1/TIMP1/TP53/TSPO/UCP2/VCAM1	16
BP	GO:0009165	nucleotide biosynthetic process	15/177	264/18862	3.00742e-08	7.92509e-07	4.31722e-07	ACACA/ACACB/ACSL4/ACSS1/ADSL/FASN/IDO1/KYNU/MAPK1/NOS1/NOS2/PDP1/PNP/SCD/TGFB1	15
BP	GO:0046503	glycerolipid catabolic process	9/177	74/18862	3.01252e-08	7.92509e-07	4.31722e-07	ABHD5/APOC1/FAAH/LIPE/LPL/PIK3CG/PLA2G4A/PLA2G6/PNPLA3	9
BP	GO:0034367	protein-containing complex remodeling	7/177	35/18862	3.06525e-08	8.01144e-07	4.36426e-07	AGTR1/APOC1/APOE/CETP/LPL/PLA2G2A/PLTP	7
BP	GO:2001233	regulation of apoptotic signaling pathway	17/177	348/18862	3.24152e-08	8.41748e-07	4.58545e-07	AR/BDNF/BRCA1/CASP8/CAV1/FAS/GPX1/GSTP1/HIF1A/HMOX1/HTT/IL1B/MMP9/PRKN/SERPINE1/SOD2/TP53	17
BP	GO:1901293	nucleoside phosphate biosynthetic process	15/177	267/18862	3.49334e-08	9.01327e-07	4.91001e-07	ACACA/ACACB/ACSL4/ACSS1/ADSL/FASN/IDO1/KYNU/MAPK1/NOS1/NOS2/PDP1/PNP/SCD/TGFB1	15
BP	GO:0048660	regulation of smooth muscle cell proliferation	12/177	160/18862	3.70436e-08	9.49684e-07	5.17343e-07	ABCC4/CCL5/EGFR/ELN/GSTP1/HMOX1/IGFBP3/IL10/IL18/MMP2/MMP9/SOD2	12
BP	GO:2000379	positive regulation of reactive oxygen species metabolic process	10/177	101/18862	3.77391e-08	9.61392e-07	5.23721e-07	AGTR1/CD36/EGFR/GSTP1/IL1B/SNCA/SOD2/TGFB1/TP53/TSPO	10
BP	GO:0002792	negative regulation of peptide secretion	9/177	76/18862	3.82128e-08	9.67337e-07	5.2696e-07	APOE/FFAR4/HMGCR/IL1B/KCNJ11/NR1H3/PRKN/SREBF1/UCP2	9
BP	GO:0071900	regulation of protein serine/threonine kinase activity	20/177	492/18862	4.03755e-08	1.0157e-06	5.53304e-07	APC/APOE/BMP2/CASP3/CAV1/CCND1/CDKN2A/CDKN3/EGFR/GSTP1/HTT/IL1B/KRAS/MAPK1/MAPK10/PIK3CG/SNCA/TF/TGFB1/VEGFA	20
BP	GO:0048659	smooth muscle cell proliferation	12/177	162/18862	4.25337e-08	1.06008e-06	5.77482e-07	ABCC4/CCL5/EGFR/ELN/GSTP1/HMOX1/IGFBP3/IL10/IL18/MMP2/MMP9/SOD2	12
BP	GO:0043393	regulation of protein binding	13/177	196/18862	4.26758e-08	1.06008e-06	5.77482e-07	ACE/APOE/APP/B2M/BDNF/BMP2/CAV1/HFE/IL10/MAPK8/MMP9/PRKN/SLPI	13
BP	GO:0070661	leukocyte proliferation	16/177	312/18862	4.29299e-08	1.06008e-06	5.77482e-07	ACE/CASP3/CCL5/CD320/CD4/CSF1/GSTP1/IDO1/IL10/IL18/IL1B/MAPK1/PIK3CG/PNP/TP53/VCAM1	16
BP	GO:2001237	negative regulation of extrinsic apoptotic signaling pathway	10/177	103/18862	4.55985e-08	1.11911e-06	6.09638e-07	AR/BRCA1/CASP8/FAS/GPX1/GSTP1/HMOX1/HTT/IL1B/SERPINE1	10
BP	GO:0030879	mammary gland development	11/177	132/18862	4.71395e-08	1.14992e-06	6.26421e-07	AR/CAV1/CCND1/CSF1/FASN/GOT2/GPX1/HIF1A/HK2/MAPK1/VEGFA	11
BP	GO:0031668	cellular response to extracellular stimulus	14/177	235/18862	4.90478e-08	1.18253e-06	6.44185e-07	CYP27B1/FAS/GSTP1/HFE/HMOX1/LPL/MAPK1/MAPK8/PRKAA2/SREBF1/SREBF2/TP53/UCP2/VCAM1	14
BP	GO:0051289	protein homotetramerization	8/177	56/18862	4.96514e-08	1.18253e-06	6.44185e-07	ACACA/ACACB/B2M/GLS/HSD17B10/RYR1/SOD2/TDO2	8
BP	GO:0051353	positive regulation of oxidoreductase activity	8/177	56/18862	4.96514e-08	1.18253e-06	6.44185e-07	AGTR1/APOE/CYP27B1/HIF1A/IL1B/KRAS/PDP1/SNCA	8
BP	GO:0071825	protein-lipid complex subunit organization	8/177	56/18862	4.96514e-08	1.18253e-06	6.44185e-07	AGTR1/APOC1/APOE/CETP/LPL/PLA2G2A/PLTP/SOAT1	8
BP	GO:0002446	neutrophil mediated immunity	20/177	499/18862	5.08967e-08	1.20505e-06	6.56457e-07	ACE/ALOX5/B2M/CD36/DSP/FTL/GLA/GPI/GSTP1/GUSB/HLA-B/HP/MAPK1/MMP9/PNP/RNASE3/SERPINA1/SERPINA3/SLC2A3/SLPI	20
BP	GO:0006637	acyl-CoA metabolic process	10/177	105/18862	5.48673e-08	1.28396e-06	6.99441e-07	ACACA/ACACB/ACSL4/ACSS1/FASN/KYNU/PDP1/SCD/SUCLA2/TDO2	10
BP	GO:0035383	thioester metabolic process	10/177	105/18862	5.48673e-08	1.28396e-06	6.99441e-07	ACACA/ACACB/ACSL4/ACSS1/FASN/KYNU/PDP1/SCD/SUCLA2/TDO2	10
BP	GO:0006084	acetyl-CoA metabolic process	7/177	38/18862	5.61795e-08	1.30707e-06	7.12028e-07	ACACA/ACACB/ACSS1/FASN/KYNU/PDP1/TDO2	7
BP	GO:0043271	negative regulation of ion transport	16/177	319/18862	5.83521e-08	1.34981e-06	7.35314e-07	APOC1/APOE/CAV1/CD36/FFAR4/HMGCR/IL1B/KCNJ11/MMP9/NOS1/NR1H3/PRKN/SNCA/SREBF1/SREBF2/UCP2	16
BP	GO:0070371	ERK1 and ERK2 cascade	16/177	320/18862	6.09268e-08	1.40132e-06	7.63371e-07	APOE/APP/BMP2/BRAF/CCL5/CD36/CD4/EGFR/FFAR4/GSTP1/IL1B/MAPK1/MYC/PLA2G2A/TF/TGFB1	16
BP	GO:0140353	lipid export from cell	9/177	81/18862	6.72217e-08	1.53732e-06	8.37457e-07	ABCC4/AGTR1/CCK/CYP19A1/GLS/IL1B/NOS2/PLA2G4A/SPP1	9
BP	GO:1903531	negative regulation of secretion by cell	11/177	139/18862	8.03983e-08	1.82827e-06	9.95954e-07	APOE/FFAR4/HMGCR/HMOX1/IL1B/KCNJ11/NR1H3/PRKN/SNCA/SREBF1/UCP2	11
BP	GO:0006898	receptor-mediated endocytosis	16/177	328/18862	8.55648e-08	1.93482e-06	1.054e-06	ACHE/APOC1/APOE/B2M/CAV1/CD36/CXCL8/GRIA1/HFE/HP/HSPG2/SERPINE1/SNCA/TF/VEGFA/VLDLR	16
BP	GO:0090181	regulation of cholesterol metabolic process	8/177	61/18862	9.89078e-08	2.22404e-06	1.21155e-06	ACACA/ACACB/APOE/FASN/HMGCR/SCD/SREBF1/SREBF2	8
BP	GO:0050673	epithelial cell proliferation	18/177	428/18862	1.21284e-07	2.71205e-06	1.4774e-06	AGTR1/ALOX5/APOE/AR/B2M/BMP2/CAV1/CCND1/EGFR/GPX1/HIF1A/HMOX1/IGFBP3/IL10/MAPK1/MYC/TGFB1/VEGFA	18
BP	GO:0006706	steroid catabolic process	6/177	26/18862	1.23573e-07	2.74797e-06	1.49696e-06	APOE/CYP19A1/CYP27B1/HSD11B1/SPP1/STS	6
BP	GO:0035690	cellular response to drug	8/177	63/18862	1.2802e-07	2.83122e-06	1.54232e-06	EGFR/FBP1/IL1B/MYC/NOS2/PRKAA2/QDPR/TP53	8
BP	GO:0033559	unsaturated fatty acid metabolic process	10/177	115/18862	1.30783e-07	2.8765e-06	1.56698e-06	ALOX5/CYP2E1/FAAH/GPX1/GSTP1/IL1B/PLA2G4A/PTGS1/SCD/TBXAS1	10
BP	GO:0070997	neuron death	16/177	342/18862	1.51387e-07	3.3116e-06	1.804e-06	APOE/APP/BDNF/CASP3/CASP8/CCL5/CSF1/FAS/HIF1A/HMOX1/IL10/KRAS/PRKN/SNCA/SOD2/TP53	16
BP	GO:0007263	nitric oxide mediated signal transduction	6/177	27/18862	1.57648e-07	3.41146e-06	1.85841e-06	APOE/CD36/EGFR/NOS1/NOS2/VEGFA	6
BP	GO:0009065	glutamine family amino acid catabolic process	6/177	27/18862	1.57648e-07	3.41146e-06	1.85841e-06	GLS/GOT1/GOT2/NOS1/NOS2/PRODH	6
BP	GO:0043312	neutrophil degranulation	19/177	485/18862	1.59992e-07	3.44368e-06	1.87595e-06	ALOX5/B2M/CD36/DSP/FTL/GLA/GPI/GSTP1/GUSB/HLA-B/HP/MAPK1/MMP9/PNP/RNASE3/SERPINA1/SERPINA3/SLC2A3/SLPI	19
BP	GO:0010874	regulation of cholesterol efflux	7/177	44/18862	1.6269e-07	3.48312e-06	1.89744e-06	ABCA3/APOE/CAV1/CETP/NR1H3/PLTP/SREBF2	7
BP	GO:1901653	cellular response to peptide	17/177	391/18862	1.73259e-07	3.68977e-06	2.01001e-06	AGTR1/APC/APP/CAV1/CD36/GOT1/GSTP1/IL1B/LPL/PIK3R1/PNPLA3/SLC2A4/SREBF1/TP53/TSHR/UCP2/VCAM1	17
BP	GO:0002283	neutrophil activation involved in immune response	19/177	488/18862	1.75954e-07	3.72745e-06	2.03054e-06	ALOX5/B2M/CD36/DSP/FTL/GLA/GPI/GSTP1/GUSB/HLA-B/HP/MAPK1/MMP9/PNP/RNASE3/SERPINA1/SERPINA3/SLC2A3/SLPI	19
BP	GO:0010821	regulation of mitochondrion organization	11/177	151/18862	1.87508e-07	3.95142e-06	2.15255e-06	CASP8/GPX1/HIF1A/HTT/MAPK8/MMP9/PRKN/SREBF1/SREBF2/TP53/TSPO	11
BP	GO:0001676	long-chain fatty acid metabolic process	10/177	120/18862	1.95595e-07	4.10037e-06	2.23369e-06	ACSL4/ALOX5/CYP2E1/FAAH/GPX1/GSTP1/PLA2G4A/PNPLA3/PTGS1/TBXAS1	10
BP	GO:0031960	response to corticosteroid	11/177	152/18862	2.00508e-07	4.18158e-06	2.27793e-06	ABCA3/ALDH3A1/BCHE/CASP3/CCND1/EGFR/GOT1/GSTP1/IL10/KRAS/SCNN1B	11
BP	GO:2001236	regulation of extrinsic apoptotic signaling pathway	11/177	154/18862	2.28925e-07	4.7496e-06	2.58736e-06	AR/BRCA1/CASP8/CAV1/FAS/GPX1/GSTP1/HMOX1/HTT/IL1B/SERPINE1	11
BP	GO:0042632	cholesterol homeostasis	9/177	94/18862	2.46911e-07	5.08503e-06	2.77009e-06	APOE/CAV1/CETP/IL18/LPL/NPC1/NR1H3/SOAT1/SREBF2	9
BP	GO:0001503	ossification	17/177	401/18862	2.47619e-07	5.08503e-06	2.77009e-06	ACHE/ACP5/ALOX5/BMP2/CSF1/CYP27B1/EGFR/FASN/FFAR4/HIF1A/IGFBP3/MAPK1/MMP2/MMP9/RYR1/SPP1/TGFB1	17
BP	GO:0030225	macrophage differentiation	7/177	47/18862	2.60755e-07	5.32762e-06	2.90224e-06	APP/CASP8/CD4/CSF1/MMP9/TGFB1/VEGFA	7
BP	GO:0050709	negative regulation of protein secretion	8/177	69/18862	2.63481e-07	5.35611e-06	2.91776e-06	APOE/HMGCR/IL1B/KCNJ11/NR1H3/PRKN/SREBF1/UCP2	8
BP	GO:0051222	positive regulation of protein transport	15/177	312/18862	2.65881e-07	5.35839e-06	2.919e-06	ACHE/ACSL4/CASP8/CFTR/EGFR/HIF1A/IL1B/MAPK1/MAPK8/PIK3R1/PLA2G6/RBP4/SREBF2/TGFB1/TP53	15
BP	GO:0046887	positive regulation of hormone secretion	10/177	124/18862	2.66255e-07	5.35839e-06	2.919e-06	ACSL4/CFTR/CYP19A1/EGFR/FFAR4/HFE/HIF1A/PLA2G6/RBP4/SPP1	10
BP	GO:0055092	sterol homeostasis	9/177	95/18862	2.7057e-07	5.41813e-06	2.95154e-06	APOE/CAV1/CETP/IL18/LPL/NPC1/NR1H3/SOAT1/SREBF2	9
BP	GO:0090594	inflammatory response to wounding	5/177	16/18862	2.76232e-07	5.50414e-06	2.9984e-06	ALOX5/HIF1A/HMOX1/TGFB1/TIMP1	5
BP	GO:0045471	response to ethanol	10/177	126/18862	3.09328e-07	6.13323e-06	3.3411e-06	CASP8/CCND1/CYP2E1/GOT2/GSTP1/RBP4/SLC2A4/SOD2/SREBF1/VCAM1	10
BP	GO:0060191	regulation of lipase activity	9/177	97/18862	3.23854e-07	6.38977e-06	3.48085e-06	ABHD5/AGTR1/APOC1/BDNF/CCL5/EGFR/LPL/NR1H3/SNCA	9
BP	GO:0051048	negative regulation of secretion	11/177	160/18862	3.36742e-07	6.61163e-06	3.60171e-06	APOE/FFAR4/HMGCR/HMOX1/IL1B/KCNJ11/NR1H3/PRKN/SNCA/SREBF1/UCP2	11
BP	GO:0034284	response to monosaccharide	12/177	196/18862	3.41986e-07	6.682e-06	3.64004e-06	CASP3/CFTR/GSTP1/HIF1A/KCNJ11/LDHA/LPL/PLA2G6/PRKAA2/SOD2/SREBF1/UCP2	12
BP	GO:0019217	regulation of fatty acid metabolic process	9/177	98/18862	3.53753e-07	6.87854e-06	3.74711e-06	ACACB/APOC1/BRCA1/CAV1/IL1B/NR1H3/PDP1/PRKAA2/SREBF1	9
BP	GO:0002576	platelet degranulation	10/177	128/18862	3.58395e-07	6.9353e-06	3.77802e-06	ABCC4/APP/CD36/SERPINA1/SERPINA3/SERPINE1/TF/TGFB1/TIMP1/VEGFA	10
BP	GO:0015909	long-chain fatty acid transport	8/177	72/18862	3.68248e-07	7.09186e-06	3.86331e-06	ACACA/ACACB/ACE/APOE/CD36/PLA2G2A/PLA2G4A/PRKAA2	8
BP	GO:0032373	positive regulation of sterol transport	6/177	31/18862	3.80107e-07	7.21665e-06	3.93129e-06	ABCA3/APOE/CAV1/CETP/NR1H3/PLTP	6
BP	GO:0032376	positive regulation of cholesterol transport	6/177	31/18862	3.80107e-07	7.21665e-06	3.93129e-06	ABCA3/APOE/CAV1/CETP/NR1H3/PLTP	6
BP	GO:0097421	liver regeneration	6/177	31/18862	3.80107e-07	7.21665e-06	3.93129e-06	CCND1/EGFR/HFE/HMOX1/IL10/UCP2	6
BP	GO:1903426	regulation of reactive oxygen species biosynthetic process	9/177	99/18862	3.86019e-07	7.29448e-06	3.97369e-06	ALOX5/CAV1/CD36/GLA/IL10/IL1B/SNCA/SOD2/TSPO	9
BP	GO:0006809	nitric oxide biosynthetic process	8/177	73/18862	4.10288e-07	7.71686e-06	4.20378e-06	CAV1/CD36/GLA/IL10/IL1B/NOS1/NOS2/TSPO	8
BP	GO:0009072	aromatic amino acid family metabolic process	6/177	32/18862	4.64198e-07	8.69022e-06	4.73403e-06	HGD/HPD/IDO1/KYNU/QDPR/TDO2	6
BP	GO:0070663	regulation of leukocyte proliferation	13/177	241/18862	4.69926e-07	8.75673e-06	4.77026e-06	CASP3/CCL5/CD320/CD4/CSF1/GSTP1/IDO1/IL10/IL18/IL1B/MAPK1/PNP/VCAM1	13
BP	GO:1904951	positive regulation of establishment of protein localization	15/177	328/18862	5.02794e-07	9.23027e-06	5.02822e-06	ACHE/ACSL4/CASP8/CFTR/EGFR/HIF1A/IL1B/MAPK1/MAPK8/PIK3R1/PLA2G6/RBP4/SREBF2/TGFB1/TP53	15
BP	GO:0050678	regulation of epithelial cell proliferation	16/177	374/18862	5.03741e-07	9.23027e-06	5.02822e-06	AGTR1/ALOX5/APOE/AR/B2M/BMP2/CAV1/CCND1/EGFR/GPX1/HIF1A/HMOX1/IL10/MYC/TGFB1/VEGFA	16
BP	GO:0000422	autophagy of mitochondrion	8/177	75/18862	5.06805e-07	9.23027e-06	5.02822e-06	HIF1A/HK2/HTT/PRKN/SREBF1/SREBF2/TP53/TSPO	8
BP	GO:0009064	glutamine family amino acid metabolic process	8/177	75/18862	5.06805e-07	9.23027e-06	5.02822e-06	ALDH5A1/GLS/GOT1/GOT2/NAGS/NOS1/NOS2/PRODH	8
BP	GO:0061726	mitochondrion disassembly	8/177	75/18862	5.06805e-07	9.23027e-06	5.02822e-06	HIF1A/HK2/HTT/PRKN/SREBF1/SREBF2/TP53/TSPO	8
BP	GO:0032943	mononuclear cell proliferation	14/177	285/18862	5.2208e-07	9.46565e-06	5.15644e-06	ACE/CASP3/CCL5/CD320/CD4/CSF1/IDO1/IL10/IL18/IL1B/PIK3CG/PNP/TP53/VCAM1	14
BP	GO:0002573	myeloid leukocyte differentiation	12/177	204/18862	5.25173e-07	9.47902e-06	5.16372e-06	APP/CASP8/CD4/CSF1/FASN/LBR/MMP9/MYC/PIK3R1/TF/TGFB1/VEGFA	12
BP	GO:0050999	regulation of nitric-oxide synthase activity	7/177	52/18862	5.33223e-07	9.58135e-06	5.21947e-06	APOE/CAV1/EGFR/GLA/HIF1A/IL1B/KRAS	7
BP	GO:0006536	glutamate metabolic process	6/177	33/18862	5.62957e-07	1.00707e-05	5.48603e-06	ALDH5A1/GLS/GOT1/GOT2/NAGS/PRODH	6
BP	GO:0051384	response to glucocorticoid	10/177	135/18862	5.88049e-07	1.0473e-05	5.7052e-06	ABCA3/ALDH3A1/BCHE/CASP3/CCND1/EGFR/GOT1/GSTP1/IL10/KRAS	10
BP	GO:0035384	thioester biosynthetic process	7/177	53/18862	6.09537e-07	1.07605e-05	5.8618e-06	ACACA/ACACB/ACSL4/ACSS1/FASN/PDP1/SCD	7
BP	GO:0071616	acyl-CoA biosynthetic process	7/177	53/18862	6.09537e-07	1.07605e-05	5.8618e-06	ACACA/ACACB/ACSL4/ACSS1/FASN/PDP1/SCD	7
BP	GO:0051099	positive regulation of binding	11/177	170/18862	6.17966e-07	1.08616e-05	5.91691e-06	ACE/APOE/APP/B2M/BDNF/BMP2/CAV1/HFE/MMP9/PRKN/TGFB1	11
BP	GO:0046209	nitric oxide metabolic process	8/177	77/18862	6.22108e-07	1.08869e-05	5.93067e-06	CAV1/CD36/GLA/IL10/IL1B/NOS1/NOS2/TSPO	8
BP	GO:0072522	purine-containing compound biosynthetic process	12/177	208/18862	6.45994e-07	1.1256e-05	6.13172e-06	ACACA/ACACB/ACSL4/ACSS1/ADSL/FASN/NOS1/NOS2/PDP1/PNP/SCD/TGFB1	12
BP	GO:2001057	reactive nitrogen species metabolic process	8/177	78/18862	6.87705e-07	1.19311e-05	6.4995e-06	CAV1/CD36/GLA/IL10/IL1B/NOS1/NOS2/TSPO	8
BP	GO:0006006	glucose metabolic process	12/177	210/18862	7.15193e-07	1.23019e-05	6.70152e-06	ACACB/FBP1/GOT1/GOT2/GPI/HK2/IGFBP3/KCNJ11/PC/PRKN/RBP4/TP53	12
BP	GO:0031669	cellular response to nutrient levels	12/177	210/18862	7.15193e-07	1.23019e-05	6.70152e-06	CYP27B1/FAS/HFE/HMOX1/LPL/MAPK1/MAPK8/PRKAA2/SREBF1/SREBF2/TP53/UCP2	12
BP	GO:0002544	chronic inflammatory response	5/177	19/18862	7.18748e-07	1.23105e-05	6.70617e-06	AHCY/CCL5/IDO1/IL10/VCAM1	5
BP	GO:0033138	positive regulation of peptidyl-serine phosphorylation	9/177	107/18862	7.49847e-07	1.27887e-05	6.96669e-06	APP/BDNF/BRAF/CAV1/EGFR/NOS1/SNCA/TGFB1/VEGFA	9
BP	GO:0055076	transition metal ion homeostasis	10/177	139/18862	7.70178e-07	1.30264e-05	7.09615e-06	APP/B2M/CP/FTL/HFE/HIF1A/HMOX1/MYC/PRKN/TF	10
BP	GO:0043434	response to peptide hormone	17/177	435/18862	7.70254e-07	1.30264e-05	7.09615e-06	AGTR1/APC/CAV1/GOT1/GOT2/GSTP1/IL10/IL1B/LPL/PIK3R1/PNPLA3/QDPR/SLC2A4/SREBF1/TIMP1/TSHR/UCP2	17
BP	GO:0051354	negative regulation of oxidoreductase activity	6/177	35/18862	8.12289e-07	1.36798e-05	7.45209e-06	CAV1/CYP27B1/GLA/HP/PRKN/SNCA	6
BP	GO:0022407	regulation of cell-cell adhesion	17/177	437/18862	8.20517e-07	1.37608e-05	7.49621e-06	ALOX5/BMP2/CASP3/CAV1/CCL5/CD4/DPP4/HFE/IDO1/IL10/IL18/IL1B/PIK3R1/PNP/TGFB1/VCAM1/VEGFA	17
BP	GO:0051051	negative regulation of transport	17/177	438/18862	8.46748e-07	1.41417e-05	7.70376e-06	APOC1/APOE/CAV1/CD36/FFAR4/HMGCR/HMOX1/IL1B/KCNJ11/MMP9/NOS1/NR1H3/PRKN/SNCA/SREBF1/SREBF2/UCP2	17
BP	GO:0010883	regulation of lipid storage	7/177	56/18862	8.95634e-07	1.48964e-05	8.11486e-06	ABHD5/ACACB/CD36/LPL/NR1H3/SREBF1/SREBF2	7
BP	GO:0010878	cholesterol storage	5/177	20/18862	9.51065e-07	1.57532e-05	8.58163e-06	CD36/LPL/NR1H3/SOAT1/SREBF2	5
BP	GO:1901214	regulation of neuron death	14/177	302/18862	1.04256e-06	1.7198e-05	9.36869e-06	APOE/BDNF/CASP3/CASP8/CCL5/CSF1/HIF1A/HMOX1/IL10/KRAS/PRKN/SNCA/SOD2/TP53	14
BP	GO:0042445	hormone metabolic process	12/177	218/18862	1.06246e-06	1.74546e-05	9.50847e-06	ACE/BMP2/CYP19A1/CYP27B1/DIO2/HIF1A/HSD17B10/LIPE/RBP4/SPP1/SULT1A1/TSPO	12
BP	GO:0001894	tissue homeostasis	13/177	260/18862	1.10695e-06	1.81116e-05	9.86636e-06	ABCA3/ACACA/ACP5/B2M/CSF1/EGFR/KRAS/RBP4/SERPINA3/SPP1/TF/TNFRSF11B/VEGFA	13
BP	GO:0072507	divalent inorganic cation homeostasis	18/177	499/18862	1.13832e-06	1.85496e-05	1.0105e-05	AGTR1/APOE/APP/CAV1/CCL5/CD36/CD4/CYP27B1/EGFR/FFAR4/GOT1/GRIA1/HTT/NOS1/PIK3CG/PRKN/RYR1/SNCA	18
BP	GO:0051403	stress-activated MAPK cascade	13/177	261/18862	1.15556e-06	1.87545e-05	1.02166e-05	APP/BMP2/EGFR/FAS/GSTP1/IL1B/MAPK1/MAPK10/MAPK8/MYC/PRKN/TF/VEGFA	13
BP	GO:0050730	regulation of peptidyl-tyrosine phosphorylation	13/177	262/18862	1.20606e-06	1.94695e-05	1.06061e-05	ACE/APP/BDNF/CAV1/CCK/CCL5/CD36/CD4/EGFR/IL18/TGFB1/TP53/VEGFA	13
BP	GO:0002700	regulation of production of molecular mediator of immune response	10/177	146/18862	1.20929e-06	1.94695e-05	1.06061e-05	B2M/CD36/GPI/HFE/HMOX1/IL10/IL18/IL1B/RBP4/TGFB1	10
BP	GO:0002718	regulation of cytokine production involved in immune response	8/177	84/18862	1.21899e-06	1.95475e-05	1.06486e-05	B2M/CD36/HFE/HMOX1/IL10/IL18/IL1B/TGFB1	8
BP	GO:0045444	fat cell differentiation	12/177	221/18862	1.22697e-06	1.95974e-05	1.06757e-05	ALDH6A1/ALOX5/BMP2/CCND1/DIO2/FFAR4/GPX1/LPL/PNPLA3/SLC2A4/SREBF1/TGFB1	12
BP	GO:0010875	positive regulation of cholesterol efflux	5/177	21/18862	1.23881e-06	1.97083e-05	1.07362e-05	ABCA3/APOE/CAV1/NR1H3/PLTP	5
BP	GO:0019369	arachidonic acid metabolic process	7/177	59/18862	1.28667e-06	2.03891e-05	1.1107e-05	ALOX5/CYP2E1/FAAH/GPX1/PLA2G4A/PTGS1/TBXAS1	7
BP	GO:0010565	regulation of cellular ketone metabolic process	11/177	185/18862	1.42596e-06	2.25078e-05	1.22612e-05	ACACB/APOC1/BMP2/BRCA1/CAV1/IL1B/NR1H3/ODC1/PDP1/PRKAA2/SREBF1	11
BP	GO:0051098	regulation of binding	15/177	357/18862	1.45419e-06	2.28638e-05	1.24551e-05	ACE/APOE/APP/B2M/BDNF/BMP2/CAV1/HFE/HMOX1/IL10/MAPK8/MMP9/PRKN/SLPI/TGFB1	15
BP	GO:0055072	iron ion homeostasis	8/177	86/18862	1.4602e-06	2.2869e-05	1.24579e-05	B2M/CP/FTL/HFE/HIF1A/HMOX1/MYC/TF	8
BP	GO:0033483	gas homeostasis	4/177	10/18862	1.50625e-06	2.34987e-05	1.2801e-05	CAV1/GSTP1/HIF1A/SOD2	4
BP	GO:0002793	positive regulation of peptide secretion	10/177	151/18862	1.64402e-06	2.55489e-05	1.39179e-05	ACHE/ACSL4/CFTR/EGFR/FFAR4/HFE/HIF1A/PLA2G6/RBP4/TGFB1	10
BP	GO:0031349	positive regulation of defense response	15/177	361/18862	1.66936e-06	2.58429e-05	1.4078e-05	AGTR1/APP/CCK/CCL5/CLOCK/EGFR/IDO1/IL18/IL1B/KRAS/LPL/PIK3CG/PLA2G2A/SERPINE1/SNCA	15
BP	GO:0008637	apoptotic mitochondrial changes	9/177	118/18862	1.71198e-06	2.64012e-05	1.43821e-05	CASP8/CCK/GPX1/HK2/MAPK8/MMP9/PRKN/SOD2/TP53	9
BP	GO:0005996	monosaccharide metabolic process	13/177	272/18862	1.83027e-06	2.81177e-05	1.53172e-05	ACACB/FBP1/GOT1/GOT2/GPI/HK2/IGFBP3/KCNJ11/PC/PRKN/RBP4/SLC2A3/TP53	13
BP	GO:0120254	olefinic compound metabolic process	9/177	119/18862	1.83726e-06	2.81177e-05	1.53172e-05	ALOX5/BMP2/CYP2E1/FAAH/GPX1/GSTP1/PLA2G4A/PTGS1/TBXAS1	9
BP	GO:1902895	positive regulation of pri-miRNA transcription by RNA polymerase II	6/177	40/18862	1.84763e-06	2.81694e-05	1.53454e-05	BMP2/HIF1A/IL10/SREBF2/TGFB1/TP53	6
BP	GO:0044242	cellular lipid catabolic process	12/177	230/18862	1.86399e-06	2.82052e-05	1.53649e-05	ABHD5/ACACB/APOC1/FAAH/GLA/HSD17B10/LIPE/LPL/PIK3CG/PLA2G4A/PLA2G6/PNPLA3	12
BP	GO:0051402	neuron apoptotic process	12/177	230/18862	1.86399e-06	2.82052e-05	1.53649e-05	APOE/APP/BDNF/CASP3/FAS/HIF1A/HMOX1/IL10/KRAS/PRKN/SOD2/TP53	12
BP	GO:0060249	anatomical structure homeostasis	17/177	466/18862	1.97163e-06	2.97222e-05	1.61912e-05	ABCA3/ACACA/ACP5/B2M/CSF1/EGFR/HIF1A/KRAS/MAPK1/MYC/PRKN/RBP4/SERPINA3/SPP1/TF/TNFRSF11B/VEGFA	17
BP	GO:0034612	response to tumor necrosis factor	14/177	320/18862	2.06159e-06	3.09182e-05	1.68428e-05	BRCA1/CASP3/CASP8/CCL5/CXCL8/FAS/GSTP1/KCNJ11/MAPK1/PRKN/SLC2A4/TNFRSF11B/TP53/VCAM1	14
BP	GO:0046470	phosphatidylcholine metabolic process	8/177	90/18862	2.06634e-06	3.09182e-05	1.68428e-05	ABCA3/ACHE/APOC1/CETP/NR1H3/PLA2G2A/PLA2G4A/PLA2G6	8
BP	GO:1902042	negative regulation of extrinsic apoptotic signaling pathway via death domain receptors	6/177	41/18862	2.14762e-06	3.19522e-05	1.74061e-05	BRCA1/CASP8/FAS/GPX1/HMOX1/SERPINE1	6
BP	GO:0031098	stress-activated protein kinase signaling cascade	13/177	276/18862	2.15131e-06	3.19522e-05	1.74061e-05	APP/BMP2/EGFR/FAS/GSTP1/IL1B/MAPK1/MAPK10/MAPK8/MYC/PRKN/TF/VEGFA	13
BP	GO:0042447	hormone catabolic process	4/177	11/18862	2.34963e-06	3.45155e-05	1.88024e-05	ACE/CYP19A1/DIO2/SPP1	4
BP	GO:0070189	kynurenine metabolic process	4/177	11/18862	2.34963e-06	3.45155e-05	1.88024e-05	GOT2/IDO1/KYNU/TDO2	4
BP	GO:0071492	cellular response to UV-A	4/177	11/18862	2.34963e-06	3.45155e-05	1.88024e-05	MMP1/MMP2/MMP9/TIMP1	4
BP	GO:0015849	organic acid transport	14/177	324/18862	2.38338e-06	3.47718e-05	1.8942e-05	ACACA/ACACB/ACE/ACSL4/APOE/CCK/CD36/GLS/GOT2/IL1B/KCNJ10/PLA2G2A/PLA2G4A/PRKAA2	14
BP	GO:0042098	T cell proliferation	11/177	195/18862	2.38435e-06	3.47718e-05	1.8942e-05	CASP3/CCL5/CD4/IDO1/IL10/IL18/IL1B/PIK3CG/PNP/TP53/VCAM1	11
BP	GO:0006690	icosanoid metabolic process	9/177	123/18862	2.42076e-06	3.50488e-05	1.90929e-05	ALOX5/CYP2E1/FAAH/GPX1/GSTP1/IL1B/PLA2G4A/PTGS1/TBXAS1	9
BP	GO:0051224	negative regulation of protein transport	9/177	123/18862	2.42076e-06	3.50488e-05	1.90929e-05	APOE/CD36/HMGCR/IL1B/KCNJ11/NR1H3/PRKN/SREBF1/UCP2	9
BP	GO:0042110	T cell activation	17/177	474/18862	2.48012e-06	3.57794e-05	1.9491e-05	B2M/CASP3/CASP8/CAV1/CCL5/CD4/DPP4/HFE/IDO1/IL10/IL18/IL1B/PIK3CG/PIK3R1/PNP/TP53/VCAM1	17
BP	GO:0034381	plasma lipoprotein particle clearance	7/177	65/18862	2.50442e-06	3.6001e-05	1.96116e-05	APOC1/APOE/CD36/HMOX1/NPC1/SOAT1/VLDLR	7
BP	GO:0006164	purine nucleotide biosynthetic process	11/177	197/18862	2.63262e-06	3.77092e-05	2.05422e-05	ACACA/ACACB/ACSL4/ACSS1/ADSL/FASN/NOS1/NOS2/PDP1/SCD/TGFB1	11
BP	GO:0002367	cytokine production involved in immune response	8/177	93/18862	2.65073e-06	3.7834e-05	2.06102e-05	B2M/CD36/HFE/HMOX1/IL10/IL18/IL1B/TGFB1	8
BP	GO:0010506	regulation of autophagy	14/177	328/18862	2.74929e-06	3.9102e-05	2.1301e-05	CASP3/HIF1A/HMOX1/HTT/IL10/MAPK8/NPC1/PRKAA2/PRKN/SNCA/SREBF1/SREBF2/TP53/TSPO	14
BP	GO:0032309	icosanoid secretion	6/177	43/18862	2.86696e-06	4.04895e-05	2.20568e-05	ABCC4/ACE/IL1B/NOS2/PLA2G2A/PLA2G4A	6
BP	GO:0035094	response to nicotine	6/177	43/18862	2.86696e-06	4.04895e-05	2.20568e-05	B2M/CASP3/HMOX1/KCNJ11/MAPK1/VCAM1	6
BP	GO:0006790	sulfur compound metabolic process	15/177	378/18862	2.93882e-06	4.13592e-05	2.25306e-05	ACACA/ACACB/ACSL4/ACSS1/AHCY/FASN/GPX1/GSTP1/KYNU/PC/PDP1/SCD/SUCLA2/SULT1A1/TDO2	15
BP	GO:1903037	regulation of leukocyte cell-cell adhesion	14/177	330/18862	2.95038e-06	4.13773e-05	2.25404e-05	ALOX5/CASP3/CAV1/CCL5/CD4/DPP4/HFE/IDO1/IL10/IL18/IL1B/PIK3R1/PNP/VCAM1	14
BP	GO:0033866	nucleoside bisphosphate biosynthetic process	7/177	67/18862	3.07947e-06	4.2741e-05	2.32833e-05	ACACA/ACACB/ACSL4/ACSS1/FASN/PDP1/SCD	7
BP	GO:0034030	ribonucleoside bisphosphate biosynthetic process	7/177	67/18862	3.07947e-06	4.2741e-05	2.32833e-05	ACACA/ACACB/ACSL4/ACSS1/FASN/PDP1/SCD	7
BP	GO:0034033	purine nucleoside bisphosphate biosynthetic process	7/177	67/18862	3.07947e-06	4.2741e-05	2.32833e-05	ACACA/ACACB/ACSL4/ACSS1/FASN/PDP1/SCD	7
BP	GO:0032602	chemokine production	8/177	95/18862	3.11377e-06	4.27879e-05	2.33089e-05	APP/GSTP1/HIF1A/HMOX1/IL10/IL18/IL1B/LPL	8
BP	GO:0090277	positive regulation of peptide hormone secretion	8/177	95/18862	3.11377e-06	4.27879e-05	2.33089e-05	ACSL4/CFTR/EGFR/FFAR4/HFE/HIF1A/PLA2G6/RBP4	8
BP	GO:0042537	benzene-containing compound metabolic process	5/177	25/18862	3.13753e-06	4.27879e-05	2.33089e-05	CYP2E1/GOT2/IDO1/KYNU/TDO2	5
BP	GO:1900120	regulation of receptor binding	5/177	25/18862	3.13753e-06	4.27879e-05	2.33089e-05	B2M/BDNF/HFE/IL10/MMP9	5
BP	GO:0035296	regulation of tube diameter	9/177	127/18862	3.15727e-06	4.27879e-05	2.33089e-05	ACE/AGTR1/APOE/CAV1/EGFR/GPX1/NOS1/SCNN1B/SOD2	9
BP	GO:0097746	blood vessel diameter maintenance	9/177	127/18862	3.15727e-06	4.27879e-05	2.33089e-05	ACE/AGTR1/APOE/CAV1/EGFR/GPX1/NOS1/SCNN1B/SOD2	9
BP	GO:1904950	negative regulation of establishment of protein localization	9/177	127/18862	3.15727e-06	4.27879e-05	2.33089e-05	APOE/CD36/HMGCR/IL1B/KCNJ11/NR1H3/PRKN/SREBF1/UCP2	9
BP	GO:1901658	glycosyl compound catabolic process	6/177	44/18862	3.29395e-06	4.44904e-05	2.42363e-05	AHCY/DPYD/GLA/GUSB/PNP/TYMP	6
BP	GO:0035150	regulation of tube size	9/177	128/18862	3.36895e-06	4.5213e-05	2.46299e-05	ACE/AGTR1/APOE/CAV1/EGFR/GPX1/NOS1/SCNN1B/SOD2	9
BP	GO:0048661	positive regulation of smooth muscle cell proliferation	8/177	96/18862	3.36991e-06	4.5213e-05	2.46299e-05	ABCC4/CCL5/EGFR/HMOX1/IL10/IL18/MMP2/MMP9	8
BP	GO:0045807	positive regulation of endocytosis	8/177	97/18862	3.64372e-06	4.87241e-05	2.65426e-05	APOE/B2M/CD36/HFE/SERPINE1/SNCA/TF/VEGFA	8
BP	GO:0001819	positive regulation of cytokine production	16/177	437/18862	3.82238e-06	5.08656e-05	2.77092e-05	APP/B2M/BRCA1/CASP8/CD36/CD4/HIF1A/HMOX1/IDO1/IL10/IL18/IL1B/LPL/PIK3R1/SERPINE1/TGFB1	16
BP	GO:0006766	vitamin metabolic process	9/177	130/18862	3.82914e-06	5.08656e-05	2.77092e-05	ACP5/CD320/CYP27B1/PC/PLTP/SLC2A3/SLC52A2/TCN2/VKORC1	9
BP	GO:0018904	ether metabolic process	5/177	26/18862	3.85514e-06	5.08752e-05	2.77144e-05	ALOX5/FASN/LIPE/PLA2G4A/PLA2G6	5
BP	GO:2000108	positive regulation of leukocyte apoptotic process	5/177	26/18862	3.85514e-06	5.08752e-05	2.77144e-05	CCL5/CDKN2A/IDO1/IL10/TP53	5
BP	GO:0030100	regulation of endocytosis	11/177	206/18862	4.0523e-06	5.33023e-05	2.90366e-05	APOC1/APOE/B2M/CAV1/CD36/HFE/NR1H3/SERPINE1/SNCA/TF/VEGFA	11
BP	GO:0006879	cellular iron ion homeostasis	7/177	70/18862	4.14577e-06	5.43541e-05	2.96096e-05	CP/FTL/HFE/HIF1A/HMOX1/MYC/TF	7
BP	GO:0002702	positive regulation of production of molecular mediator of immune response	8/177	99/18862	4.24826e-06	5.5517e-05	3.02431e-05	B2M/CD36/GPI/IL10/IL18/IL1B/RBP4/TGFB1	8
BP	GO:0043112	receptor metabolic process	10/177	168/18862	4.29942e-06	5.58754e-05	3.04383e-05	ACHE/APOE/CAV1/CD36/CXCL8/GRIA1/SNCA/TGFB1/VEGFA/VLDLR	10
BP	GO:0007595	lactation	6/177	46/18862	4.30345e-06	5.58754e-05	3.04383e-05	CAV1/CCND1/GOT2/HIF1A/HK2/VEGFA	6
BP	GO:0019318	hexose metabolic process	12/177	250/18862	4.41499e-06	5.71393e-05	3.11268e-05	ACACB/FBP1/GOT1/GOT2/GPI/HK2/IGFBP3/KCNJ11/PC/PRKN/RBP4/TP53	12
BP	GO:0045833	negative regulation of lipid metabolic process	8/177	100/18862	4.58108e-06	5.90989e-05	3.21943e-05	ACACB/APOC1/APOE/BMP2/BRCA1/CYP27B1/IL1B/PIK3CG	8
BP	GO:0071356	cellular response to tumor necrosis factor	13/177	296/18862	4.63181e-06	5.95624e-05	3.24468e-05	BRCA1/CASP8/CCL5/CXCL8/FAS/GSTP1/KCNJ11/MAPK1/PRKN/SLC2A4/TNFRSF11B/TP53/VCAM1	13
BP	GO:0051090	regulation of DNA-binding transcription factor activity	16/177	444/18862	4.67717e-06	5.99541e-05	3.26602e-05	APP/AR/CAV1/CD36/CDKN2A/CLOCK/ESR2/HMOX1/IL10/IL18/IL1B/KRAS/MAPK1/MAPK10/MAPK8/VEGFA	16
BP	GO:0030198	extracellular matrix organization	15/177	393/18862	4.71499e-06	6.0247e-05	3.28198e-05	APP/BMP2/CAV1/DPP4/ELN/HSPG2/MMP1/MMP2/MMP9/SERPINE1/SPP1/TGFB1/TIMP1/TNFRSF11B/VCAM1	15
BP	GO:0043062	extracellular structure organization	15/177	394/18862	4.86193e-06	6.18772e-05	3.37078e-05	APP/BMP2/CAV1/DPP4/ELN/HSPG2/MMP1/MMP2/MMP9/SERPINE1/SPP1/TGFB1/TIMP1/TNFRSF11B/VCAM1	15
BP	GO:0070374	positive regulation of ERK1 and ERK2 cascade	11/177	210/18862	4.87331e-06	6.18772e-05	3.37078e-05	APOE/APP/BMP2/BRAF/CCL5/CD36/CD4/EGFR/FFAR4/PLA2G2A/TGFB1	11
BP	GO:0062014	negative regulation of small molecule metabolic process	8/177	101/18862	4.93573e-06	6.24727e-05	3.40322e-05	ACACB/APOC1/APOE/BMP2/BRCA1/CYP27B1/FBP1/TP53	8
BP	GO:0045861	negative regulation of proteolysis	14/177	346/18862	5.09343e-06	6.42666e-05	3.50095e-05	APP/GPX1/HFE/IL10/MMP9/PLAT/SERPINA1/SERPINA3/SERPINE1/SLPI/SNCA/TIMP1/TP53/VEGFA	14
BP	GO:0045229	external encapsulating structure organization	15/177	396/18862	5.16816e-06	6.50057e-05	3.54121e-05	APP/BMP2/CAV1/DPP4/ELN/HSPG2/MMP1/MMP2/MMP9/SERPINE1/SPP1/TGFB1/TIMP1/TNFRSF11B/VCAM1	15
BP	GO:0071887	leukocyte apoptotic process	8/177	102/18862	5.31336e-06	6.66239e-05	3.62936e-05	CASP3/CCL5/CDKN2A/FAS/HIF1A/IDO1/IL10/TP53	8
BP	GO:0007623	circadian rhythm	11/177	212/18862	5.3358e-06	6.66974e-05	3.63336e-05	AHCY/CLOCK/EGFR/MAPK10/MAPK8/NOS2/NR1H3/PRKAA2/SERPINE1/SREBF1/TP53	11
BP	GO:0031330	negative regulation of cellular catabolic process	12/177	255/18862	5.40584e-06	6.73638e-05	3.66966e-05	ACACB/APOC1/HFE/HMOX1/HP/IL10/NPC1/PIK3CG/SNCA/TIMP1/TP53/TSPO	12
BP	GO:0031100	animal organ regeneration	7/177	73/18862	5.50325e-06	6.83659e-05	3.72426e-05	CCND1/EGFR/GSTP1/HFE/HMOX1/IL10/UCP2	7
BP	GO:0046461	neutral lipid catabolic process	6/177	48/18862	5.55109e-06	6.83724e-05	3.72461e-05	ABHD5/FAAH/LIPE/LPL/PIK3CG/PNPLA3	6
BP	GO:0046464	acylglycerol catabolic process	6/177	48/18862	5.55109e-06	6.83724e-05	3.72461e-05	ABHD5/FAAH/LIPE/LPL/PIK3CG/PNPLA3	6
BP	GO:0070372	regulation of ERK1 and ERK2 cascade	13/177	301/18862	5.55473e-06	6.83724e-05	3.72461e-05	APOE/APP/BMP2/BRAF/CCL5/CD36/CD4/EGFR/FFAR4/GSTP1/IL1B/PLA2G2A/TGFB1	13
BP	GO:0006576	cellular biogenic amine metabolic process	8/177	103/18862	5.71516e-06	7.01326e-05	3.8205e-05	IDO1/KYNU/ODC1/PRKN/SARDH/SNCA/SULT1A1/TDO2	8
BP	GO:0055074	calcium ion homeostasis	16/177	454/18862	6.19592e-06	7.58011e-05	4.12929e-05	AGTR1/APOE/APP/CAV1/CCL5/CD36/CD4/CYP27B1/FFAR4/GOT1/GRIA1/HTT/NOS1/PIK3CG/RYR1/SNCA	16
BP	GO:0060326	cell chemotaxis	13/177	306/18862	6.63671e-06	8.09478e-05	4.40966e-05	AGTR1/ALOX5/CCL5/CSF1/CXCL8/DPP4/GSTP1/IL10/MAPK1/PIK3CG/SERPINE1/VCAM1/VEGFA	13
BP	GO:0043405	regulation of MAP kinase activity	13/177	307/18862	6.87419e-06	8.35909e-05	4.55364e-05	APOE/BMP2/CAV1/EGFR/GSTP1/IL1B/KRAS/MAPK1/MAPK10/PIK3CG/TF/TGFB1/VEGFA	13
BP	GO:0032310	prostaglandin secretion	4/177	14/18862	6.97176e-06	8.42682e-05	4.59054e-05	ABCC4/IL1B/NOS2/PLA2G4A	4
BP	GO:0043650	dicarboxylic acid biosynthetic process	4/177	14/18862	6.97176e-06	8.42682e-05	4.59054e-05	GLS/GOT1/GOT2/KYNU	4
BP	GO:0007566	embryo implantation	6/177	50/18862	7.07751e-06	8.47826e-05	4.61856e-05	IL1B/MMP2/MMP9/SPP1/TIMP1/VEGFA	6
BP	GO:0046460	neutral lipid biosynthetic process	6/177	50/18862	7.07751e-06	8.47826e-05	4.61856e-05	ACSL4/LPL/NR1H3/PLA2G4A/PNPLA3/SREBF1	6
BP	GO:0046463	acylglycerol biosynthetic process	6/177	50/18862	7.07751e-06	8.47826e-05	4.61856e-05	ACSL4/LPL/NR1H3/PLA2G4A/PNPLA3/SREBF1	6
BP	GO:0015718	monocarboxylic acid transport	10/177	178/18862	7.18357e-06	8.57978e-05	4.67386e-05	ABCC4/ACE/CCK/CD36/GLS/IL1B/KCNJ10/NOS2/PLA2G2A/PLA2G4A	10
BP	GO:0002699	positive regulation of immune effector process	11/177	219/18862	7.27033e-06	8.65772e-05	4.71632e-05	B2M/CD36/GPI/HLA-B/HMOX1/IL10/IL18/IL1B/NOS2/RBP4/TGFB1	11
BP	GO:0062013	positive regulation of small molecule metabolic process	9/177	141/18862	7.44922e-06	8.84457e-05	4.81811e-05	APP/HIF1A/IL1B/NOS1/NOS2/NR1H3/PRKAA2/SNCA/SREBF1	9
BP	GO:0002526	acute inflammatory response	8/177	107/18862	7.58963e-06	8.95843e-05	4.88014e-05	GSTP1/HFE/HP/IL1B/PIK3CG/SERPINA1/SERPINA3/VCAM1	8
BP	GO:1903008	organelle disassembly	8/177	107/18862	7.58963e-06	8.95843e-05	4.88014e-05	HIF1A/HK2/HTT/PRKN/SREBF1/SREBF2/TP53/TSPO	8
BP	GO:0071715	icosanoid transport	6/177	51/18862	7.95916e-06	9.33983e-05	5.0879e-05	ABCC4/ACE/IL1B/NOS2/PLA2G2A/PLA2G4A	6
BP	GO:1902893	regulation of pri-miRNA transcription by RNA polymerase II	6/177	51/18862	7.95916e-06	9.33983e-05	5.0879e-05	BMP2/HIF1A/IL10/SREBF2/TGFB1/TP53	6
BP	GO:0045017	glycerolipid biosynthetic process	12/177	266/18862	8.29973e-06	9.71116e-05	5.29019e-05	ABHD5/ACHE/ACSL4/LPL/NR1H3/PIK3CG/PIK3R1/PLA2G2A/PLA2G4A/PLA2G6/PNPLA3/SREBF1	12
BP	GO:0032872	regulation of stress-activated MAPK cascade	10/177	181/18862	8.3239e-06	9.71121e-05	5.29022e-05	APP/BMP2/EGFR/FAS/GSTP1/IL1B/MAPK1/MYC/PRKN/VEGFA	10
BP	GO:0033135	regulation of peptidyl-serine phosphorylation	9/177	143/18862	8.35263e-06	9.71657e-05	5.29313e-05	APP/BDNF/BRAF/CAV1/EGFR/NOS1/SNCA/TGFB1/VEGFA	9
BP	GO:0032944	regulation of mononuclear cell proliferation	11/177	223/18862	8.63002e-06	0.000100103	5.45316e-05	CASP3/CCL5/CD320/CD4/CSF1/IDO1/IL10/IL18/IL1B/PNP/VCAM1	11
BP	GO:0061614	pri-miRNA transcription by RNA polymerase II	6/177	52/18862	8.92776e-06	0.000103259	5.62509e-05	BMP2/HIF1A/IL10/SREBF2/TGFB1/TP53	6
BP	GO:0070302	regulation of stress-activated protein kinase signaling cascade	10/177	184/18862	9.61742e-06	0.000110917	6.04225e-05	APP/BMP2/EGFR/FAS/GSTP1/IL1B/MAPK1/MYC/PRKN/VEGFA	10
BP	GO:0007159	leukocyte cell-cell adhesion	14/177	366/18862	9.65055e-06	0.000110981	6.04574e-05	ALOX5/CASP3/CAV1/CCL5/CD4/DPP4/HFE/IDO1/IL10/IL18/IL1B/PIK3R1/PNP/VCAM1	14
BP	GO:0009749	response to glucose	10/177	185/18862	1.00855e-05	0.000115653	6.30022e-05	CASP3/CFTR/HIF1A/KCNJ11/LDHA/LPL/PLA2G6/PRKAA2/SREBF1/UCP2	10
BP	GO:0030099	myeloid cell differentiation	15/177	419/18862	1.01493e-05	0.000116054	6.32206e-05	APP/B2M/CASP3/CASP8/CD4/CSF1/FASN/HIF1A/LBR/MMP9/MYC/PIK3R1/TF/TGFB1/VEGFA	15
BP	GO:0070665	positive regulation of leukocyte proliferation	9/177	148/18862	1.1031e-05	0.000125672	6.84602e-05	CCL5/CD320/CD4/CSF1/IL18/IL1B/MAPK1/PNP/VCAM1	9
BP	GO:0042593	glucose homeostasis	11/177	229/18862	1.10841e-05	0.000125672	6.84602e-05	ALOX5/CFTR/HIF1A/HK2/KCNJ11/PIK3R1/PLA2G6/PRKAA2/RBP4/SLC2A4/UCP2	11
BP	GO:0051259	protein complex oligomerization	11/177	229/18862	1.10841e-05	0.000125672	6.84602e-05	ABCA3/ACACA/ACACB/B2M/GLS/HSD17B10/RYR1/SNCA/SOD2/TDO2/TP53	11
BP	GO:0006839	mitochondrial transport	12/177	274/18862	1.1184e-05	0.000126449	6.88833e-05	ACACA/ACACB/CASP8/HK2/MAPK8/PRKAA2/PRKN/SREBF1/SREBF2/TP53/TSPO/UCP2	12
BP	GO:0042219	cellular modified amino acid catabolic process	5/177	32/18862	1.1276e-05	0.000127131	6.92552e-05	AHCY/DIO2/GOT2/PRODH/SARDH	5
BP	GO:0033500	carbohydrate homeostasis	11/177	230/18862	1.15472e-05	0.000129826	7.07229e-05	ALOX5/CFTR/HIF1A/HK2/KCNJ11/PIK3R1/PLA2G6/PRKAA2/RBP4/SLC2A4/UCP2	11
BP	GO:0006090	pyruvate metabolic process	9/177	150/18862	1.22911e-05	0.000137804	7.50692e-05	APP/FBP1/GPI/HIF1A/HK2/LDHA/PC/PDP1/PRKAA2	9
BP	GO:0001836	release of cytochrome c from mitochondria	6/177	55/18862	1.24203e-05	0.000138866	7.56476e-05	CCK/GPX1/MMP9/PRKN/SOD2/TP53	6
BP	GO:0006206	pyrimidine nucleobase metabolic process	4/177	16/18862	1.24911e-05	0.000138885	7.56583e-05	ALDH6A1/DPYD/MAPK1/TYMP	4
BP	GO:0070230	positive regulation of lymphocyte apoptotic process	4/177	16/18862	1.24911e-05	0.000138885	7.56583e-05	CCL5/IDO1/IL10/TP53	4
BP	GO:0071375	cellular response to peptide hormone stimulus	13/177	325/18862	1.26409e-05	0.000140164	7.63548e-05	AGTR1/APC/CAV1/GOT1/GSTP1/IL1B/LPL/PIK3R1/PNPLA3/SLC2A4/SREBF1/TSHR/UCP2	13
BP	GO:0009746	response to hexose	10/177	190/18862	1.27328e-05	0.000140795	7.66985e-05	CASP3/CFTR/HIF1A/KCNJ11/LDHA/LPL/PLA2G6/PRKAA2/SREBF1/UCP2	10
BP	GO:0032868	response to insulin	12/177	278/18862	1.29304e-05	0.000142589	7.76758e-05	APC/GOT1/GOT2/GSTP1/IL10/IL1B/LPL/PIK3R1/PNPLA3/SLC2A4/SREBF1/UCP2	12
BP	GO:0032770	positive regulation of monooxygenase activity	5/177	33/18862	1.3189e-05	0.000144648	7.87975e-05	APOE/CYP27B1/HIF1A/IL1B/KRAS	5
BP	GO:0055094	response to lipoprotein particle	5/177	33/18862	1.3189e-05	0.000144648	7.87975e-05	APOE/CD36/LPL/NPC1/SREBF2	5
BP	GO:0050863	regulation of T cell activation	13/177	327/18862	1.34904e-05	0.000147551	8.03789e-05	CASP3/CAV1/CCL5/CD4/DPP4/HFE/IDO1/IL10/IL18/IL1B/PIK3R1/PNP/VCAM1	13
BP	GO:0031099	regeneration	10/177	192/18862	1.39482e-05	0.000151796	8.26914e-05	CCND1/EGFR/GPX1/GSTP1/HFE/HMOX1/IL10/SPP1/TSPO/UCP2	10
BP	GO:0008625	extrinsic apoptotic signaling pathway via death domain receptors	7/177	84/18862	1.40293e-05	0.000151796	8.26914e-05	BRCA1/CASP8/FAS/GPX1/HMOX1/PIK3R1/SERPINE1	7
BP	GO:0010822	positive regulation of mitochondrion organization	7/177	84/18862	1.40293e-05	0.000151796	8.26914e-05	CASP8/HIF1A/HTT/MAPK8/MMP9/PRKN/TP53	7
BP	GO:1900407	regulation of cellular response to oxidative stress	7/177	84/18862	1.40293e-05	0.000151796	8.26914e-05	ALOX5/CD36/GPX1/HIF1A/IL10/PRKN/SOD2	7
BP	GO:0050731	positive regulation of peptidyl-tyrosine phosphorylation	10/177	193/18862	1.45926e-05	0.000157467	8.57805e-05	ACE/BDNF/CCK/CCL5/CD36/CD4/IL18/TGFB1/TP53/VEGFA	10
BP	GO:0046651	lymphocyte proliferation	12/177	282/18862	1.4911e-05	0.000160472	8.74177e-05	CASP3/CCL5/CD320/CD4/IDO1/IL10/IL18/IL1B/PIK3CG/PNP/TP53/VCAM1	12
BP	GO:0071402	cellular response to lipoprotein particle stimulus	5/177	34/18862	1.53461e-05	0.000164714	8.97287e-05	APOE/CD36/LPL/NPC1/SREBF2	5
BP	GO:0097193	intrinsic apoptotic signaling pathway	12/177	283/18862	1.54457e-05	0.000165343	9.0071e-05	BRCA1/CASP3/CAV1/GPX1/HIF1A/HMOX1/MMP9/PIK3R1/PRKN/PRODH/SOD2/TP53	12
BP	GO:0046916	cellular transition metal ion homeostasis	8/177	118/18862	1.56072e-05	0.000166628	9.07714e-05	APP/CP/FTL/HFE/HIF1A/HMOX1/MYC/TF	8
BP	GO:1901215	negative regulation of neuron death	10/177	195/18862	1.59585e-05	0.000169822	9.25112e-05	APOE/BDNF/CSF1/HIF1A/HMOX1/IL10/KRAS/PRKN/SNCA/SOD2	10
BP	GO:0002822	regulation of adaptive immune response based on somatic recombination of immune receptors built from immunoglobulin superfamily domains	9/177	155/18862	1.59907e-05	0.000169822	9.25112e-05	B2M/CD4/HFE/HLA-B/IL10/IL18/IL1B/PLA2G4A/TGFB1	9
BP	GO:0042176	regulation of protein catabolic process	14/177	383/18862	1.60533e-05	0.000169962	9.25871e-05	APC/APOE/CAV1/EGFR/GPX1/HFE/HMGCR/IL10/IL1B/NOS2/ODC1/PRKN/SNCA/TIMP1	14
BP	GO:0015732	prostaglandin transport	4/177	17/18862	1.6215e-05	0.000169962	9.25871e-05	ABCC4/IL1B/NOS2/PLA2G4A	4
BP	GO:0034374	low-density lipoprotein particle remodeling	4/177	17/18862	1.6215e-05	0.000169962	9.25871e-05	AGTR1/APOE/CETP/PLA2G2A	4
BP	GO:0060749	mammary gland alveolus development	4/177	17/18862	1.6215e-05	0.000169962	9.25871e-05	AR/CCND1/HIF1A/VEGFA	4
BP	GO:0061377	mammary gland lobule development	4/177	17/18862	1.6215e-05	0.000169962	9.25871e-05	AR/CCND1/HIF1A/VEGFA	4
BP	GO:0007589	body fluid secretion	7/177	86/18862	1.63833e-05	0.000170836	9.30633e-05	CAV1/CCND1/GOT2/HIF1A/HK2/NR1H3/VEGFA	7
BP	GO:0034103	regulation of tissue remodeling	7/177	86/18862	1.63833e-05	0.000170836	9.30633e-05	EGFR/IL18/SPP1/TF/TGFB1/TNFRSF11B/TP53	7
BP	GO:0031663	lipopolysaccharide-mediated signaling pathway	6/177	58/18862	1.69424e-05	0.00017621	9.59909e-05	CCL5/CD36/IL18/IL1B/MAPK1/TGFB1	6
BP	GO:0016052	carbohydrate catabolic process	10/177	197/18862	1.7433e-05	0.000179918	9.80109e-05	APP/FBP1/GPI/GUSB/HIF1A/HK2/LDHA/PRKAA2/PYGM/TP53	10
BP	GO:0034341	response to interferon-gamma	10/177	197/18862	1.7433e-05	0.000179918	9.80109e-05	B2M/CCL5/CYP27B1/HLA-B/KYNU/NOS2/NR1H3/SNCA/TP53/VCAM1	10
BP	GO:0043523	regulation of neuron apoptotic process	10/177	197/18862	1.7433e-05	0.000179918	9.80109e-05	APOE/BDNF/CASP3/HIF1A/HMOX1/IL10/KRAS/PRKN/SOD2/TP53	10
BP	GO:0009267	cellular response to starvation	9/177	157/18862	1.77159e-05	0.000182369	9.93463e-05	FAS/HFE/MAPK1/MAPK8/PRKAA2/SREBF1/SREBF2/TP53/UCP2	9
BP	GO:0044262	cellular carbohydrate metabolic process	12/177	288/18862	1.83785e-05	0.000188708	0.000102799	ACACB/BRAF/FBP1/GOT1/GUSB/HK2/IGFBP3/PLA2G4A/PRKN/PYGM/SNCA/TP53	12
BP	GO:0045428	regulation of nitric oxide biosynthetic process	6/177	59/18862	1.87148e-05	0.000191185	0.000104149	CAV1/CD36/GLA/IL10/IL1B/TSPO	6
BP	GO:1902041	regulation of extrinsic apoptotic signaling pathway via death domain receptors	6/177	59/18862	1.87148e-05	0.000191185	0.000104149	BRCA1/CASP8/FAS/GPX1/HMOX1/SERPINE1	6
BP	GO:0006874	cellular calcium ion homeostasis	15/177	442/18862	1.90192e-05	0.000193672	0.000105503	AGTR1/APOE/APP/CAV1/CCL5/CD36/CD4/FFAR4/GOT1/GRIA1/HTT/NOS1/PIK3CG/RYR1/SNCA	15
BP	GO:0034644	cellular response to UV	7/177	88/18862	1.90544e-05	0.000193672	0.000105503	MMP1/MMP2/MMP9/MYC/PIK3R1/TIMP1/TP53	7
BP	GO:0097237	cellular response to toxic substance	8/177	122/18862	1.99009e-05	0.000201766	0.000109913	APOE/CD36/GPX1/GSTP1/HP/PRKN/PTGS1/SOD2	8
BP	GO:0030224	monocyte differentiation	5/177	36/18862	2.04782e-05	0.000203664	0.000110947	CD4/CSF1/FASN/MYC/VEGFA	5
BP	GO:0032642	regulation of chemokine production	7/177	89/18862	2.0519e-05	0.000203664	0.000110947	APP/GSTP1/HIF1A/HMOX1/IL10/IL1B/LPL	7
BP	GO:0046888	negative regulation of hormone secretion	6/177	60/18862	2.06336e-05	0.000203664	0.000110947	FFAR4/IL1B/KCNJ11/PRKN/SREBF1/UCP2	6
BP	GO:0010885	regulation of cholesterol storage	4/177	18/18862	2.06953e-05	0.000203664	0.000110947	CD36/LPL/NR1H3/SREBF2	4
BP	GO:0032026	response to magnesium ion	4/177	18/18862	2.06953e-05	0.000203664	0.000110947	CCND1/FBP1/SNCA/TNFRSF11B	4
BP	GO:0032769	negative regulation of monooxygenase activity	4/177	18/18862	2.06953e-05	0.000203664	0.000110947	CAV1/CYP27B1/GLA/SNCA	4
BP	GO:0034375	high-density lipoprotein particle remodeling	4/177	18/18862	2.06953e-05	0.000203664	0.000110947	APOC1/APOE/CETP/PLTP	4
BP	GO:0034433	steroid esterification	4/177	18/18862	2.06953e-05	0.000203664	0.000110947	AGTR1/APOC1/APOE/SOAT1	4
BP	GO:0034434	sterol esterification	4/177	18/18862	2.06953e-05	0.000203664	0.000110947	AGTR1/APOC1/APOE/SOAT1	4
BP	GO:0034435	cholesterol esterification	4/177	18/18862	2.06953e-05	0.000203664	0.000110947	AGTR1/APOC1/APOE/SOAT1	4
BP	GO:0045019	negative regulation of nitric oxide biosynthetic process	4/177	18/18862	2.06953e-05	0.000203664	0.000110947	CAV1/GLA/IL10/TSPO	4
BP	GO:1904406	negative regulation of nitric oxide metabolic process	4/177	18/18862	2.06953e-05	0.000203664	0.000110947	CAV1/GLA/IL10/TSPO	4
BP	GO:0035821	modulation of process of other organism	8/177	123/18862	2.11169e-05	0.000207306	0.000112931	APOE/CASP8/CCL5/CD4/NOS2/PC/PRKN/SLPI	8
BP	GO:0048511	rhythmic process	12/177	294/18862	2.25301e-05	0.000220604	0.000120175	AHCY/CASP3/CLOCK/EGFR/MAPK10/MAPK8/NOS2/NR1H3/PRKAA2/SERPINE1/SREBF1/TP53	12
BP	GO:0050679	positive regulation of epithelial cell proliferation	10/177	203/18862	2.25811e-05	0.000220604	0.000120175	AGTR1/AR/BMP2/CCND1/EGFR/HIF1A/HMOX1/IL10/MYC/VEGFA	10
BP	GO:0070542	response to fatty acid	6/177	61/18862	2.27078e-05	0.000220771	0.000120266	CD36/GLDC/LPL/SCD/SREBF1/UCP2	6
BP	GO:0080164	regulation of nitric oxide metabolic process	6/177	61/18862	2.27078e-05	0.000220771	0.000120266	CAV1/CD36/GLA/IL10/IL1B/TSPO	6
BP	GO:0033157	regulation of intracellular protein transport	11/177	248/18862	2.3286e-05	0.000225402	0.000122788	CASP8/CD36/IL1B/MAPK1/MAPK8/PIK3R1/PRKN/SREBF1/SREBF2/TGFB1/TP53	11
BP	GO:1903829	positive regulation of cellular protein localization	12/177	295/18862	2.32962e-05	0.000225402	0.000122788	APC/CASP8/EGFR/KCNJ11/MAPK1/MAPK8/PIK3R1/PRKAA2/PRKN/SREBF2/TGFB1/TP53	12
BP	GO:0009308	amine metabolic process	9/177	163/18862	2.38731e-05	0.00023043	0.000125527	IDO1/KYNU/ODC1/PRKN/SARDH/SNCA/SULT1A1/TDO2/VCAM1	9
BP	GO:0033013	tetrapyrrole metabolic process	6/177	62/18862	2.49467e-05	0.000239644	0.000130547	CD320/HMBS/HMOX1/SUCLA2/TCN2/TSPO	6
BP	GO:1901570	fatty acid derivative biosynthetic process	6/177	62/18862	2.49467e-05	0.000239644	0.000130547	ACACA/ACSL4/ACSS3/ALOX5/FASN/SCD	6
BP	GO:1903034	regulation of response to wounding	9/177	164/18862	2.5058e-05	0.00024014	0.000130817	ALOX5/APOE/CAV1/CD36/IL10/PLAT/SERPINE1/SPP1/VKORC1	9
BP	GO:1901655	cellular response to ketone	7/177	92/18862	2.54805e-05	0.000243608	0.000132706	ACACA/AR/CFTR/EGFR/PRKAA2/SCNN1B/SPP1	7
BP	GO:0006109	regulation of carbohydrate metabolic process	10/177	206/18862	2.5611e-05	0.000244276	0.00013307	ACACB/APP/FBP1/HIF1A/IGFBP3/PRKAA2/PRKN/SNCA/TGFB1/TP53	10
BP	GO:0046485	ether lipid metabolic process	4/177	19/18862	2.60224e-05	0.000247613	0.000134888	FASN/LIPE/PLA2G4A/PLA2G6	4
BP	GO:0052547	regulation of peptidase activity	15/177	455/18862	2.66177e-05	0.00025268	0.000137648	APP/CASP8/CAV1/CCK/FAS/GPX1/MMP9/MYC/SERPINA1/SERPINA3/SERPINE1/SLPI/SNCA/TIMP1/VEGFA	15
BP	GO:0019433	triglyceride catabolic process	5/177	38/18862	2.68549e-05	0.000253735	0.000138223	ABHD5/LIPE/LPL/PIK3CG/PNPLA3	5
BP	GO:0071276	cellular response to cadmium ion	5/177	38/18862	2.68549e-05	0.000253735	0.000138223	EGFR/HMOX1/MAPK1/MAPK8/MMP9	5
BP	GO:1902882	regulation of response to oxidative stress	7/177	93/18862	2.73387e-05	0.000257298	0.000140164	ALOX5/CD36/GPX1/HIF1A/IL10/PRKN/SOD2	7
BP	GO:0061180	mammary gland epithelium development	6/177	63/18862	2.73599e-05	0.000257298	0.000140164	AR/CCND1/CSF1/GPX1/HIF1A/MAPK1	6
BP	GO:0051651	maintenance of location in cell	10/177	209/18862	2.89833e-05	0.00027193	0.000148134	APOE/CAV1/CD4/FTL/HK2/HTT/NOS1/RYR1/SNCA/TSPO	10
BP	GO:0050714	positive regulation of protein secretion	8/177	129/18862	2.97992e-05	0.000278934	0.00015195	ACHE/ACSL4/CFTR/EGFR/HIF1A/PLA2G6/RBP4/TGFB1	8
BP	GO:0042129	regulation of T cell proliferation	9/177	168/18862	3.03105e-05	0.000283062	0.000154199	CASP3/CCL5/CD4/IDO1/IL10/IL18/IL1B/PNP/VCAM1	9
BP	GO:0001558	regulation of cell growth	14/177	406/18862	3.05513e-05	0.00028418	0.000154808	AGTR1/APOE/BDNF/CDKN2A/CYP27B1/EGFR/ESR2/FBP1/IGFBP3/PRKN/SPP1/TGFB1/TP53/VEGFA	14
BP	GO:0090207	regulation of triglyceride metabolic process	5/177	39/18862	3.05714e-05	0.00028418	0.000154808	ABHD5/APOE/NR1H3/PIK3CG/SREBF1	5
BP	GO:0010042	response to manganese ion	4/177	20/18862	3.22903e-05	0.000298778	0.00016276	APP/PRKN/SOD2/TSPO	4
BP	GO:1902176	negative regulation of oxidative stress-induced intrinsic apoptotic signaling pathway	4/177	20/18862	3.22903e-05	0.000298778	0.00016276	GPX1/HIF1A/PRKN/SOD2	4
BP	GO:0002819	regulation of adaptive immune response	9/177	170/18862	3.32688e-05	0.000306579	0.00016701	B2M/CD4/HFE/HLA-B/IL10/IL18/IL1B/PLA2G4A/TGFB1	9
BP	GO:0009410	response to xenobiotic stimulus	8/177	131/18862	3.32858e-05	0.000306579	0.00016701	ACY1/ALDH3A1/CYP2E1/GPX1/GSTP1/NAT1/PTGS1/SULT1A1	8
BP	GO:0032091	negative regulation of protein binding	7/177	96/18862	3.35946e-05	0.000308014	0.000167792	ACE/B2M/CAV1/HFE/IL10/MAPK8/SLPI	7
BP	GO:0043648	dicarboxylic acid metabolic process	7/177	96/18862	3.35946e-05	0.000308014	0.000167792	ALDH5A1/GLS/GOT1/GOT2/KYNU/NAGS/PRODH	7
BP	GO:0019932	second-messenger-mediated signaling	12/177	307/18862	3.44196e-05	0.000314861	0.000171522	AGTR1/APOE/CD36/CD4/CXCL8/EGFR/FFAR4/HTT/NOS1/NOS2/VCAM1/VEGFA	12
BP	GO:0055090	acylglycerol homeostasis	5/177	40/18862	3.46748e-05	0.00031576	0.000172011	APOE/CETP/IL18/LPL/NR1H3	5
BP	GO:0070328	triglyceride homeostasis	5/177	40/18862	3.46748e-05	0.00031576	0.000172011	APOE/CETP/IL18/LPL/NR1H3	5
BP	GO:1903131	mononuclear cell differentiation	14/177	411/18862	3.49167e-05	0.000317245	0.00017282	B2M/CD4/CSF1/FASN/HLA-B/IL10/IL18/IL1B/MYC/PIK3R1/PNP/TP53/VCAM1/VEGFA	14
BP	GO:0030193	regulation of blood coagulation	6/177	66/18862	3.5746e-05	0.000324048	0.000176526	APOE/CAV1/CD36/PLAT/SERPINE1/VKORC1	6
BP	GO:0018105	peptidyl-serine phosphorylation	12/177	310/18862	3.7833e-05	0.000342197	0.000186413	APP/BDNF/BRAF/CAV1/EGFR/MAPK1/MAPK8/NOS1/PRKAA2/SNCA/TGFB1/VEGFA	12
BP	GO:0016049	cell growth	15/177	470/18862	3.86193e-05	0.000348526	0.000189861	AGTR1/APOE/APP/BDNF/CDKN2A/CYP27B1/EGFR/ESR2/FBP1/IGFBP3/PRKN/SPP1/TGFB1/TP53/VEGFA	15
BP	GO:0033555	multicellular organismal response to stress	6/177	67/18862	3.89591e-05	0.000349917	0.000190619	APOE/CCK/DPP4/IDO1/NOS1/TSPO	6
BP	GO:1900046	regulation of hemostasis	6/177	67/18862	3.89591e-05	0.000349917	0.000190619	APOE/CAV1/CD36/PLAT/SERPINE1/VKORC1	6
BP	GO:0071902	positive regulation of protein serine/threonine kinase activity	12/177	311/18862	3.90343e-05	0.000349917	0.000190619	BMP2/CCND1/EGFR/IL1B/KRAS/MAPK1/MAPK10/PIK3CG/SNCA/TF/TGFB1/VEGFA	12
BP	GO:0090278	negative regulation of peptide hormone secretion	5/177	41/18862	3.91925e-05	0.000350555	0.000190966	FFAR4/KCNJ11/PRKN/SREBF1/UCP2	5
BP	GO:0006662	glycerol ether metabolic process	4/177	21/18862	3.95965e-05	0.000352602	0.000192081	FASN/LIPE/PLA2G4A/PLA2G6	4
BP	GO:0038083	peptidyl-tyrosine autophosphorylation	4/177	21/18862	3.95965e-05	0.000352602	0.000192081	ACE/CAV1/EGFR/VEGFA	4
BP	GO:0002824	positive regulation of adaptive immune response based on somatic recombination of immune receptors built from immunoglobulin superfamily domains	7/177	99/18862	4.0982e-05	0.000364134	0.000198363	B2M/CD4/HLA-B/IL18/IL1B/PLA2G4A/TGFB1	7
BP	GO:0043524	negative regulation of neuron apoptotic process	8/177	135/18862	4.12885e-05	0.000366049	0.000199406	APOE/BDNF/HIF1A/HMOX1/IL10/KRAS/PRKN/SOD2	8
BP	GO:0009152	purine ribonucleotide biosynthetic process	9/177	175/18862	4.17539e-05	0.000367745	0.00020033	ACACA/ACACB/ACSL4/ACSS1/ADSL/FASN/PDP1/SCD/TGFB1	9
BP	GO:0045766	positive regulation of angiogenesis	9/177	175/18862	4.17539e-05	0.000367745	0.00020033	BRCA1/CXCL8/HIF1A/HK2/HMOX1/IL10/IL1B/SERPINE1/VEGFA	9
BP	GO:1904018	positive regulation of vasculature development	9/177	175/18862	4.17539e-05	0.000367745	0.00020033	BRCA1/CXCL8/HIF1A/HK2/HMOX1/IL10/IL1B/SERPINE1/VEGFA	9
BP	GO:0032946	positive regulation of mononuclear cell proliferation	8/177	136/18862	4.35222e-05	0.000381649	0.000207905	CCL5/CD320/CD4/CSF1/IL18/IL1B/PNP/VCAM1	8
BP	GO:0034754	cellular hormone metabolic process	8/177	136/18862	4.35222e-05	0.000381649	0.000207905	BMP2/CYP19A1/HSD17B10/LIPE/RBP4/SPP1/SULT1A1/TSPO	8
BP	GO:0019432	triglyceride biosynthetic process	5/177	42/18862	4.41528e-05	0.000385933	0.000210238	ACSL4/LPL/NR1H3/PNPLA3/SREBF1	5
BP	GO:0051091	positive regulation of DNA-binding transcription factor activity	11/177	266/18862	4.42025e-05	0.000385933	0.000210238	APP/AR/CAV1/CD36/CLOCK/ESR2/IL10/IL18/IL1B/KRAS/VEGFA	11
BP	GO:0001936	regulation of endothelial cell proliferation	9/177	177/18862	4.56262e-05	0.000395787	0.000215606	AGTR1/ALOX5/APOE/BMP2/CAV1/HIF1A/HMOX1/IL10/VEGFA	9
BP	GO:0008217	regulation of blood pressure	9/177	177/18862	4.56262e-05	0.000395787	0.000215606	ACE/AGTR1/AR/HMOX1/NOS1/NOS2/NPY/PTGS1/SOD2	9
BP	GO:0051260	protein homooligomerization	9/177	177/18862	4.56262e-05	0.000395787	0.000215606	ABCA3/ACACA/ACACB/B2M/GLS/HSD17B10/RYR1/SOD2/TDO2	9
BP	GO:0042446	hormone biosynthetic process	6/177	69/18862	4.60796e-05	0.000398861	0.000217281	BMP2/CYP19A1/CYP27B1/DIO2/HIF1A/TSPO	6
BP	GO:0050670	regulation of lymphocyte proliferation	10/177	221/18862	4.65537e-05	0.0004021	0.000219045	CASP3/CCL5/CD320/CD4/IDO1/IL10/IL18/IL1B/PNP/VCAM1	10
BP	GO:0018108	peptidyl-tyrosine phosphorylation	13/177	369/18862	4.74715e-05	0.00040915	0.000222886	ACE/APP/BDNF/CAV1/CCK/CCL5/CD36/CD4/EGFR/IL18/TGFB1/TP53/VEGFA	13
BP	GO:0071404	cellular response to low-density lipoprotein particle stimulus	4/177	22/18862	4.80422e-05	0.000412302	0.000224603	CD36/LPL/NPC1/SREBF2	4
BP	GO:1901522	positive regulation of transcription from RNA polymerase II promoter involved in cellular response to chemical stimulus	4/177	22/18862	4.80422e-05	0.000412302	0.000224603	BMP2/HIF1A/TP53/VEGFA	4
BP	GO:0001889	liver development	8/177	138/18862	4.82932e-05	0.000413575	0.000225296	CCND1/EGFR/HFE/HMOX1/IL10/KRAS/QDPR/UCP2	8
BP	GO:0072503	cellular divalent inorganic cation homeostasis	15/177	480/18862	4.90606e-05	0.000419255	0.00022839	AGTR1/APOE/APP/CAV1/CCL5/CD36/CD4/FFAR4/GOT1/GRIA1/HTT/NOS1/PIK3CG/RYR1/SNCA	15
BP	GO:0046677	response to antibiotic	5/177	43/18862	4.95851e-05	0.000421633	0.000229686	CASP3/CASP8/PLA2G4A/TP53/VKORC1	5
BP	GO:0090311	regulation of protein deacetylation	5/177	43/18862	4.95851e-05	0.000421633	0.000229686	MAPK8/PRKAA2/SREBF1/TP53/VEGFA	5
BP	GO:0098869	cellular oxidant detoxification	7/177	102/18862	4.96531e-05	0.000421633	0.000229686	APOE/CD36/GPX1/GSTP1/HP/PTGS1/SOD2	7
BP	GO:0006801	superoxide metabolic process	6/177	70/18862	5.00109e-05	0.000423777	0.000230854	CD36/EGFR/GSTP1/NOS2/SOD2/TGFB1	6
BP	GO:0045785	positive regulation of cell adhesion	14/177	425/18862	5.0185e-05	0.000424358	0.000231171	ALOX5/CAV1/CCL5/CD36/CD4/CSF1/DPP4/IL10/IL18/IL1B/PIK3R1/PNP/VCAM1/VEGFA	14
BP	GO:0052548	regulation of endopeptidase activity	14/177	426/18862	5.14708e-05	0.000434193	0.000236528	APP/CASP8/CCK/FAS/GPX1/MMP9/MYC/SERPINA1/SERPINA3/SERPINE1/SLPI/SNCA/TIMP1/VEGFA	14
BP	GO:0018212	peptidyl-tyrosine modification	13/177	372/18862	5.15638e-05	0.000434193	0.000236528	ACE/APP/BDNF/CAV1/CCK/CCL5/CD36/CD4/EGFR/IL18/TGFB1/TP53/VEGFA	13
BP	GO:0061008	hepaticobiliary system development	8/177	140/18862	5.34925e-05	0.000449493	0.000244863	CCND1/EGFR/HFE/HMOX1/IL10/KRAS/QDPR/UCP2	8
BP	GO:0050818	regulation of coagulation	6/177	71/18862	5.42061e-05	0.000453596	0.000247098	APOE/CAV1/CD36/PLAT/SERPINE1/VKORC1	6
BP	GO:0070227	lymphocyte apoptotic process	6/177	71/18862	5.42061e-05	0.000453596	0.000247098	CCL5/FAS/HIF1A/IDO1/IL10/TP53	6
BP	GO:0008631	intrinsic apoptotic signaling pathway in response to oxidative stress	5/177	44/18862	5.55199e-05	0.000463626	0.000252561	GPX1/HIF1A/PRKN/PRODH/SOD2	5
BP	GO:0030595	leukocyte chemotaxis	10/177	226/18862	5.61931e-05	0.000465956	0.000253831	ALOX5/CCL5/CSF1/CXCL8/DPP4/IL10/MAPK1/PIK3CG/SERPINE1/VEGFA	10
BP	GO:0032869	cellular response to insulin stimulus	10/177	226/18862	5.61931e-05	0.000465956	0.000253831	APC/GOT1/GSTP1/IL1B/LPL/PIK3R1/PNPLA3/SLC2A4/SREBF1/UCP2	10
BP	GO:0002821	positive regulation of adaptive immune response	7/177	104/18862	5.62281e-05	0.000465956	0.000253831	B2M/CD4/HLA-B/IL18/IL1B/PLA2G4A/TGFB1	7
BP	GO:0031056	regulation of histone modification	8/177	141/18862	5.6262e-05	0.000465956	0.000253831	BRCA1/IL1B/MAPK8/NOS1/SNCA/SREBF1/TP53/VEGFA	8
BP	GO:0051043	regulation of membrane protein ectodomain proteolysis	4/177	23/18862	5.77316e-05	0.000476167	0.000259394	APOE/IL10/IL1B/TIMP1	4
BP	GO:0090343	positive regulation of cell aging	4/177	23/18862	5.77316e-05	0.000476167	0.000259394	B2M/CDKN2A/KRAS/TP53	4
BP	GO:0042391	regulation of membrane potential	14/177	431/18862	5.83421e-05	0.000480219	0.000261601	APP/CAV1/CCK/CD36/CFTR/DSP/GOT1/GRIA1/KCNJ10/KCNJ11/PRKN/SOD2/TSPO/UCP2	14
BP	GO:1903747	regulation of establishment of protein localization to mitochondrion	6/177	72/18862	5.8678e-05	0.000481998	0.00026257	CASP8/MAPK8/PRKN/SREBF1/SREBF2/TP53	6
BP	GO:0010212	response to ionizing radiation	8/177	142/18862	5.91499e-05	0.000483899	0.000263605	BRCA1/CASP3/CCND1/CLOCK/GPX1/MYC/TP53/VCAM1	8
BP	GO:0072655	establishment of protein localization to mitochondrion	8/177	142/18862	5.91499e-05	0.000483899	0.000263605	CASP8/HK2/MAPK8/PRKN/SREBF1/SREBF2/TP53/TSPO	8
BP	GO:0022409	positive regulation of cell-cell adhesion	11/177	276/18862	6.1668e-05	0.000503476	0.00027427	ALOX5/CAV1/CCL5/CD4/DPP4/IL10/IL18/IL1B/PIK3R1/PNP/VCAM1	11
BP	GO:0032570	response to progesterone	5/177	45/18862	6.19884e-05	0.000505068	0.000275137	CAV1/NR1H3/SREBF1/TGFB1/TSPO	5
BP	GO:0006720	isoprenoid metabolic process	8/177	143/18862	6.21601e-05	0.000505443	0.000275342	APOE/CYP2E1/EGFR/HMGCR/HSPG2/LIPE/LPL/RBP4	8
BP	GO:0060193	positive regulation of lipase activity	6/177	73/18862	6.34399e-05	0.00051481	0.000280444	ABHD5/AGTR1/BDNF/CCL5/EGFR/NR1H3	6
BP	GO:0043406	positive regulation of MAP kinase activity	10/177	230/18862	6.50833e-05	0.000527083	0.00028713	BMP2/EGFR/IL1B/KRAS/MAPK1/MAPK10/PIK3CG/TF/TGFB1/VEGFA	10
BP	GO:0014074	response to purine-containing compound	8/177	144/18862	6.52967e-05	0.000527749	0.000287493	ALDH3A1/APP/CFTR/KCNJ11/LDHA/PIK3CG/RYR1/SREBF1	8
BP	GO:0071260	cellular response to mechanical stimulus	6/177	74/18862	6.85055e-05	0.000551227	0.000300283	CASP8/EGFR/FAS/GOT1/IL1B/MAPK8	6
BP	GO:0001678	cellular glucose homeostasis	8/177	145/18862	6.85637e-05	0.000551227	0.000300283	CFTR/HIF1A/HK2/KCNJ11/PIK3R1/PLA2G6/PRKAA2/UCP2	8
BP	GO:0051004	regulation of lipoprotein lipase activity	4/177	24/18862	6.8772e-05	0.000551227	0.000300283	ABHD5/APOC1/LPL/NR1H3	4
BP	GO:0006953	acute-phase response	5/177	46/18862	6.90232e-05	0.000551227	0.000300283	HFE/HP/IL1B/SERPINA1/SERPINA3	5
BP	GO:0045981	positive regulation of nucleotide metabolic process	5/177	46/18862	6.90232e-05	0.000551227	0.000300283	APP/HIF1A/NOS1/NOS2/PRKAA2	5
BP	GO:1900544	positive regulation of purine nucleotide metabolic process	5/177	46/18862	6.90232e-05	0.000551227	0.000300283	APP/HIF1A/NOS1/NOS2/PRKAA2	5
BP	GO:0070585	protein localization to mitochondrion	8/177	146/18862	7.19655e-05	0.000573586	0.000312463	CASP8/HK2/MAPK8/PRKN/SREBF1/SREBF2/TP53/TSPO	8
BP	GO:0009260	ribonucleotide biosynthetic process	9/177	188/18862	7.27844e-05	0.000578967	0.000315394	ACACA/ACACB/ACSL4/ACSS1/ADSL/FASN/PDP1/SCD/TGFB1	9
BP	GO:1903039	positive regulation of leukocyte cell-cell adhesion	10/177	234/18862	7.51434e-05	0.000596362	0.00032487	ALOX5/CAV1/CCL5/CD4/DPP4/IL18/IL1B/PIK3R1/PNP/VCAM1	10
BP	GO:0018209	peptidyl-serine modification	12/177	333/18862	7.52676e-05	0.000596362	0.00032487	APP/BDNF/BRAF/CAV1/EGFR/MAPK1/MAPK8/NOS1/PRKAA2/SNCA/TGFB1/VEGFA	12
BP	GO:1904659	glucose transmembrane transport	7/177	109/18862	7.58322e-05	0.000599655	0.000326664	BRAF/FFAR4/HK2/IL1B/PIK3R1/SLC2A3/SLC2A4	7
BP	GO:0042063	gliogenesis	11/177	283/18862	7.71601e-05	0.000608959	0.000331733	APP/BMP2/CSF1/EGFR/GSTP1/IL1B/KCNJ10/KRAS/MAPK1/TGFB1/TSPO	11
BP	GO:0007050	cell cycle arrest	10/177	235/18862	7.78554e-05	0.000613244	0.000334067	APC/BRCA1/CCND1/CDKN2A/CDKN3/CXCL8/MYC/PRKAA2/TGFB1/TP53	10
BP	GO:0050995	negative regulation of lipid catabolic process	4/177	25/18862	8.12739e-05	0.000637675	0.000347376	ACACB/APOC1/IL1B/PIK3CG	4
BP	GO:1990000	amyloid fibril formation	4/177	25/18862	8.12739e-05	0.000637675	0.000347376	APOE/APP/B2M/CD36	4
BP	GO:0001935	endothelial cell proliferation	9/177	191/18862	8.21975e-05	0.000643667	0.00035064	AGTR1/ALOX5/APOE/BMP2/CAV1/HIF1A/HMOX1/IL10/VEGFA	9
BP	GO:0006692	prostanoid metabolic process	5/177	48/18862	8.49257e-05	0.000662453	0.000360874	GSTP1/IL1B/PLA2G4A/PTGS1/TBXAS1	5
BP	GO:0006693	prostaglandin metabolic process	5/177	48/18862	8.49257e-05	0.000662453	0.000360874	GSTP1/IL1B/PLA2G4A/PTGS1/TBXAS1	5
BP	GO:0031623	receptor internalization	7/177	111/18862	8.50908e-05	0.000662458	0.000360876	ACHE/CAV1/CD36/CXCL8/GRIA1/SNCA/VEGFA	7
BP	GO:0045834	positive regulation of lipid metabolic process	8/177	150/18862	8.70078e-05	0.000676074	0.000368294	ABHD5/AGTR1/APOC1/APOE/IL1B/NR1H3/SREBF1/TGFB1	8
BP	GO:0009636	response to toxic substance	10/177	239/18862	8.9551e-05	0.000694494	0.000378328	APOE/CCL5/CD36/GPX1/GSTP1/HP/MAPK1/PRKN/PTGS1/SOD2	10
BP	GO:0008645	hexose transmembrane transport	7/177	112/18862	9.00542e-05	0.000695716	0.000378994	BRAF/FFAR4/HK2/IL1B/PIK3R1/SLC2A3/SLC2A4	7
BP	GO:0030278	regulation of ossification	7/177	112/18862	9.00542e-05	0.000695716	0.000378994	ALOX5/BMP2/CSF1/CYP27B1/HIF1A/MAPK1/TGFB1	7
BP	GO:0032102	negative regulation of response to external stimulus	13/177	394/18862	9.21519e-05	0.000709388	0.000386441	ALOX5/APOE/CCK/DPP4/FFAR4/GPX1/GSTP1/HLA-B/IL10/NR1H3/PLAT/SERPINE1/SPP1	13
BP	GO:1905475	regulation of protein localization to membrane	9/177	194/18862	9.26134e-05	0.000709388	0.000386441	AR/CASP8/EGFR/KCNJ11/MAPK8/PIK3R1/PRKN/TGFB1/TP53	9
BP	GO:0006569	tryptophan catabolic process	3/177	10/18862	9.28813e-05	0.000709388	0.000386441	IDO1/KYNU/TDO2	3
BP	GO:0034447	very-low-density lipoprotein particle clearance	3/177	10/18862	9.28813e-05	0.000709388	0.000386441	APOC1/APOE/VLDLR	3
BP	GO:0042436	indole-containing compound catabolic process	3/177	10/18862	9.28813e-05	0.000709388	0.000386441	IDO1/KYNU/TDO2	3
BP	GO:0046218	indolalkylamine catabolic process	3/177	10/18862	9.28813e-05	0.000709388	0.000386441	IDO1/KYNU/TDO2	3
BP	GO:0070231	T cell apoptotic process	5/177	49/18862	9.38631e-05	0.000714176	0.000389049	CCL5/FAS/HIF1A/IDO1/TP53	5
BP	GO:0071622	regulation of granulocyte chemotaxis	5/177	49/18862	9.38631e-05	0.000714176	0.000389049	CCL5/CSF1/CXCL8/DPP4/MAPK1	5
BP	GO:0002719	negative regulation of cytokine production involved in immune response	4/177	26/18862	9.535e-05	0.00072412	0.000394467	HFE/HMOX1/IL10/TGFB1	4
BP	GO:0046390	ribose phosphate biosynthetic process	9/177	195/18862	9.63225e-05	0.000730129	0.00039774	ACACA/ACACB/ACSL4/ACSS1/ADSL/FASN/PDP1/SCD/TGFB1	9
BP	GO:0042594	response to starvation	9/177	196/18862	0.000100156	0.000757756	0.00041279	FAS/HFE/MAPK1/MAPK8/PRKAA2/SREBF1/SREBF2/TP53/UCP2	9
BP	GO:0006096	glycolytic process	7/177	114/18862	0.000100689	0.000758942	0.000413436	APP/FBP1/GPI/HIF1A/HK2/LDHA/PRKAA2	7
BP	GO:0015749	monosaccharide transmembrane transport	7/177	114/18862	0.000100689	0.000758942	0.000413436	BRAF/FFAR4/HK2/IL1B/PIK3R1/SLC2A3/SLC2A4	7
BP	GO:0051480	regulation of cytosolic calcium ion concentration	12/177	344/18862	0.000102369	0.000770159	0.000419546	AGTR1/CAV1/CD36/CD4/FFAR4/GOT1/GRIA1/HTT/NOS1/PIK3CG/RYR1/SNCA	12
BP	GO:0002931	response to ischemia	5/177	50/18862	0.000103506	0.000772934	0.000421058	CAV1/CSF1/HK2/KCNJ11/TP53	5
BP	GO:0048260	positive regulation of receptor-mediated endocytosis	5/177	50/18862	0.000103506	0.000772934	0.000421058	B2M/HFE/SERPINE1/TF/VEGFA	5
BP	GO:1902001	fatty acid transmembrane transport	5/177	50/18862	0.000103506	0.000772934	0.000421058	ACACA/ACACB/CD36/KCNJ10/PRKAA2	5
BP	GO:1903202	negative regulation of oxidative stress-induced cell death	5/177	50/18862	0.000103506	0.000772934	0.000421058	GPX1/HIF1A/IL10/PRKN/SOD2	5
BP	GO:2000106	regulation of leukocyte apoptotic process	6/177	80/18862	0.000106086	0.000789983	0.000430346	CCL5/CDKN2A/HIF1A/IDO1/IL10/TP53	6
BP	GO:0006757	ATP generation from ADP	7/177	115/18862	0.000106378	0.000789983	0.000430346	APP/FBP1/GPI/HIF1A/HK2/LDHA/PRKAA2	7
BP	GO:1990748	cellular detoxification	7/177	115/18862	0.000106378	0.000789983	0.000430346	APOE/CD36/GPX1/GSTP1/HP/PTGS1/SOD2	7
BP	GO:0006650	glycerophospholipid metabolic process	12/177	346/18862	0.000108106	0.000799138	0.000435333	ABCA3/ABHD5/ACHE/APOC1/CETP/NR1H3/PIK3CG/PIK3R1/PLA2G2A/PLA2G4A/PLA2G6/PNPLA3	12
BP	GO:0007599	hemostasis	12/177	346/18862	0.000108106	0.000799138	0.000435333	APOE/CAV1/CD36/GPI/MAPK1/PIK3CG/PIK3R1/PLA2G4A/PLAT/SERPINA1/SERPINE1/VKORC1	12
BP	GO:0006575	cellular modified amino acid metabolic process	9/177	198/18862	0.000108206	0.000799138	0.000435333	AHCY/DIO2/GOT2/GPX1/GSTP1/PLA2G2A/PLA2G4A/PRODH/SARDH	9
BP	GO:0002696	positive regulation of leukocyte activation	13/177	401/18862	0.000109858	0.000808478	0.000440421	CAV1/CCL5/CD320/CD4/DPP4/IL10/IL18/IL1B/PIK3R1/PLA2G4A/PNP/TGFB1/VCAM1	13
BP	GO:0010951	negative regulation of endopeptidase activity	10/177	245/18862	0.000109873	0.000808478	0.000440421	APP/GPX1/MMP9/SERPINA1/SERPINA3/SERPINE1/SLPI/SNCA/TIMP1/VEGFA	10
BP	GO:0031647	regulation of protein stability	11/177	295/18862	0.000111504	0.000818988	0.000446146	BMP2/CASP3/HTT/KRAS/MAPK1/PIK3R1/PRKN/SNCA/SREBF1/TF/TP53	11
BP	GO:0034219	carbohydrate transmembrane transport	7/177	116/18862	0.000112325	0.000823513	0.000448611	BRAF/FFAR4/HK2/IL1B/PIK3R1/SLC2A3/SLC2A4	7
BP	GO:0022617	extracellular matrix disassembly	6/177	81/18862	0.000113691	0.000828957	0.000451577	DPP4/MMP1/MMP2/MMP9/TGFB1/TIMP1	6
BP	GO:0006636	unsaturated fatty acid biosynthetic process	5/177	51/18862	0.000113891	0.000828957	0.000451577	IL1B/PLA2G4A/PTGS1/SCD/TBXAS1	5
BP	GO:0046473	phosphatidic acid metabolic process	5/177	51/18862	0.000113891	0.000828957	0.000451577	ABHD5/PLA2G2A/PLA2G4A/PLA2G6/PNPLA3	5
BP	GO:1904645	response to amyloid-beta	5/177	51/18862	0.000113891	0.000828957	0.000451577	APP/CD36/MMP2/MMP9/VCAM1	5
BP	GO:0019058	viral life cycle	12/177	348/18862	0.000114118	0.000829105	0.000451658	APOE/CAV1/CCL5/CD4/CXCL8/DPP4/EGFR/NPC1/PC/PRKN/SLC52A2/SLPI	12
BP	GO:0071383	cellular response to steroid hormone stimulus	9/177	201/18862	0.000121295	0.000879587	0.000479158	AR/BRCA1/CLOCK/EGFR/ESR2/GSTP1/NPC1/NR3C2/SCNN1B	9
BP	GO:0002065	columnar/cuboidal epithelial cell differentiation	6/177	82/18862	0.000121722	0.000879587	0.000479158	BMP2/CLOCK/FASN/HIF1A/NPY/SERPINE1	6
BP	GO:1901568	fatty acid derivative metabolic process	6/177	82/18862	0.000121722	0.000879587	0.000479158	ACACA/ACSL4/ACSS3/ALOX5/FASN/SCD	6
BP	GO:0044106	cellular amine metabolic process	8/177	158/18862	0.000124967	0.000901422	0.000491052	IDO1/KYNU/ODC1/PRKN/SARDH/SNCA/SULT1A1/TDO2	8
BP	GO:0006558	L-phenylalanine metabolic process	3/177	11/18862	0.000126831	0.00090513	0.000493073	HGD/HPD/QDPR	3
BP	GO:0006559	L-phenylalanine catabolic process	3/177	11/18862	0.000126831	0.00090513	0.000493073	HGD/HPD/QDPR	3
BP	GO:0006853	carnitine shuttle	3/177	11/18862	0.000126831	0.00090513	0.000493073	ACACA/ACACB/PRKAA2	3
BP	GO:1901503	ether biosynthetic process	3/177	11/18862	0.000126831	0.00090513	0.000493073	ALOX5/FASN/PLA2G4A	3
BP	GO:1902221	erythrose 4-phosphate/phosphoenolpyruvate family amino acid metabolic process	3/177	11/18862	0.000126831	0.00090513	0.000493073	HGD/HPD/QDPR	3
BP	GO:1902222	erythrose 4-phosphate/phosphoenolpyruvate family amino acid catabolic process	3/177	11/18862	0.000126831	0.00090513	0.000493073	HGD/HPD/QDPR	3
BP	GO:0010575	positive regulation of vascular endothelial growth factor production	4/177	28/18862	0.00012869	0.000911931	0.000496777	BRCA1/HIF1A/IL1B/TGFB1	4
BP	GO:0010884	positive regulation of lipid storage	4/177	28/18862	0.00012869	0.000911931	0.000496777	ACACB/CD36/LPL/SREBF2	4
BP	GO:0031063	regulation of histone deacetylation	4/177	28/18862	0.00012869	0.000911931	0.000496777	MAPK8/SREBF1/TP53/VEGFA	4
BP	GO:1902175	regulation of oxidative stress-induced intrinsic apoptotic signaling pathway	4/177	28/18862	0.00012869	0.000911931	0.000496777	GPX1/HIF1A/PRKN/SOD2	4
BP	GO:0010507	negative regulation of autophagy	6/177	83/18862	0.000130197	0.000915441	0.000498689	HMOX1/IL10/NPC1/SNCA/TP53/TSPO	6
BP	GO:1904705	regulation of vascular associated smooth muscle cell proliferation	6/177	83/18862	0.000130197	0.000915441	0.000498689	GSTP1/HMOX1/IL10/MMP2/MMP9/SOD2	6
BP	GO:1990874	vascular associated smooth muscle cell proliferation	6/177	83/18862	0.000130197	0.000915441	0.000498689	GSTP1/HMOX1/IL10/MMP2/MMP9/SOD2	6
BP	GO:0034614	cellular response to reactive oxygen species	8/177	159/18862	0.00013055	0.000915441	0.000498689	CD36/EGFR/IL10/MAPK1/MAPK8/MMP2/MMP9/SOD2	8
BP	GO:0051092	positive regulation of NF-kappaB transcription factor activity	8/177	159/18862	0.00013055	0.000915441	0.000498689	APP/AR/CAV1/CD36/CLOCK/IL18/IL1B/KRAS	8
BP	GO:0051100	negative regulation of binding	8/177	159/18862	0.00013055	0.000915441	0.000498689	ACE/B2M/CAV1/HFE/HMOX1/IL10/MAPK8/SLPI	8
BP	GO:0002688	regulation of leukocyte chemotaxis	7/177	119/18862	0.000131808	0.000921054	0.000501747	CCL5/CSF1/CXCL8/DPP4/MAPK1/SERPINE1/VEGFA	7
BP	GO:1903578	regulation of ATP metabolic process	7/177	119/18862	0.000131808	0.000921054	0.000501747	APP/FBP1/HIF1A/PRKAA2/SNCA/TP53/TSPO	7
BP	GO:0016241	regulation of macroautophagy	8/177	160/18862	0.000136337	0.000951049	0.000518087	CASP3/HIF1A/HMOX1/HTT/MAPK8/NPC1/PRKAA2/TP53	8
BP	GO:0006805	xenobiotic metabolic process	7/177	120/18862	0.00013888	0.000965445	0.000525929	ACY1/ALDH3A1/CYP2E1/GSTP1/NAT1/PTGS1/SULT1A1	7
BP	GO:1900542	regulation of purine nucleotide metabolic process	7/177	120/18862	0.00013888	0.000965445	0.000525929	APP/FBP1/HIF1A/NOS1/NOS2/PDP1/PRKAA2	7
BP	GO:0006767	water-soluble vitamin metabolic process	6/177	84/18862	0.000139133	0.000965532	0.000525977	ACP5/CD320/PC/SLC2A3/SLC52A2/TCN2	6
BP	GO:0002685	regulation of leukocyte migration	9/177	205/18862	0.000140787	0.000975328	0.000531313	APP/CCL5/CSF1/CXCL8/DPP4/HMOX1/MAPK1/SERPINE1/VEGFA	9
BP	GO:0051251	positive regulation of lymphocyte activation	12/177	356/18862	0.000141128	0.000976011	0.000531685	CAV1/CCL5/CD320/CD4/DPP4/IL10/IL18/IL1B/PIK3R1/PNP/TGFB1/VCAM1	12
BP	GO:0050867	positive regulation of cell activation	13/177	412/18862	0.000143622	0.000991555	0.000540153	CAV1/CCL5/CD320/CD4/DPP4/IL10/IL18/IL1B/PIK3R1/PLA2G4A/PNP/TGFB1/VCAM1	13
BP	GO:0042177	negative regulation of protein catabolic process	7/177	121/18862	0.000146257	0.00100802	0.000549122	EGFR/HFE/HMGCR/IL10/NOS2/SNCA/TIMP1	7
BP	GO:0045940	positive regulation of steroid metabolic process	4/177	29/18862	0.000148192	0.00101614	0.000553543	AGTR1/APOC1/APOE/SREBF1	4
BP	GO:0060055	angiogenesis involved in wound healing	4/177	29/18862	0.000148192	0.00101614	0.000553543	ALOX5/GPX1/SERPINE1/VEGFA	4
BP	GO:1903579	negative regulation of ATP metabolic process	4/177	29/18862	0.000148192	0.00101614	0.000553543	FBP1/SNCA/TP53/TSPO	4
BP	GO:0042304	regulation of fatty acid biosynthetic process	5/177	54/18862	0.00014989	0.00102429	0.000557986	APOC1/BRCA1/IL1B/NR1H3/PRKAA2	5
BP	GO:0070228	regulation of lymphocyte apoptotic process	5/177	54/18862	0.00014989	0.00102429	0.000557986	CCL5/HIF1A/IDO1/IL10/TP53	5
BP	GO:0006140	regulation of nucleotide metabolic process	7/177	122/18862	0.000153948	0.00104846	0.000571153	APP/FBP1/HIF1A/NOS1/NOS2/PDP1/PRKAA2	7
BP	GO:0046031	ADP metabolic process	7/177	122/18862	0.000153948	0.00104846	0.000571153	APP/FBP1/GPI/HIF1A/HK2/LDHA/PRKAA2	7
BP	GO:0030324	lung development	8/177	163/18862	0.000154981	0.00105372	0.000574015	ABCA3/EGFR/HSD11B1/KRAS/MAPK1/RBP4/SREBF1/VEGFA	8
BP	GO:0031058	positive regulation of histone modification	6/177	86/18862	0.00015846	0.00107555	0.000585909	BRCA1/IL1B/NOS1/SREBF1/TP53/VEGFA	6
BP	GO:0010466	negative regulation of peptidase activity	10/177	257/18862	0.000162391	0.00110037	0.000599432	APP/GPX1/MMP9/SERPINA1/SERPINA3/SERPINE1/SLPI/SNCA/TIMP1/VEGFA	10
BP	GO:0002703	regulation of leukocyte mediated immunity	9/177	209/18862	0.00016283	0.00110149	0.000600043	B2M/HFE/HLA-B/HMOX1/IL10/IL18/IL1B/NOS2/TGFB1	9
BP	GO:0006568	tryptophan metabolic process	3/177	12/18862	0.000167941	0.00113037	0.000615775	IDO1/KYNU/TDO2	3
BP	GO:0034372	very-low-density lipoprotein particle remodeling	3/177	12/18862	0.000167941	0.00113037	0.000615775	APOE/CETP/LPL	3
BP	GO:1903800	positive regulation of production of miRNAs involved in gene silencing by miRNA	3/177	12/18862	0.000167941	0.00113037	0.000615775	EGFR/TGFB1/TP53	3
BP	GO:0006644	phospholipid metabolic process	13/177	419/18862	0.000169479	0.00113681	0.000619278	ABCA3/ABHD5/ACHE/APOC1/CETP/LPL/NR1H3/PIK3CG/PIK3R1/PLA2G2A/PLA2G4A/PLA2G6/PNPLA3	13
BP	GO:0036151	phosphatidylcholine acyl-chain remodeling	4/177	30/18862	0.000169744	0.00113681	0.000619278	NR1H3/PLA2G2A/PLA2G4A/PLA2G6	4
BP	GO:0042402	cellular biogenic amine catabolic process	4/177	30/18862	0.000169744	0.00113681	0.000619278	IDO1/KYNU/SARDH/TDO2	4
BP	GO:0006721	terpenoid metabolic process	7/177	124/18862	0.000170314	0.00113873	0.000620326	APOE/CYP2E1/EGFR/HSPG2/LIPE/LPL/RBP4	7
BP	GO:0042743	hydrogen peroxide metabolic process	5/177	56/18862	0.000178327	0.00118835	0.000647359	EGFR/GPX1/HP/SNCA/SOD2	5
BP	GO:0046456	icosanoid biosynthetic process	5/177	56/18862	0.000178327	0.00118835	0.000647359	ALOX5/IL1B/PLA2G4A/PTGS1/TBXAS1	5
BP	GO:0071466	cellular response to xenobiotic stimulus	7/177	125/18862	0.000179009	0.00119093	0.000648763	ACY1/ALDH3A1/CYP2E1/GSTP1/NAT1/PTGS1/SULT1A1	7
BP	GO:0006094	gluconeogenesis	6/177	88/18862	0.000179852	0.00119259	0.000649668	FBP1/GOT1/GOT2/GPI/PC/RBP4	6
BP	GO:0014909	smooth muscle cell migration	6/177	88/18862	0.000179852	0.00119259	0.000649668	ACE/CCL5/GSTP1/IGFBP3/PLAT/SERPINE1	6
BP	GO:0050870	positive regulation of T cell activation	9/177	212/18862	0.00018119	0.00119949	0.000653426	CAV1/CCL5/CD4/DPP4/IL18/IL1B/PIK3R1/PNP/VCAM1	9
BP	GO:0030323	respiratory tube development	8/177	167/18862	0.000183062	0.0012099	0.000659094	ABCA3/EGFR/HSD11B1/KRAS/MAPK1/RBP4/SREBF1/VEGFA	8
BP	GO:0046034	ATP metabolic process	11/177	313/18862	0.000187077	0.0012344	0.000672444	APP/FBP1/GPI/HIF1A/HK2/LDHA/PRKAA2/SNCA/TGFB1/TP53/TSPO	11
BP	GO:0032612	interleukin-1 production	7/177	126/18862	0.00018806	0.00123886	0.000674872	APP/CASP8/CD36/FFAR4/GSTP1/IL10/LPL	7
BP	GO:0036473	cell death in response to oxidative stress	6/177	89/18862	0.00019137	0.0012545	0.000683393	GPX1/HIF1A/IL10/PRKN/PRODH/SOD2	6
BP	GO:0046849	bone remodeling	6/177	89/18862	0.00019137	0.0012545	0.000683393	ACP5/EGFR/SPP1/TF/TGFB1/TNFRSF11B	6
BP	GO:0097306	cellular response to alcohol	6/177	89/18862	0.00019137	0.0012545	0.000683393	ACACA/BRCA1/CFTR/PRKAA2/SCNN1B/SOD2	6
BP	GO:0001516	prostaglandin biosynthetic process	4/177	31/18862	0.000193471	0.00126007	0.000686425	IL1B/PLA2G4A/PTGS1/TBXAS1	4
BP	GO:0046457	prostanoid biosynthetic process	4/177	31/18862	0.000193471	0.00126007	0.000686425	IL1B/PLA2G4A/PTGS1/TBXAS1	4
BP	GO:0046949	fatty-acyl-CoA biosynthetic process	4/177	31/18862	0.000193471	0.00126007	0.000686425	ACACA/ACSL4/FASN/SCD	4
BP	GO:0098810	neurotransmitter reuptake	4/177	31/18862	0.000193471	0.00126007	0.000686425	KCNJ10/NOS1/PRKN/SNCA	4
BP	GO:1905477	positive regulation of protein localization to membrane	7/177	127/18862	0.000197477	0.00128408	0.000699507	CASP8/EGFR/KCNJ11/MAPK8/PIK3R1/PRKN/TP53	7
BP	GO:0002690	positive regulation of leukocyte chemotaxis	6/177	91/18862	0.000216149	0.00139631	0.000760646	CCL5/CSF1/CXCL8/MAPK1/SERPINE1/VEGFA	6
BP	GO:0019319	hexose biosynthetic process	6/177	91/18862	0.000216149	0.00139631	0.000760646	FBP1/GOT1/GOT2/GPI/PC/RBP4	6
BP	GO:0016264	gap junction assembly	3/177	13/18862	0.000216819	0.00139631	0.000760646	ACE/CAV1/IL1B	3
BP	GO:0033700	phospholipid efflux	3/177	13/18862	0.000216819	0.00139631	0.000760646	ABCA3/APOC1/APOE	3
BP	GO:0070234	positive regulation of T cell apoptotic process	3/177	13/18862	0.000216819	0.00139631	0.000760646	CCL5/IDO1/TP53	3
BP	GO:2001140	positive regulation of phospholipid transport	3/177	13/18862	0.000216819	0.00139631	0.000760646	ABCA3/APOE/CETP	3
BP	GO:0009310	amine catabolic process	4/177	32/18862	0.000219499	0.00140906	0.000767592	IDO1/KYNU/SARDH/TDO2	4
BP	GO:0090322	regulation of superoxide metabolic process	4/177	32/18862	0.000219499	0.00140906	0.000767592	CD36/EGFR/GSTP1/TGFB1	4
BP	GO:0048638	regulation of developmental growth	11/177	319/18862	0.0002204	0.0014126	0.000769517	ACACB/APOE/APP/AR/BDNF/CSF1/MAPK1/PRKN/RBP4/SPP1/VEGFA	11
BP	GO:0022898	regulation of transmembrane transporter activity	10/177	268/18862	0.000227751	0.0014546	0.000792395	APP/CAV1/CFTR/GRIA1/GRIA2/HTT/KCNJ11/MMP9/NOS1/SNCA	10
BP	GO:0007612	learning	7/177	130/18862	0.000228037	0.0014546	0.000792395	APP/BCHE/CCK/HIF1A/HTT/KRAS/PRKN	7
BP	GO:0046683	response to organophosphorus	7/177	130/18862	0.000228037	0.0014546	0.000792395	ALDH3A1/APP/CFTR/KCNJ11/LDHA/PIK3CG/SREBF1	7
BP	GO:0051055	negative regulation of lipid biosynthetic process	5/177	59/18862	0.000228482	0.00145513	0.000792686	APOC1/APOE/BMP2/BRCA1/CYP27B1	5
BP	GO:0032388	positive regulation of intracellular transport	9/177	219/18862	0.000230827	0.00146542	0.000798294	CASP8/IL1B/MAPK1/MAPK8/PIK3R1/PRKN/SREBF2/TGFB1/TP53	9
BP	GO:0051701	biological process involved in interaction with host	9/177	219/18862	0.000230827	0.00146542	0.000798294	CASP8/CAV1/CD4/CXCL8/DPP4/EGFR/NPC1/PC/SLC52A2	9
BP	GO:0015711	organic anion transport	12/177	376/18862	0.0002337	0.00148133	0.000806957	ABCC4/ACE/CCK/CD36/CFTR/GLS/IL1B/KCNJ10/NOS2/PLA2G2A/PLA2G4A/SLC52A2	12
BP	GO:0061041	regulation of wound healing	7/177	131/18862	0.000239031	0.00151274	0.000824068	ALOX5/APOE/CAV1/CD36/PLAT/SERPINE1/VKORC1	7
BP	GO:0030258	lipid modification	10/177	270/18862	0.000241735	0.00152745	0.000832082	ACACB/AGTR1/ALOX5/APOC1/APOE/CYP2E1/HSD17B10/PIK3CG/PIK3R1/SOAT1	10
BP	GO:0051591	response to cAMP	6/177	93/18862	0.000243391	0.0015355	0.000836467	ALDH3A1/APP/CFTR/LDHA/PIK3CG/SREBF1	6
BP	GO:0032722	positive regulation of chemokine production	5/177	60/18862	0.000247378	0.00155577	0.000847513	APP/HIF1A/HMOX1/IL1B/LPL	5
BP	GO:0050994	regulation of lipid catabolic process	5/177	60/18862	0.000247378	0.00155577	0.000847513	ABHD5/ACACB/APOC1/IL1B/PIK3CG	5
BP	GO:0002724	regulation of T cell cytokine production	4/177	33/18862	0.000247955	0.00155697	0.000848167	B2M/HFE/IL18/IL1B	4
BP	GO:0006165	nucleoside diphosphate phosphorylation	7/177	132/18862	0.000250448	0.00157018	0.00085536	APP/FBP1/GPI/HIF1A/HK2/LDHA/PRKAA2	7
BP	GO:0052126	movement in host environment	8/177	175/18862	0.00025183	0.00157638	0.00085874	CAV1/CD4/CXCL8/DPP4/EGFR/NPC1/PC/SLC52A2	8
BP	GO:0034308	primary alcohol metabolic process	6/177	94/18862	0.000257987	0.00161242	0.000878371	ACSS1/ALDH2/BMP2/LIPE/RBP4/SULT1A1	6
BP	GO:0002687	positive regulation of leukocyte migration	7/177	133/18862	0.000262301	0.0016343	0.000890292	APP/CCL5/CSF1/CXCL8/MAPK1/SERPINE1/VEGFA	7
BP	GO:0046939	nucleotide phosphorylation	7/177	133/18862	0.000262301	0.0016343	0.000890292	APP/FBP1/GPI/HIF1A/HK2/LDHA/PRKAA2	7
BP	GO:0033619	membrane protein proteolysis	5/177	61/18862	0.000267437	0.00166117	0.000904926	APOE/IL10/IL1B/TGFB1/TIMP1	5
BP	GO:0046824	positive regulation of nucleocytoplasmic transport	5/177	61/18862	0.000267437	0.00166117	0.000904926	IL1B/MAPK1/PIK3R1/TGFB1/TP53	5
BP	GO:0001959	regulation of cytokine-mediated signaling pathway	8/177	177/18862	0.000271973	0.00168148	0.000915991	CASP8/CAV1/CCL5/CSF1/GSTP1/HIF1A/NR1H3/PRKN	8
BP	GO:2001257	regulation of cation channel activity	8/177	177/18862	0.000271973	0.00168148	0.000915991	APP/CAV1/GRIA1/GRIA2/HTT/KCNJ11/MMP9/NOS1	8
BP	GO:0050920	regulation of chemotaxis	9/177	224/18862	0.000272802	0.00168148	0.000915991	CCL5/CSF1/CXCL8/DPP4/GSTP1/MAPK1/SERPINE1/TGFB1/VEGFA	9
BP	GO:0010872	regulation of cholesterol esterification	3/177	14/18862	0.00027405	0.00168148	0.000915991	AGTR1/APOC1/APOE	3
BP	GO:0034370	triglyceride-rich lipoprotein particle remodeling	3/177	14/18862	0.00027405	0.00168148	0.000915991	APOE/CETP/LPL	3
BP	GO:0045651	positive regulation of macrophage differentiation	3/177	14/18862	0.00027405	0.00168148	0.000915991	CASP8/CSF1/TGFB1	3
BP	GO:0051589	negative regulation of neurotransmitter transport	3/177	14/18862	0.00027405	0.00168148	0.000915991	NOS1/PRKN/SNCA	3
BP	GO:2001138	regulation of phospholipid transport	3/177	14/18862	0.00027405	0.00168148	0.000915991	ABCA3/APOE/CETP	3
BP	GO:0071482	cellular response to light stimulus	7/177	134/18862	0.0002746	0.00168229	0.000916434	MMP1/MMP2/MMP9/MYC/PIK3R1/TIMP1/TP53	7
BP	GO:0009112	nucleobase metabolic process	4/177	34/18862	0.00027897	0.00169872	0.000925384	ALDH6A1/DPYD/MAPK1/TYMP	4
BP	GO:0009164	nucleoside catabolic process	4/177	34/18862	0.00027897	0.00169872	0.000925384	AHCY/DPYD/PNP/TYMP	4
BP	GO:0070232	regulation of T cell apoptotic process	4/177	34/18862	0.00027897	0.00169872	0.000925384	CCL5/HIF1A/IDO1/TP53	4
BP	GO:2000758	positive regulation of peptidyl-lysine acetylation	4/177	34/18862	0.00027897	0.00169872	0.000925384	BRCA1/IL1B/NOS1/PRKAA2	4
BP	GO:0009135	purine nucleoside diphosphate metabolic process	7/177	135/18862	0.00028736	0.00173928	0.000947479	APP/FBP1/GPI/HIF1A/HK2/LDHA/PRKAA2	7
BP	GO:0009179	purine ribonucleoside diphosphate metabolic process	7/177	135/18862	0.00028736	0.00173928	0.000947479	APP/FBP1/GPI/HIF1A/HK2/LDHA/PRKAA2	7
BP	GO:0042542	response to hydrogen peroxide	7/177	135/18862	0.00028736	0.00173928	0.000947479	CASP3/GPX1/HMOX1/HP/IL10/LDHA/SOD2	7
BP	GO:0050671	positive regulation of lymphocyte proliferation	7/177	135/18862	0.00028736	0.00173928	0.000947479	CCL5/CD320/CD4/IL18/IL1B/PNP/VCAM1	7
BP	GO:0045453	bone resorption	5/177	62/18862	0.000288709	0.00174221	0.000949073	ACP5/EGFR/SPP1/TF/TNFRSF11B	5
BP	GO:2000756	regulation of peptidyl-lysine acetylation	5/177	62/18862	0.000288709	0.00174221	0.000949073	BRCA1/IL1B/NOS1/PRKAA2/SNCA	5
BP	GO:0090316	positive regulation of intracellular protein transport	8/177	179/18862	0.000293416	0.00176797	0.000963105	CASP8/IL1B/MAPK1/MAPK8/PIK3R1/SREBF2/TGFB1/TP53	8
BP	GO:0046364	monosaccharide biosynthetic process	6/177	97/18862	0.000305943	0.00184069	0.00100272	FBP1/GOT1/GOT2/GPI/PC/RBP4	6
BP	GO:0048662	negative regulation of smooth muscle cell proliferation	5/177	63/18862	0.000311239	0.00186975	0.00101855	GSTP1/HMOX1/IGFBP3/IL10/SOD2	5
BP	GO:0046676	negative regulation of insulin secretion	4/177	35/18862	0.000312674	0.00187	0.00101869	KCNJ11/PRKN/SREBF1/UCP2	4
BP	GO:0048009	insulin-like growth factor receptor signaling pathway	4/177	35/18862	0.000312674	0.00187	0.00101869	AR/BMP2/IGFBP3/PIK3R1	4
BP	GO:1903427	negative regulation of reactive oxygen species biosynthetic process	4/177	35/18862	0.000312674	0.00187	0.00101869	CAV1/GLA/IL10/TSPO	4
BP	GO:1902105	regulation of leukocyte differentiation	10/177	279/18862	0.000313909	0.00187461	0.0010212	CASP8/CD4/CSF1/HLA-B/IL10/IL18/MYC/PIK3R1/PNP/TGFB1	10
BP	GO:0051817	modulation of process of other organism involved in symbiotic interaction	6/177	98/18862	0.000323393	0.00192838	0.00105049	APOE/CASP8/CCL5/CD4/PC/PRKN	6
BP	GO:0009185	ribonucleoside diphosphate metabolic process	7/177	138/18862	0.000328522	0.00195318	0.001064	APP/FBP1/GPI/HIF1A/HK2/LDHA/PRKAA2	7
BP	GO:0098754	detoxification	7/177	138/18862	0.000328522	0.00195318	0.001064	APOE/CD36/GPX1/GSTP1/HP/PTGS1/SOD2	7
BP	GO:0098657	import into cell	9/177	230/18862	0.000331336	0.001967	0.00107153	CD36/HFE/KCNJ10/KCNJ11/NOS1/PRKN/SLC2A3/SLC9A3/SNCA	9
BP	GO:0045765	regulation of angiogenesis	11/177	335/18862	0.000334752	0.00198435	0.00108098	ALOX5/BRCA1/CXCL8/HIF1A/HK2/HMOX1/HSPG2/IL10/IL1B/SERPINE1/VEGFA	11
BP	GO:0002827	positive regulation of T-helper 1 type immune response	3/177	15/18862	0.000340203	0.001999	0.00108896	IL18/IL1B/PLA2G4A	3
BP	GO:0006089	lactate metabolic process	3/177	15/18862	0.000340203	0.001999	0.00108896	HIF1A/LDHA/TP53	3
BP	GO:0034638	phosphatidylcholine catabolic process	3/177	15/18862	0.000340203	0.001999	0.00108896	APOC1/PLA2G4A/PLA2G6	3
BP	GO:0042481	regulation of odontogenesis	3/177	15/18862	0.000340203	0.001999	0.00108896	BMP2/CSF1/TNFRSF11B	3
BP	GO:0043117	positive regulation of vascular permeability	3/177	15/18862	0.000340203	0.001999	0.00108896	APOE/TGFB1/VEGFA	3
BP	GO:1900121	negative regulation of receptor binding	3/177	15/18862	0.000340203	0.001999	0.00108896	B2M/HFE/IL10	3
BP	GO:0042102	positive regulation of T cell proliferation	6/177	99/18862	0.000341613	0.0020039	0.00109163	CCL5/CD4/IL18/IL1B/PNP/VCAM1	6
BP	GO:0071453	cellular response to oxygen levels	9/177	231/18862	0.000342033	0.0020039	0.00109163	B3GAT1/CAV1/FAS/HIF1A/HMOX1/MYC/SLC2A4/TP53/VEGFA	9
BP	GO:0050921	positive regulation of chemotaxis	7/177	139/18862	0.000343248	0.0020081	0.00109392	CCL5/CSF1/CXCL8/MAPK1/SERPINE1/TGFB1/VEGFA	7
BP	GO:0002369	T cell cytokine production	4/177	36/18862	0.000349198	0.00203699	0.00110966	B2M/HFE/IL18/IL1B	4
BP	GO:0042311	vasodilation	4/177	36/18862	0.000349198	0.00203699	0.00110966	APOE/GPX1/NOS1/SOD2	4
BP	GO:0032409	regulation of transporter activity	10/177	283/18862	0.000351333	0.00204648	0.00111482	APP/CAV1/CFTR/GRIA1/GRIA2/HTT/KCNJ11/MMP9/NOS1/SNCA	10
BP	GO:0070265	necrotic cell death	5/177	65/18862	0.00036027	0.00209455	0.00114101	CASP8/CAV1/FAS/TP53/TSPO	5
BP	GO:1905269	positive regulation of chromatin organization	6/177	100/18862	0.000360627	0.00209455	0.00114101	BRCA1/IL1B/NOS1/SREBF1/TP53/VEGFA	6
BP	GO:0046942	carboxylic acid transport	10/177	284/18862	0.000361249	0.00209514	0.00114134	ABCC4/ACE/CCK/CD36/GLS/IL1B/KCNJ10/NOS2/PLA2G2A/PLA2G4A	10
BP	GO:1902275	regulation of chromatin organization	8/177	185/18862	0.000366183	0.0021207	0.00115526	BRCA1/IL1B/MAPK8/NOS1/SNCA/SREBF1/TP53/VEGFA	8
BP	GO:0000079	regulation of cyclin-dependent protein serine/threonine kinase activity	6/177	101/18862	0.00038046	0.00219706	0.00119686	APC/CASP3/CCND1/CDKN2A/CDKN3/EGFR	6
BP	GO:0014812	muscle cell migration	6/177	101/18862	0.00038046	0.00219706	0.00119686	ACE/CCL5/GSTP1/IGFBP3/PLAT/SERPINE1	6
BP	GO:0002440	production of molecular mediator of immune response	10/177	286/18862	0.000381784	0.00220155	0.0011993	B2M/CD36/GPI/HFE/HMOX1/IL10/IL18/IL1B/RBP4/TGFB1	10
BP	GO:0051346	negative regulation of hydrolase activity	13/177	456/18862	0.000383232	0.00220674	0.00120213	APOC1/APP/GPX1/MMP9/NOS1/SERPINA1/SERPINA3/SERPINE1/SLPI/SNCA/TIMP1/TP53/VEGFA	13
BP	GO:0050805	negative regulation of synaptic transmission	5/177	66/18862	0.00038687	0.0022245	0.00121181	ACHE/BCHE/GRIA1/IL1B/PRKN	5
BP	GO:0046471	phosphatidylglycerol metabolic process	4/177	37/18862	0.000388677	0.00222982	0.0012147	ABCA3/PLA2G2A/PLA2G4A/PLA2G6	4
BP	GO:1901342	regulation of vasculature development	11/177	341/18862	0.000388902	0.00222982	0.0012147	ALOX5/BRCA1/CXCL8/HIF1A/HK2/HMOX1/HSPG2/IL10/IL1B/SERPINE1/VEGFA	11
BP	GO:0007596	blood coagulation	11/177	342/18862	0.000398606	0.00228221	0.00124324	APOE/CAV1/CD36/MAPK1/PIK3CG/PIK3R1/PLA2G4A/PLAT/SERPINA1/SERPINE1/VKORC1	11
BP	GO:0031348	negative regulation of defense response	9/177	236/18862	0.00039989	0.00228631	0.00124547	ALOX5/APOE/CCK/FFAR4/GPX1/GSTP1/HLA-B/IL10/NR1H3	9
BP	GO:0010469	regulation of signaling receptor activity	8/177	188/18862	0.000407725	0.0023245	0.00126628	APP/ESR2/GRIA1/GRIA2/HFE/HIF1A/IL10/SERPINE1	8
BP	GO:0060541	respiratory system development	8/177	188/18862	0.000407725	0.0023245	0.00126628	ABCA3/EGFR/HSD11B1/KRAS/MAPK1/RBP4/SREBF1/VEGFA	8
BP	GO:1901224	positive regulation of NIK/NF-kappaB signaling	5/177	67/18862	0.000414928	0.00235072	0.00128056	APP/EGFR/IL18/IL1B/NR3C2	5
BP	GO:0017014	protein nitrosylation	3/177	16/18862	0.000415829	0.00235072	0.00128056	ACE/NOS1/NOS2	3
BP	GO:0018119	peptidyl-cysteine S-nitrosylation	3/177	16/18862	0.000415829	0.00235072	0.00128056	ACE/NOS1/NOS2	3
BP	GO:0051580	regulation of neurotransmitter uptake	3/177	16/18862	0.000415829	0.00235072	0.00128056	NOS1/PRKN/SNCA	3
BP	GO:1902931	negative regulation of alcohol biosynthetic process	3/177	16/18862	0.000415829	0.00235072	0.00128056	APOE/BMP2/CYP27B1	3
BP	GO:1903204	negative regulation of oxidative stress-induced neuron death	3/177	16/18862	0.000415829	0.00235072	0.00128056	HIF1A/IL10/PRKN	3
BP	GO:0042742	defense response to bacterium	11/177	344/18862	0.000418626	0.00236321	0.00128737	CD36/CD4/HP/IL10/NOS2/PLA2G2A/PLA2G6/RNASE3/SERPINE1/SLPI/TF	11
BP	GO:0007254	JNK cascade	8/177	189/18862	0.000422395	0.00237609	0.00129438	APP/EGFR/GSTP1/IL1B/MAPK10/MAPK8/PRKN/TF	8
BP	GO:0060759	regulation of response to cytokine stimulus	8/177	189/18862	0.000422395	0.00237609	0.00129438	CASP8/CAV1/CCL5/CSF1/GSTP1/HIF1A/NR1H3/PRKN	8
BP	GO:0046822	regulation of nucleocytoplasmic transport	6/177	103/18862	0.000422678	0.00237609	0.00129438	CD36/IL1B/MAPK1/PIK3R1/TGFB1/TP53	6
BP	GO:1903522	regulation of blood circulation	10/177	290/18862	0.00042578	0.00239019	0.00130206	ACE/AGTR1/CAV1/DSP/EGFR/KCNJ11/NOS1/PIK3CG/RYR1/SREBF1	10
BP	GO:0001504	neurotransmitter uptake	4/177	38/18862	0.000431244	0.00241413	0.0013151	KCNJ10/NOS1/PRKN/SNCA	4
BP	GO:1904706	negative regulation of vascular associated smooth muscle cell proliferation	4/177	38/18862	0.000431244	0.00241413	0.0013151	GSTP1/HMOX1/IL10/SOD2	4
BP	GO:0002683	negative regulation of immune system process	12/177	403/18862	0.000437109	0.00244356	0.00133114	CASP3/DPP4/GPX1/HFE/HLA-B/HMOX1/IDO1/IL10/MYC/NR1H3/PIK3R1/TGFB1	12
BP	GO:0003007	heart morphogenesis	9/177	239/18862	0.000438319	0.00244693	0.00133297	BMP2/DSP/ELN/HIF1A/RBP4/RYR1/TGFB1/TP53/VEGFA	9
BP	GO:0071901	negative regulation of protein serine/threonine kinase activity	7/177	145/18862	0.000443101	0.0024702	0.00134565	APC/APOE/CASP3/CAV1/CDKN2A/GSTP1/IL1B	7
BP	GO:1903201	regulation of oxidative stress-induced cell death	5/177	68/18862	0.000444493	0.00247453	0.00134801	GPX1/HIF1A/IL10/PRKN/SOD2	5
BP	GO:0050817	coagulation	11/177	347/18862	0.000450235	0.00250303	0.00136353	APOE/CAV1/CD36/MAPK1/PIK3CG/PIK3R1/PLA2G4A/PLAT/SERPINA1/SERPINE1/VKORC1	11
BP	GO:0071478	cellular response to radiation	8/177	191/18862	0.000453024	0.00251506	0.00137009	CLOCK/MMP1/MMP2/MMP9/MYC/PIK3R1/TIMP1/TP53	8
BP	GO:0048608	reproductive structure development	12/177	405/18862	0.000456811	0.00252911	0.00137774	AR/CASP3/CASP8/CCND1/CYP19A1/CYP27B1/HIF1A/IL10/MAPK1/RBP4/SPP1/VEGFA	12
BP	GO:0050804	modulation of chemical synaptic transmission	12/177	405/18862	0.000456811	0.00252911	0.00137774	ACHE/APOE/APP/BCHE/BDNF/EGFR/GRIA1/IL1B/KCNJ10/KRAS/MAPK1/PRKN	12
BP	GO:0099177	regulation of trans-synaptic signaling	12/177	406/18862	0.00046694	0.00258164	0.00140636	ACHE/APOE/APP/BCHE/BDNF/EGFR/GRIA1/IL1B/KCNJ10/KRAS/MAPK1/PRKN	12
BP	GO:1904029	regulation of cyclin-dependent protein kinase activity	6/177	105/18862	0.000468468	0.00258654	0.00140902	APC/CASP3/CCND1/CDKN2A/CDKN3/EGFR	6
BP	GO:0014823	response to activity	5/177	69/18862	0.000475619	0.00262242	0.00142857	GOT2/HIF1A/IL10/PRKAA2/SOD2	5
BP	GO:0002701	negative regulation of production of molecular mediator of immune response	4/177	39/18862	0.000477035	0.00262427	0.00142958	HFE/HMOX1/IL10/TGFB1	4
BP	GO:0042326	negative regulation of phosphorylation	12/177	407/18862	0.000477258	0.00262427	0.00142958	APC/APOE/CASP3/CAV1/CDKN2A/FBP1/GSTP1/IGFBP3/IL1B/PRKN/SNCA/TGFB1	12
BP	GO:0032386	regulation of intracellular transport	11/177	350/18862	0.000483822	0.00265673	0.00144726	CASP8/CD36/IL1B/MAPK1/MAPK8/PIK3R1/PRKN/SREBF1/SREBF2/TGFB1/TP53	11
BP	GO:0044272	sulfur compound biosynthetic process	8/177	193/18862	0.000485432	0.00266194	0.0014501	ACACA/ACACB/ACSL4/ACSS1/FASN/GSTP1/PDP1/SCD	8
BP	GO:0007162	negative regulation of cell adhesion	10/177	295/18862	0.000486635	0.0026649	0.00145172	BMP2/CASP3/CDKN2A/HFE/IDO1/IL10/PIK3R1/SERPINE1/TGFB1/VEGFA	10
BP	GO:0061458	reproductive system development	12/177	408/18862	0.000487768	0.00266748	0.00145312	AR/CASP3/CASP8/CCND1/CYP19A1/CYP27B1/HIF1A/IL10/MAPK1/RBP4/SPP1/VEGFA	12
BP	GO:0048259	regulation of receptor-mediated endocytosis	6/177	106/18862	0.000492766	0.00269116	0.00146602	APOC1/B2M/HFE/SERPINE1/TF/VEGFA	6
BP	GO:0051348	negative regulation of transferase activity	10/177	296/18862	0.000499633	0.0027056	0.00147388	APC/APOE/CASP3/CAV1/CDKN2A/GSTP1/IL1B/PRKN/SNCA/TP53	10
BP	GO:0006586	indolalkylamine metabolic process	3/177	17/18862	0.00050146	0.0027056	0.00147388	IDO1/KYNU/TDO2	3
BP	GO:0010759	positive regulation of macrophage chemotaxis	3/177	17/18862	0.00050146	0.0027056	0.00147388	CCL5/CSF1/MAPK1	3
BP	GO:0019885	antigen processing and presentation of endogenous peptide antigen via MHC class I	3/177	17/18862	0.00050146	0.0027056	0.00147388	B2M/HFE/HLA-B	3
BP	GO:0030730	sequestering of triglyceride	3/177	17/18862	0.00050146	0.0027056	0.00147388	ABHD5/IL1B/LPL	3
BP	GO:0031065	positive regulation of histone deacetylation	3/177	17/18862	0.00050146	0.0027056	0.00147388	SREBF1/TP53/VEGFA	3
BP	GO:0055089	fatty acid homeostasis	3/177	17/18862	0.00050146	0.0027056	0.00147388	APOE/GOT1/PRKAA2	3
BP	GO:0090399	replicative senescence	3/177	17/18862	0.00050146	0.0027056	0.00147388	CDKN2A/SERPINE1/TP53	3
BP	GO:2001267	regulation of cysteine-type endopeptidase activity involved in apoptotic signaling pathway	3/177	17/18862	0.00050146	0.0027056	0.00147388	CASP8/FAS/MMP9	3
BP	GO:0010517	regulation of phospholipase activity	5/177	70/18862	0.000508359	0.00273915	0.00149216	AGTR1/BDNF/CCL5/EGFR/SNCA	5
BP	GO:0007613	memory	6/177	107/18862	0.000518035	0.00278755	0.00151853	APOE/BDNF/CCK/GRIA1/SLC2A4/VLDLR	6
BP	GO:0008643	carbohydrate transport	7/177	149/18862	0.000521666	0.00280335	0.00152713	BRAF/FFAR4/HK2/IL1B/PIK3R1/SLC2A3/SLC2A4	7
BP	GO:0045926	negative regulation of growth	9/177	245/18862	0.000524325	0.00281388	0.00153287	CDKN2A/CYP27B1/ESR2/FBP1/HIF1A/RBP4/SPP1/TGFB1/TP53	9
BP	GO:0006778	porphyrin-containing compound metabolic process	4/177	40/18862	0.000526186	0.00282011	0.00153626	HMBS/HMOX1/SUCLA2/TSPO	4
BP	GO:0032024	positive regulation of insulin secretion	5/177	71/18862	0.000542764	0.00290123	0.00158045	ACSL4/CFTR/HIF1A/PLA2G6/RBP4	5
BP	GO:0051881	regulation of mitochondrial membrane potential	5/177	71/18862	0.000542764	0.00290123	0.00158045	CCK/GOT1/PRKN/TSPO/UCP2	5
BP	GO:0001938	positive regulation of endothelial cell proliferation	6/177	108/18862	0.0005443	0.00290173	0.00158073	AGTR1/BMP2/HIF1A/HMOX1/IL10/VEGFA	6
BP	GO:0032611	interleukin-1 beta production	6/177	108/18862	0.0005443	0.00290173	0.00158073	APP/CASP8/CD36/FFAR4/GSTP1/LPL	6
BP	GO:1903706	regulation of hemopoiesis	12/177	415/18862	0.000566949	0.00301848	0.00164432	B2M/CASP8/CD4/CSF1/HIF1A/HLA-B/IL10/IL18/MYC/PIK3R1/PNP/TGFB1	12
BP	GO:0032963	collagen metabolic process	6/177	109/18862	0.00057159	0.00303917	0.0016556	GOT1/HIF1A/MMP1/MMP2/MMP9/TGFB1	6
BP	GO:1901136	carbohydrate derivative catabolic process	8/177	198/18862	0.000574746	0.00305192	0.00166254	AHCY/DPYD/GLA/GUSB/HSPG2/PNP/TGFB1/TYMP	8
BP	GO:0010939	regulation of necrotic cell death	4/177	41/18862	0.000578834	0.00305778	0.00166574	CASP8/CAV1/TP53/TSPO	4
BP	GO:0033574	response to testosterone	4/177	41/18862	0.000578834	0.00305778	0.00166574	AR/KCNJ11/SPP1/TSPO	4
BP	GO:0034383	low-density lipoprotein particle clearance	4/177	41/18862	0.000578834	0.00305778	0.00166574	CD36/HMOX1/NPC1/SOAT1	4
BP	GO:0048708	astrocyte differentiation	5/177	72/18862	0.00057889	0.00305778	0.00166574	APP/BMP2/EGFR/KRAS/MAPK1	5
BP	GO:0048872	homeostasis of number of cells	9/177	249/18862	0.000589012	0.00310718	0.00169264	B2M/CASP3/CSF1/FAS/HIF1A/HMOX1/KRAS/PLA2G2A/VEGFA	9
BP	GO:0032930	positive regulation of superoxide anion generation	3/177	18/18862	0.000597613	0.00314842	0.00171511	EGFR/GSTP1/TGFB1	3
BP	GO:0044409	entry into host	7/177	153/18862	0.000610948	0.00321447	0.00175109	CAV1/CD4/CXCL8/DPP4/EGFR/NPC1/SLC52A2	7
BP	GO:1903959	regulation of anion transmembrane transport	6/177	111/18862	0.00062935	0.00330696	0.00180148	BRAF/CFTR/FFAR4/HK2/IL1B/PIK3R1	6
BP	GO:0046434	organophosphate catabolic process	7/177	154/18862	0.000635062	0.00331133	0.00180386	APOC1/DPYD/GPX1/PLA2G4A/PLA2G6/PNP/TYMP	7
BP	GO:1902107	positive regulation of leukocyte differentiation	7/177	154/18862	0.000635062	0.00331133	0.00180386	CASP8/CD4/CSF1/IL10/IL18/PNP/TGFB1	7
BP	GO:1903708	positive regulation of hemopoiesis	7/177	154/18862	0.000635062	0.00331133	0.00180386	CASP8/CD4/CSF1/IL10/IL18/PNP/TGFB1	7
BP	GO:0006509	membrane protein ectodomain proteolysis	4/177	42/18862	0.000635116	0.00331133	0.00180386	APOE/IL10/IL1B/TIMP1	4
BP	GO:0008542	visual learning	4/177	42/18862	0.000635116	0.00331133	0.00180386	APP/CCK/HIF1A/KRAS	4
BP	GO:0035337	fatty-acyl-CoA metabolic process	4/177	42/18862	0.000635116	0.00331133	0.00180386	ACACA/ACSL4/FASN/SCD	4
BP	GO:0001933	negative regulation of protein phosphorylation	11/177	362/18862	0.000639929	0.0033321	0.00181517	APC/APOE/CASP3/CAV1/CDKN2A/GSTP1/IGFBP3/IL1B/PRKN/SNCA/TGFB1	11
BP	GO:0009132	nucleoside diphosphate metabolic process	7/177	156/18862	0.000685554	0.00356046	0.00193957	APP/FBP1/GPI/HIF1A/HK2/LDHA/PRKAA2	7
BP	GO:0030856	regulation of epithelial cell differentiation	7/177	156/18862	0.000685554	0.00356046	0.00193957	CAV1/CCND1/CYP27B1/IL1B/MMP9/SERPINE1/VEGFA	7
BP	GO:0070266	necroptotic process	4/177	43/18862	0.000695171	0.00360575	0.00196424	CASP8/CAV1/FAS/TP53	4
BP	GO:0002483	antigen processing and presentation of endogenous peptide antigen	3/177	19/18862	0.000704787	0.00364155	0.00198375	B2M/HFE/HLA-B	3
BP	GO:0045780	positive regulation of bone resorption	3/177	19/18862	0.000704787	0.00364155	0.00198375	EGFR/SPP1/TF	3
BP	GO:0051900	regulation of mitochondrial depolarization	3/177	19/18862	0.000704787	0.00364155	0.00198375	CCK/GOT1/TSPO	3
BP	GO:0002706	regulation of lymphocyte mediated immunity	7/177	157/18862	0.000711965	0.00367392	0.00200138	B2M/HFE/HLA-B/IL10/IL18/IL1B/TGFB1	7
BP	GO:0007204	positive regulation of cytosolic calcium ion concentration	10/177	310/18862	0.000714054	0.00367998	0.00200468	AGTR1/CAV1/CD36/CD4/FFAR4/HTT/NOS1/PIK3CG/RYR1/SNCA	10
BP	GO:0043281	regulation of cysteine-type endopeptidase activity involved in apoptotic process	8/177	205/18862	0.000721673	0.00371449	0.00202348	CASP8/CCK/FAS/GPX1/MMP9/MYC/SNCA/VEGFA	8
BP	GO:0016101	diterpenoid metabolic process	6/177	114/18862	0.000724362	0.00372357	0.00202843	APOE/EGFR/HSPG2/LIPE/LPL/RBP4	6
BP	GO:0032412	regulation of ion transmembrane transporter activity	9/177	257/18862	0.000738056	0.00378913	0.00206414	APP/CAV1/CFTR/GRIA1/GRIA2/HTT/KCNJ11/MMP9/NOS1	9
BP	GO:0030500	regulation of bone mineralization	5/177	76/18862	0.000741697	0.00379813	0.00206904	ALOX5/BMP2/CYP27B1/HIF1A/TGFB1	5
BP	GO:1901983	regulation of protein acetylation	5/177	76/18862	0.000741697	0.00379813	0.00206904	BRCA1/IL1B/NOS1/PRKAA2/SNCA	5
BP	GO:0003206	cardiac chamber morphogenesis	6/177	115/18862	0.000758379	0.00386286	0.00210431	BMP2/DSP/HIF1A/RBP4/TGFB1/TP53	6
BP	GO:0002639	positive regulation of immunoglobulin production	4/177	44/18862	0.000759136	0.00386286	0.00210431	GPI/IL10/RBP4/TGFB1	4
BP	GO:0045124	regulation of bone resorption	4/177	44/18862	0.000759136	0.00386286	0.00210431	EGFR/SPP1/TF/TNFRSF11B	4
BP	GO:0048168	regulation of neuronal synaptic plasticity	4/177	44/18862	0.000759136	0.00386286	0.00210431	APOE/APP/KCNJ10/KRAS	4
BP	GO:0090199	regulation of release of cytochrome c from mitochondria	4/177	44/18862	0.000759136	0.00386286	0.00210431	GPX1/MMP9/PRKN/TP53	4
BP	GO:0008652	cellular amino acid biosynthetic process	5/177	77/18862	0.000787255	0.00399081	0.002174	DPYD/GLS/GOT1/GOT2/NAGS	5
BP	GO:0010827	regulation of glucose transmembrane transport	5/177	77/18862	0.000787255	0.00399081	0.002174	BRAF/FFAR4/HK2/IL1B/PIK3R1	5
BP	GO:1901616	organic hydroxy compound catabolic process	5/177	77/18862	0.000787255	0.00399081	0.002174	ALDH2/APOE/CYP27B1/DIO2/SULT1A1	5
BP	GO:0090066	regulation of anatomical structure size	13/177	493/18862	0.000793605	0.00401024	0.00218459	ACE/AGTR1/APOE/BDNF/CAV1/EGFR/ELN/GPX1/NOS1/SCNN1B/SOD2/SPP1/VEGFA	13
BP	GO:0032680	regulation of tumor necrosis factor production	7/177	160/18862	0.000796069	0.00401024	0.00218459	APP/CD36/GSTP1/IL10/LPL/PIK3R1/TSPO	7
BP	GO:0043467	regulation of generation of precursor metabolites and energy	7/177	160/18862	0.000796069	0.00401024	0.00218459	APP/FBP1/HIF1A/NOS2/PRKAA2/SNCA/TP53	7
BP	GO:0050728	negative regulation of inflammatory response	7/177	160/18862	0.000796069	0.00401024	0.00218459	ALOX5/APOE/FFAR4/GPX1/GSTP1/IL10/NR1H3	7
BP	GO:2001242	regulation of intrinsic apoptotic signaling pathway	7/177	160/18862	0.000796069	0.00401024	0.00218459	CAV1/GPX1/HIF1A/MMP9/PRKN/SOD2/TP53	7
BP	GO:0016051	carbohydrate biosynthetic process	8/177	209/18862	0.000818349	0.00409695	0.00223183	FBP1/GOT1/GOT2/GPI/PC/RBP4/SNCA/TGFB1	8
BP	GO:0002726	positive regulation of T cell cytokine production	3/177	20/18862	0.000823462	0.00409695	0.00223183	B2M/IL18/IL1B	3
BP	GO:0006525	arginine metabolic process	3/177	20/18862	0.000823462	0.00409695	0.00223183	NAGS/NOS1/NOS2	3
BP	GO:0010310	regulation of hydrogen peroxide metabolic process	3/177	20/18862	0.000823462	0.00409695	0.00223183	HP/SNCA/SOD2	3
BP	GO:0032928	regulation of superoxide anion generation	3/177	20/18862	0.000823462	0.00409695	0.00223183	EGFR/GSTP1/TGFB1	3
BP	GO:0046697	decidualization	3/177	20/18862	0.000823462	0.00409695	0.00223183	CYP27B1/MAPK1/SPP1	3
BP	GO:0046885	regulation of hormone biosynthetic process	3/177	20/18862	0.000823462	0.00409695	0.00223183	BMP2/CYP27B1/HIF1A	3
BP	GO:0070233	negative regulation of T cell apoptotic process	3/177	20/18862	0.000823462	0.00409695	0.00223183	CCL5/HIF1A/IDO1	3
BP	GO:0097709	connective tissue replacement	3/177	20/18862	0.000823462	0.00409695	0.00223183	HIF1A/TGFB1/TIMP1	3
BP	GO:2000774	positive regulation of cellular senescence	3/177	20/18862	0.000823462	0.00409695	0.00223183	B2M/CDKN2A/KRAS	3
BP	GO:0007626	locomotory behavior	7/177	161/18862	0.000825785	0.0041001	0.00223354	APOE/APP/DPP4/IDO1/KCNJ10/NPC1/PRKN	7
BP	GO:0017144	drug metabolic process	4/177	45/18862	0.00082715	0.0041001	0.00223354	BCHE/CYP2E1/NOS1/VKORC1	4
BP	GO:1901985	positive regulation of protein acetylation	4/177	45/18862	0.00082715	0.0041001	0.00223354	BRCA1/IL1B/NOS1/PRKAA2	4
BP	GO:0002709	regulation of T cell mediated immunity	5/177	78/18862	0.000834869	0.00413327	0.00225161	B2M/HFE/HLA-B/IL18/IL1B	5
BP	GO:0010001	glial cell differentiation	8/177	210/18862	0.000844075	0.00417371	0.00227364	APP/BMP2/EGFR/GSTP1/KCNJ10/KRAS/MAPK1/TGFB1	8
BP	GO:0032635	interleukin-6 production	7/177	162/18862	0.00085637	0.00422413	0.00230111	APP/CD36/HLA-B/IL10/IL1B/LPL/NOS2	7
BP	GO:0032640	tumor necrosis factor production	7/177	162/18862	0.00085637	0.00422413	0.00230111	APP/CD36/GSTP1/IL10/LPL/PIK3R1/TSPO	7
BP	GO:0002761	regulation of myeloid leukocyte differentiation	6/177	118/18862	0.000867882	0.00426523	0.0023235	CASP8/CD4/CSF1/MYC/PIK3R1/TGFB1	6
BP	GO:0042752	regulation of circadian rhythm	6/177	118/18862	0.000867882	0.00426523	0.0023235	CLOCK/MAPK10/MAPK8/NR1H3/PRKAA2/TP53	6
BP	GO:0051928	positive regulation of calcium ion transport	6/177	118/18862	0.000867882	0.00426523	0.0023235	CAV1/CCL5/CD4/HTT/SNCA/TSPO	6
BP	GO:0006826	iron ion transport	5/177	79/18862	0.000884597	0.00433679	0.00236248	B2M/CP/FTL/HFE/TF	5
BP	GO:0042310	vasoconstriction	5/177	79/18862	0.000884597	0.00433679	0.00236248	ACE/AGTR1/CAV1/EGFR/SCNN1B	5
BP	GO:0010823	negative regulation of mitochondrion organization	4/177	46/18862	0.000899353	0.00438244	0.00238735	GPX1/PRKN/TP53/TSPO	4
BP	GO:0031648	protein destabilization	4/177	46/18862	0.000899353	0.00438244	0.00238735	BMP2/HTT/PRKN/SNCA	4
BP	GO:0034198	cellular response to amino acid starvation	4/177	46/18862	0.000899353	0.00438244	0.00238735	FAS/MAPK1/MAPK8/UCP2	4
BP	GO:0050873	brown fat cell differentiation	4/177	46/18862	0.000899353	0.00438244	0.00238735	ALDH6A1/DIO2/FFAR4/SLC2A4	4
BP	GO:0120009	intermembrane lipid transfer	4/177	46/18862	0.000899353	0.00438244	0.00238735	ABCA3/APOE/CETP/PLTP	4
BP	GO:0032652	regulation of interleukin-1 production	6/177	119/18862	0.000906965	0.00441419	0.00240464	APP/CASP8/FFAR4/GSTP1/IL10/LPL	6
BP	GO:1903555	regulation of tumor necrosis factor superfamily cytokine production	7/177	164/18862	0.000920221	0.0044679	0.0024339	APP/CD36/GSTP1/IL10/LPL/PIK3R1/TSPO	7
BP	GO:2001252	positive regulation of chromosome organization	7/177	164/18862	0.000920221	0.0044679	0.0024339	BRCA1/IL1B/MAPK1/NOS1/SREBF1/TP53/VEGFA	7
BP	GO:0045655	regulation of monocyte differentiation	3/177	21/18862	0.000954107	0.00461572	0.00251443	CD4/CSF1/MYC	3
BP	GO:0048169	regulation of long-term neuronal synaptic plasticity	3/177	21/18862	0.000954107	0.00461572	0.00251443	APP/KCNJ10/KRAS	3
BP	GO:0061042	vascular wound healing	3/177	21/18862	0.000954107	0.00461572	0.00251443	ALOX5/SERPINE1/VEGFA	3
BP	GO:0033673	negative regulation of kinase activity	9/177	267/18862	0.000966263	0.00466892	0.00254341	APC/APOE/CASP3/CAV1/CDKN2A/GSTP1/IL1B/PRKN/SNCA	9
BP	GO:0007632	visual behavior	4/177	47/18862	0.000975883	0.00469286	0.00255645	APP/CCK/HIF1A/KRAS	4
BP	GO:0009409	response to cold	4/177	47/18862	0.000975883	0.00469286	0.00255645	CASP8/LPL/SOD2/UCP2	4
BP	GO:0030857	negative regulation of epithelial cell differentiation	4/177	47/18862	0.000975883	0.00469286	0.00255645	CAV1/CCND1/MMP9/VEGFA	4
BP	GO:0032365	intracellular lipid transport	4/177	47/18862	0.000975883	0.00469286	0.00255645	ACACA/ACACB/NPC1/PRKAA2	4
BP	GO:0014910	regulation of smooth muscle cell migration	5/177	81/18862	0.000990629	0.00475242	0.0025889	ACE/CCL5/GSTP1/IGFBP3/SERPINE1	5
BP	GO:1905897	regulation of response to endoplasmic reticulum stress	5/177	81/18862	0.000990629	0.00475242	0.0025889	ALOX5/CAV1/NR1H3/PIK3R1/PRKN	5
BP	GO:0051146	striated muscle cell differentiation	9/177	269/18862	0.00101814	0.00487858	0.00265762	BDNF/BMP2/CASP3/GPX1/KRAS/NOS1/RYR1/TGFB1/VEGFA	9
BP	GO:0071706	tumor necrosis factor superfamily cytokine production	7/177	167/18862	0.00102297	0.00489592	0.00266707	APP/CD36/GSTP1/IL10/LPL/PIK3R1/TSPO	7
BP	GO:0031331	positive regulation of cellular catabolic process	11/177	384/18862	0.00103528	0.00494894	0.00269595	ABHD5/APOE/APP/CAV1/HIF1A/HMOX1/HTT/IL1B/PRKAA2/PRKN/SNCA	11
BP	GO:0006970	response to osmotic stress	5/177	82/18862	0.00104705	0.00499927	0.00272337	CASP3/EGFR/SLC2A4/TP53/TSPO	5
BP	GO:0018198	peptidyl-cysteine modification	4/177	48/18862	0.00105688	0.00503425	0.00274242	ACE/HMBS/NOS1/NOS2	4
BP	GO:0033628	regulation of cell adhesion mediated by integrin	4/177	48/18862	0.00105688	0.00503425	0.00274242	CCL5/DPP4/PIK3CG/SERPINE1	4
BP	GO:0097529	myeloid leukocyte migration	8/177	218/18862	0.00107414	0.00511043	0.00278392	CCL5/CSF1/CXCL8/DPP4/MAPK1/PIK3CG/SERPINE1/VEGFA	8
BP	GO:0032147	activation of protein kinase activity	10/177	328/18862	0.00109614	0.00516504	0.00281367	BMP2/BRAF/CCL5/EGFR/IL18/IL1B/MAPK1/MAPK10/TF/VEGFA	10
BP	GO:0006067	ethanol metabolic process	3/177	22/18862	0.00109717	0.00516504	0.00281367	ACSS1/ALDH2/SULT1A1	3
BP	GO:0031281	positive regulation of cyclase activity	3/177	22/18862	0.00109717	0.00516504	0.00281367	MAPK8/NOS1/NOS2	3
BP	GO:0044346	fibroblast apoptotic process	3/177	22/18862	0.00109717	0.00516504	0.00281367	MYC/PIK3CG/TP53	3
BP	GO:0045649	regulation of macrophage differentiation	3/177	22/18862	0.00109717	0.00516504	0.00281367	CASP8/CSF1/TGFB1	3
BP	GO:0051882	mitochondrial depolarization	3/177	22/18862	0.00109717	0.00516504	0.00281367	CCK/GOT1/TSPO	3
BP	GO:0090312	positive regulation of protein deacetylation	3/177	22/18862	0.00109717	0.00516504	0.00281367	SREBF1/TP53/VEGFA	3
BP	GO:1903203	regulation of oxidative stress-induced neuron death	3/177	22/18862	0.00109717	0.00516504	0.00281367	HIF1A/IL10/PRKN	3
BP	GO:1903589	positive regulation of blood vessel endothelial cell proliferation involved in sprouting angiogenesis	3/177	22/18862	0.00109717	0.00516504	0.00281367	AGTR1/HMOX1/VEGFA	3
BP	GO:0071621	granulocyte chemotaxis	6/177	124/18862	0.00112313	0.00528108	0.00287689	CCL5/CSF1/CXCL8/DPP4/MAPK1/PIK3CG	6
BP	GO:0033044	regulation of chromosome organization	9/177	273/18862	0.00112867	0.00530095	0.00288771	APC/BRCA1/IL1B/MAPK1/MYC/NOS1/SREBF1/TP53/VEGFA	9
BP	GO:0006654	phosphatidic acid biosynthetic process	4/177	49/18862	0.00114248	0.0053533	0.00291623	ABHD5/PLA2G2A/PLA2G4A/PNPLA3	4
BP	GO:1990928	response to amino acid starvation	4/177	49/18862	0.00114248	0.0053533	0.00291623	FAS/MAPK1/MAPK8/UCP2	4
BP	GO:0009896	positive regulation of catabolic process	12/177	450/18862	0.00114395	0.00535396	0.00291659	ABHD5/APC/APOE/APP/CAV1/HIF1A/HMOX1/HTT/IL1B/PRKAA2/PRKN/SNCA	12
BP	GO:0030522	intracellular receptor signaling pathway	9/177	274/18862	0.00115777	0.00541235	0.0029484	AR/BRCA1/CASP8/CLOCK/CYP27B1/ESR2/NR1H3/NR3C2/SREBF1	9
BP	GO:0001952	regulation of cell-matrix adhesion	6/177	125/18862	0.00117074	0.00546027	0.0029745	CD36/CDKN2A/CSF1/PIK3R1/SERPINE1/VEGFA	6
BP	GO:0002705	positive regulation of leukocyte mediated immunity	6/177	125/18862	0.00117074	0.00546027	0.0029745	B2M/HLA-B/IL18/IL1B/NOS2/TGFB1	6
BP	GO:0034656	nucleobase-containing small molecule catabolic process	4/177	50/18862	0.00123283	0.00573656	0.00312501	AHCY/DPYD/PNP/TYMP	4
BP	GO:0045912	negative regulation of carbohydrate metabolic process	4/177	50/18862	0.00123283	0.00573656	0.00312501	FBP1/PRKN/TGFB1/TP53	4
BP	GO:0048668	collateral sprouting	3/177	23/18862	0.00125309	0.00581068	0.00316539	APP/BDNF/SPP1	3
BP	GO:0060353	regulation of cell adhesion molecule production	3/177	23/18862	0.00125309	0.00581068	0.00316539	CAV1/CXCL8/IL1B	3
BP	GO:0090208	positive regulation of triglyceride metabolic process	3/177	23/18862	0.00125309	0.00581068	0.00316539	ABHD5/NR1H3/SREBF1	3
BP	GO:0061138	morphogenesis of a branching epithelium	7/177	173/18862	0.00125546	0.00581499	0.00316773	AR/BMP2/CSF1/IL10/KRAS/MYC/VEGFA	7
BP	GO:0000041	transition metal ion transport	6/177	127/18862	0.00127057	0.00586471	0.00319482	B2M/CP/FTL/HFE/TCN2/TF	6
BP	GO:0014066	regulation of phosphatidylinositol 3-kinase signaling	6/177	127/18862	0.00127057	0.00586471	0.00319482	CCL5/EGFR/IL18/MAPK1/PIK3CG/PIK3R1	6
BP	GO:0071333	cellular response to glucose stimulus	6/177	127/18862	0.00127057	0.00586471	0.00319482	CFTR/HIF1A/KCNJ11/PLA2G6/PRKAA2/UCP2	6
BP	GO:0043542	endothelial cell migration	9/177	278/18862	0.0012803	0.00590289	0.00321562	APOE/DPP4/GPI/GPX1/HIF1A/HMOX1/PIK3CG/TGFB1/VEGFA	9
BP	GO:0060047	heart contraction	9/177	279/18862	0.00131252	0.00604448	0.00329275	ACE/CAV1/DSP/GPX1/KCNJ11/NOS1/PIK3CG/RYR1/SREBF1	9
BP	GO:0019674	NAD metabolic process	4/177	51/18862	0.00132805	0.00608818	0.00331655	GPI/HK2/LDHA/TP53	4
BP	GO:0046850	regulation of bone remodeling	4/177	51/18862	0.00132805	0.00608818	0.00331655	EGFR/SPP1/TF/TNFRSF11B	4
BP	GO:0072523	purine-containing compound catabolic process	4/177	51/18862	0.00132805	0.00608818	0.00331655	AHCY/DPYD/GPX1/PNP	4
BP	GO:0097300	programmed necrotic cell death	4/177	51/18862	0.00132805	0.00608818	0.00331655	CASP8/CAV1/FAS/TP53	4
BP	GO:0010634	positive regulation of epithelial cell migration	7/177	175/18862	0.00134152	0.0061429	0.00334636	GPI/HIF1A/HMOX1/MMP9/PIK3CG/TGFB1/VEGFA	7
BP	GO:0150104	transport across blood-brain barrier	5/177	87/18862	0.00136562	0.00624618	0.00340263	ABCC4/APOE/CD36/SLC2A3/SLC2A4	5
BP	GO:0071331	cellular response to hexose stimulus	6/177	129/18862	0.00137678	0.00628293	0.00342265	CFTR/HIF1A/KCNJ11/PLA2G6/PRKAA2/UCP2	6
BP	GO:1901657	glycosyl compound metabolic process	6/177	129/18862	0.00137678	0.00628293	0.00342265	AHCY/DPYD/GLA/GUSB/PNP/TYMP	6
BP	GO:0046474	glycerophospholipid biosynthetic process	8/177	227/18862	0.00139023	0.00633712	0.00345217	ABHD5/ACHE/PIK3CG/PIK3R1/PLA2G2A/PLA2G4A/PLA2G6/PNPLA3	8
BP	GO:0014850	response to muscle activity	3/177	24/18862	0.00142227	0.00643219	0.00350396	GOT2/HIF1A/PRKAA2	3
BP	GO:0036003	positive regulation of transcription from RNA polymerase II promoter in response to stress	3/177	24/18862	0.00142227	0.00643219	0.00350396	HIF1A/TP53/VEGFA	3
BP	GO:0042430	indole-containing compound metabolic process	3/177	24/18862	0.00142227	0.00643219	0.00350396	IDO1/KYNU/TDO2	3
BP	GO:0043567	regulation of insulin-like growth factor receptor signaling pathway	3/177	24/18862	0.00142227	0.00643219	0.00350396	AR/BMP2/IGFBP3	3
BP	GO:0045821	positive regulation of glycolytic process	3/177	24/18862	0.00142227	0.00643219	0.00350396	APP/HIF1A/PRKAA2	3
BP	GO:0051000	positive regulation of nitric-oxide synthase activity	3/177	24/18862	0.00142227	0.00643219	0.00350396	APOE/HIF1A/KRAS	3
BP	GO:1905523	positive regulation of macrophage migration	3/177	24/18862	0.00142227	0.00643219	0.00350396	CCL5/CSF1/MAPK1	3
BP	GO:0002711	positive regulation of T cell mediated immunity	4/177	52/18862	0.0014283	0.00644498	0.00351092	B2M/HLA-B/IL18/IL1B	4
BP	GO:2000772	regulation of cellular senescence	4/177	52/18862	0.0014283	0.00644498	0.00351092	B2M/CDKN2A/KRAS/TP53	4
BP	GO:0071346	cellular response to interferon-gamma	7/177	177/18862	0.00143212	0.00644707	0.00351206	B2M/CCL5/HLA-B/NOS2/NR1H3/TP53/VCAM1	7
BP	GO:0071326	cellular response to monosaccharide stimulus	6/177	130/18862	0.00143237	0.00644707	0.00351206	CFTR/HIF1A/KCNJ11/PLA2G6/PRKAA2/UCP2	6
BP	GO:1904062	regulation of cation transmembrane transport	10/177	340/18862	0.00143357	0.00644707	0.00351206	APP/CAV1/GRIA1/GRIA2/HTT/KCNJ11/MMP9/NOS1/PIK3CG/SNCA	10
BP	GO:0002532	production of molecular mediator involved in inflammatory response	5/177	88/18862	0.00143706	0.00644833	0.00351275	ALOX5/CD36/HIF1A/NOS2/SERPINE1	5
BP	GO:0010232	vascular transport	5/177	88/18862	0.00143706	0.00644833	0.00351275	ABCC4/APOE/CD36/SLC2A3/SLC2A4	5
BP	GO:0002697	regulation of immune effector process	12/177	465/18862	0.00150971	0.0067634	0.00368438	B2M/CD36/GPI/HFE/HLA-B/HMOX1/IL10/IL18/IL1B/NOS2/RBP4/TGFB1	12
BP	GO:2000116	regulation of cysteine-type endopeptidase activity	8/177	230/18862	0.00151063	0.0067634	0.00368438	CASP8/CCK/FAS/GPX1/MMP9/MYC/SNCA/VEGFA	8
BP	GO:0002720	positive regulation of cytokine production involved in immune response	4/177	53/18862	0.00153371	0.0068439	0.00372823	B2M/CD36/IL18/IL1B	4
BP	GO:0006984	ER-nucleus signaling pathway	4/177	53/18862	0.00153371	0.0068439	0.00372823	CXCL8/SREBF1/SREBF2/TP53	4
BP	GO:0010524	positive regulation of calcium ion transport into cytosol	4/177	53/18862	0.00153371	0.0068439	0.00372823	CAV1/CD4/HTT/SNCA	4
BP	GO:0010595	positive regulation of endothelial cell migration	6/177	132/18862	0.00154866	0.00690292	0.00376039	GPI/HIF1A/HMOX1/PIK3CG/TGFB1/VEGFA	6
BP	GO:0043470	regulation of carbohydrate catabolic process	5/177	90/18862	0.00158813	0.00706324	0.00384772	APP/FBP1/HIF1A/PRKAA2/TP53	5
BP	GO:1903035	negative regulation of response to wounding	5/177	90/18862	0.00158813	0.00706324	0.00384772	ALOX5/APOE/PLAT/SERPINE1/SPP1	5
BP	GO:0051156	glucose 6-phosphate metabolic process	3/177	25/18862	0.00160514	0.00712312	0.00388035	GPI/HK2/TP53	3
BP	GO:1903798	regulation of production of miRNAs involved in gene silencing by miRNA	3/177	25/18862	0.00160514	0.00712312	0.00388035	EGFR/TGFB1/TP53	3
BP	GO:0015748	organophosphate ester transport	6/177	133/18862	0.00160943	0.0071343	0.00388644	ABCA3/ABCC4/APOC1/APOE/CETP/PLTP	6
BP	GO:0035065	regulation of histone acetylation	4/177	54/18862	0.00164442	0.00728139	0.00396656	BRCA1/IL1B/NOS1/SNCA	4
BP	GO:0060333	interferon-gamma-mediated signaling pathway	5/177	91/18862	0.0016679	0.00737724	0.00401877	B2M/HLA-B/NR1H3/TP53/VCAM1	5
BP	GO:0003015	heart process	9/177	289/18862	0.00167207	0.00738758	0.00402441	ACE/CAV1/DSP/GPX1/KCNJ11/NOS1/PIK3CG/RYR1/SREBF1	9
BP	GO:0050767	regulation of neurogenesis	10/177	348/18862	0.00170225	0.00751268	0.00409256	B2M/BDNF/BMP2/HIF1A/IL1B/SPP1/TGFB1/TP53/TSPO/VEGFA	10
BP	GO:0001890	placenta development	6/177	135/18862	0.0017364	0.00765499	0.00417008	CASP8/CYP27B1/HIF1A/IL10/MAPK1/SPP1	6
BP	GO:0045185	maintenance of protein location	5/177	92/18862	0.00175057	0.00770058	0.00419492	CAV1/CD4/HK2/IL10/TSPO	5
BP	GO:0051702	biological process involved in interaction with symbiont	5/177	92/18862	0.00175057	0.00770058	0.00419492	APOE/CCL5/GPX1/PC/PRKN	5
BP	GO:0010894	negative regulation of steroid biosynthetic process	3/177	26/18862	0.00180207	0.0078245	0.00426242	APOE/BMP2/CYP27B1	3
BP	GO:0019883	antigen processing and presentation of endogenous antigen	3/177	26/18862	0.00180207	0.0078245	0.00426242	B2M/HFE/HLA-B	3
BP	GO:0032104	regulation of response to extracellular stimulus	3/177	26/18862	0.00180207	0.0078245	0.00426242	CCK/CYP27B1/NPY	3
BP	GO:0032107	regulation of response to nutrient levels	3/177	26/18862	0.00180207	0.0078245	0.00426242	CCK/CYP27B1/NPY	3
BP	GO:0033598	mammary gland epithelial cell proliferation	3/177	26/18862	0.00180207	0.0078245	0.00426242	CCND1/GPX1/MAPK1	3
BP	GO:0036152	phosphatidylethanolamine acyl-chain remodeling	3/177	26/18862	0.00180207	0.0078245	0.00426242	PLA2G2A/PLA2G4A/PLA2G6	3
BP	GO:0036475	neuron death in response to oxidative stress	3/177	26/18862	0.00180207	0.0078245	0.00426242	HIF1A/IL10/PRKN	3
BP	GO:0060352	cell adhesion molecule production	3/177	26/18862	0.00180207	0.0078245	0.00426242	CAV1/CXCL8/IL1B	3
BP	GO:0061082	myeloid leukocyte cytokine production	3/177	26/18862	0.00180207	0.0078245	0.00426242	CD36/HMOX1/TGFB1	3
BP	GO:0070920	regulation of production of small RNA involved in gene silencing by RNA	3/177	26/18862	0.00180207	0.0078245	0.00426242	EGFR/TGFB1/TP53	3
BP	GO:1900739	regulation of protein insertion into mitochondrial membrane involved in apoptotic signaling pathway	3/177	26/18862	0.00180207	0.0078245	0.00426242	CASP8/MAPK8/TP53	3
BP	GO:1900740	positive regulation of protein insertion into mitochondrial membrane involved in apoptotic signaling pathway	3/177	26/18862	0.00180207	0.0078245	0.00426242	CASP8/MAPK8/TP53	3
BP	GO:0014706	striated muscle tissue development	10/177	351/18862	0.00181297	0.00786337	0.00428359	BMP2/CAV1/DSP/ELN/GPX1/MAPK1/RBP4/RYR1/TGFB1/VEGFA	10
BP	GO:0030308	negative regulation of cell growth	7/177	185/18862	0.00184334	0.00798646	0.00435065	CDKN2A/CYP27B1/ESR2/FBP1/SPP1/TGFB1/TP53	7
BP	GO:0051924	regulation of calcium ion transport	8/177	238/18862	0.00187252	0.00810418	0.00441478	CAV1/CCL5/CD4/HTT/NOS1/PIK3CG/SNCA/TSPO	8
BP	GO:0042306	regulation of protein import into nucleus	4/177	56/18862	0.00188227	0.0081289	0.00442824	CD36/MAPK1/PIK3R1/TGFB1	4
BP	GO:0060135	maternal process involved in female pregnancy	4/177	56/18862	0.00188227	0.0081289	0.00442824	AR/CYP27B1/MAPK1/SPP1	4
BP	GO:0001763	morphogenesis of a branching structure	7/177	186/18862	0.00190058	0.00819916	0.00446652	AR/BMP2/CSF1/IL10/KRAS/MYC/VEGFA	7
BP	GO:0006476	protein deacetylation	5/177	94/18862	0.00192487	0.0082685	0.00450429	MAPK8/PRKAA2/SREBF1/TP53/VEGFA	5
BP	GO:0015914	phospholipid transport	5/177	94/18862	0.00192487	0.0082685	0.00450429	ABCA3/APOC1/APOE/CETP/PLTP	5
BP	GO:0061097	regulation of protein tyrosine kinase activity	5/177	94/18862	0.00192487	0.0082685	0.00450429	ACE/APP/BDNF/CAV1/CCL5	5
BP	GO:0070167	regulation of biomineral tissue development	5/177	94/18862	0.00192487	0.0082685	0.00450429	ALOX5/BMP2/CYP27B1/HIF1A/TGFB1	5
BP	GO:0007586	digestion	6/177	138/18862	0.00194094	0.0083198	0.00453224	CCK/CD36/NR1H3/RBP4/SERPINA3/TYMP	6
BP	GO:0071322	cellular response to carbohydrate stimulus	6/177	138/18862	0.00194094	0.0083198	0.00453224	CFTR/HIF1A/KCNJ11/PLA2G6/PRKAA2/UCP2	6
BP	GO:0034976	response to endoplasmic reticulum stress	9/177	296/18862	0.00196784	0.00842612	0.00459016	ALOX5/CAV1/CCND1/CFTR/CXCL8/NR1H3/PIK3R1/PRKN/TP53	9
BP	GO:0061178	regulation of insulin secretion involved in cellular response to glucose stimulus	4/177	57/18862	0.00200968	0.00858023	0.00467411	CFTR/HIF1A/PLA2G6/UCP2	4
BP	GO:0002825	regulation of T-helper 1 type immune response	3/177	27/18862	0.00201343	0.00858023	0.00467411	IL18/IL1B/PLA2G4A	3
BP	GO:0010758	regulation of macrophage chemotaxis	3/177	27/18862	0.00201343	0.00858023	0.00467411	CCL5/CSF1/MAPK1	3
BP	GO:0035235	ionotropic glutamate receptor signaling pathway	3/177	27/18862	0.00201343	0.00858023	0.00467411	APP/GRIA1/GRIA2	3
BP	GO:0010522	regulation of calcium ion transport into cytosol	5/177	95/18862	0.00201662	0.00858023	0.00467411	CAV1/CD4/HTT/NOS1/SNCA	5
BP	GO:2001243	negative regulation of intrinsic apoptotic signaling pathway	5/177	95/18862	0.00201662	0.00858023	0.00467411	GPX1/HIF1A/MMP9/PRKN/SOD2	5
BP	GO:0010631	epithelial cell migration	10/177	357/18862	0.00205191	0.00872116	0.00475088	APOE/DPP4/GPI/GPX1/HIF1A/HMOX1/MMP9/PIK3CG/TGFB1/VEGFA	10
BP	GO:0022408	negative regulation of cell-cell adhesion	7/177	189/18862	0.0020806	0.00883378	0.00481223	BMP2/CASP3/HFE/IDO1/IL10/TGFB1/VEGFA	7
BP	GO:0046718	viral entry into host cell	6/177	140/18862	0.0020871	0.00885204	0.00482218	CAV1/CD4/DPP4/EGFR/NPC1/SLC52A2	6
BP	GO:0110149	regulation of biomineralization	5/177	96/18862	0.00211153	0.00894623	0.00487349	ALOX5/BMP2/CYP27B1/HIF1A/TGFB1	5
BP	GO:0006469	negative regulation of protein kinase activity	8/177	243/18862	0.00213136	0.00902073	0.00491407	APC/APOE/CASP3/CAV1/CDKN2A/GSTP1/IL1B/SNCA	8
BP	GO:0002763	positive regulation of myeloid leukocyte differentiation	4/177	58/18862	0.00214294	0.00902447	0.00491611	CASP8/CD4/CSF1/TGFB1	4
BP	GO:0010574	regulation of vascular endothelial growth factor production	4/177	58/18862	0.00214294	0.00902447	0.00491611	BRCA1/HIF1A/IL1B/TGFB1	4
BP	GO:0031638	zymogen activation	4/177	58/18862	0.00214294	0.00902447	0.00491611	CASP8/HP/PLAT/SERPINE1	4
BP	GO:1903749	positive regulation of establishment of protein localization to mitochondrion	4/177	58/18862	0.00214294	0.00902447	0.00491611	CASP8/MAPK8/SREBF2/TP53	4
BP	GO:0071674	mononuclear cell migration	7/177	190/18862	0.00214345	0.00902447	0.00491611	ALOX5/APP/CCL5/CSF1/MAPK1/PIK3CG/SERPINE1	7
BP	GO:0090132	epithelium migration	10/177	360/18862	0.00218057	0.00917116	0.00499602	APOE/DPP4/GPI/GPX1/HIF1A/HMOX1/MMP9/PIK3CG/TGFB1/VEGFA	10
BP	GO:0051960	regulation of nervous system development	11/177	422/18862	0.00218333	0.00917318	0.00499712	B2M/BDNF/BMP2/HIF1A/IL1B/SPP1/TGFB1/TP53/TSPO/TYMP/VEGFA	11
BP	GO:0043687	post-translational protein modification	10/177	361/18862	0.00222488	0.00933798	0.0050869	APOE/APP/CP/CSF1/HIF1A/IGFBP3/SERPINA1/SPP1/TF/TIMP1	10
BP	GO:0000303	response to superoxide	3/177	28/18862	0.0022396	0.00934897	0.00509288	CD36/SOD2/UCP2	3
BP	GO:0001893	maternal placenta development	3/177	28/18862	0.0022396	0.00934897	0.00509288	CYP27B1/MAPK1/SPP1	3
BP	GO:0006779	porphyrin-containing compound biosynthetic process	3/177	28/18862	0.0022396	0.00934897	0.00509288	HMBS/SUCLA2/TSPO	3
BP	GO:0033014	tetrapyrrole biosynthetic process	3/177	28/18862	0.0022396	0.00934897	0.00509288	HMBS/SUCLA2/TSPO	3
BP	GO:0062098	regulation of programmed necrotic cell death	3/177	28/18862	0.0022396	0.00934897	0.00509288	CASP8/CAV1/TP53	3
BP	GO:0019730	antimicrobial humoral response	6/177	142/18862	0.00224143	0.00934897	0.00509288	CXCL8/PLA2G2A/PLA2G6/RNASE3/SLPI/TF	6
BP	GO:0042692	muscle cell differentiation	10/177	362/18862	0.0022699	0.00945793	0.00515224	BDNF/BMP2/CASP3/GPX1/KRAS/NOS1/RYR1/SOD2/TGFB1/VEGFA	10
BP	GO:0031294	lymphocyte costimulation	4/177	59/18862	0.00228218	0.00948942	0.00516939	CAV1/CD320/DPP4/PIK3R1	4
BP	GO:1904589	regulation of protein import	4/177	59/18862	0.00228218	0.00948942	0.00516939	CD36/MAPK1/PIK3R1/TGFB1	4
BP	GO:0048754	branching morphogenesis of an epithelial tube	6/177	143/18862	0.00232175	0.00964399	0.0052536	AR/BMP2/CSF1/KRAS/MYC/VEGFA	6
BP	GO:0010959	regulation of metal ion transport	8/177	247/18862	0.00235805	0.00978469	0.00533024	CAV1/CCL5/CD4/HTT/NOS1/PIK3CG/SNCA/TSPO	8
BP	GO:0010675	regulation of cellular carbohydrate metabolic process	6/177	144/18862	0.00240421	0.00995572	0.00542341	ACACB/FBP1/IGFBP3/PRKN/SNCA/TP53	6
BP	GO:0035051	cardiocyte differentiation	6/177	144/18862	0.00240421	0.00995572	0.00542341	BMP2/EGFR/MAPK1/TGFB1/VCAM1/VEGFA	6
BP	GO:0090130	tissue migration	10/177	365/18862	0.0024094	0.00996	0.00542574	APOE/DPP4/GPI/GPX1/HIF1A/HMOX1/MMP9/PIK3CG/TGFB1/VEGFA	10
BP	GO:0002474	antigen processing and presentation of peptide antigen via MHC class I	5/177	99/18862	0.00241583	0.00996	0.00542574	ACE/B2M/CD36/HFE/HLA-B	5
BP	GO:0022600	digestive system process	5/177	99/18862	0.00241583	0.00996	0.00542574	CD36/NR1H3/RBP4/SERPINA3/TYMP	5
BP	GO:0010518	positive regulation of phospholipase activity	4/177	60/18862	0.00242752	0.00996	0.00542574	AGTR1/BDNF/CCL5/EGFR	4
BP	GO:0016239	positive regulation of macroautophagy	4/177	60/18862	0.00242752	0.00996	0.00542574	HIF1A/HMOX1/HTT/PRKAA2	4
BP	GO:0032615	interleukin-12 production	4/177	60/18862	0.00242752	0.00996	0.00542574	CD36/HLA-B/IDO1/IL10	4
BP	GO:0032655	regulation of interleukin-12 production	4/177	60/18862	0.00242752	0.00996	0.00542574	CD36/HLA-B/IDO1/IL10	4
BP	GO:0034113	heterotypic cell-cell adhesion	4/177	60/18862	0.00242752	0.00996	0.00542574	DSP/IL10/IL1B/VCAM1	4
BP	GO:0090342	regulation of cell aging	4/177	60/18862	0.00242752	0.00996	0.00542574	B2M/CDKN2A/KRAS/TP53	4
BP	GO:1901888	regulation of cell junction assembly	7/177	195/18862	0.00248004	0.0100764	0.00548915	ACE/APP/BDNF/CAV1/IL1B/SNCA/VEGFA	7
BP	GO:0000305	response to oxygen radical	3/177	29/18862	0.00248092	0.0100764	0.00548915	CD36/SOD2/UCP2	3
BP	GO:0035066	positive regulation of histone acetylation	3/177	29/18862	0.00248092	0.0100764	0.00548915	BRCA1/IL1B/NOS1	3
BP	GO:0036336	dendritic cell migration	3/177	29/18862	0.00248092	0.0100764	0.00548915	ALOX5/CCL5/PIK3CG	3
BP	GO:0042133	neurotransmitter metabolic process	3/177	29/18862	0.00248092	0.0100764	0.00548915	ACHE/ALDH5A1/NOS1	3
BP	GO:0045939	negative regulation of steroid metabolic process	3/177	29/18862	0.00248092	0.0100764	0.00548915	APOE/BMP2/CYP27B1	3
BP	GO:0050482	arachidonic acid secretion	3/177	29/18862	0.00248092	0.0100764	0.00548915	ACE/PLA2G2A/PLA2G4A	3
BP	GO:1900745	positive regulation of p38MAPK cascade	3/177	29/18862	0.00248092	0.0100764	0.00548915	BMP2/IL1B/VEGFA	3
BP	GO:1903963	arachidonate transport	3/177	29/18862	0.00248092	0.0100764	0.00548915	ACE/PLA2G2A/PLA2G4A	3
BP	GO:2000637	positive regulation of gene silencing by miRNA	3/177	29/18862	0.00248092	0.0100764	0.00548915	EGFR/TGFB1/TP53	3
BP	GO:0038127	ERBB signaling pathway	6/177	145/18862	0.00248887	0.0100883	0.00549563	BRAF/EGFR/MAPK1/MMP9/PIK3R1/TGFB1	6
BP	GO:0051592	response to calcium ion	6/177	145/18862	0.00248887	0.0100883	0.00549563	BRAF/CAV1/CCND1/EGFR/PRKAA2/RYR1	6
BP	GO:0045862	positive regulation of proteolysis	10/177	367/18862	0.00250618	0.0101483	0.00552829	APOE/APP/CASP8/CAV1/CCK/FAS/IL1B/MYC/PRKN/SNCA	10
BP	GO:1903076	regulation of protein localization to plasma membrane	5/177	100/18862	0.002524	0.0102102	0.00556202	AR/EGFR/KCNJ11/PIK3R1/TGFB1	5
BP	GO:0019229	regulation of vasoconstriction	4/177	61/18862	0.0025791	0.0104121	0.00567204	ACE/AGTR1/CAV1/EGFR	4
BP	GO:0019731	antibacterial humoral response	4/177	61/18862	0.0025791	0.0104121	0.00567204	PLA2G6/RNASE3/SLPI/TF	4
BP	GO:0060562	epithelial tube morphogenesis	9/177	309/18862	0.00262727	0.010596	0.00577219	AR/BMP2/CASP3/CSF1/HIF1A/KRAS/MYC/TGFB1/VEGFA	9
BP	GO:0060537	muscle tissue development	10/177	371/18862	0.00270909	0.010915	0.00594598	BMP2/CAV1/DSP/ELN/GPX1/MAPK1/RBP4/RYR1/TGFB1/VEGFA	10
BP	GO:0008344	adult locomotory behavior	4/177	62/18862	0.00273706	0.0109427	0.00596108	APP/KCNJ10/NPC1/PRKN	4
BP	GO:0010573	vascular endothelial growth factor production	4/177	62/18862	0.00273706	0.0109427	0.00596108	BRCA1/HIF1A/IL1B/TGFB1	4
BP	GO:0051851	modulation by host of symbiont process	4/177	62/18862	0.00273706	0.0109427	0.00596108	APOE/CCL5/PC/PRKN	4
BP	GO:0001844	protein insertion into mitochondrial membrane involved in apoptotic signaling pathway	3/177	30/18862	0.00273772	0.0109427	0.00596108	CASP8/MAPK8/TP53	3
BP	GO:0008209	androgen metabolic process	3/177	30/18862	0.00273772	0.0109427	0.00596108	CYP19A1/HSD17B10/SPP1	3
BP	GO:0010800	positive regulation of peptidyl-threonine phosphorylation	3/177	30/18862	0.00273772	0.0109427	0.00596108	APP/MAPK1/TGFB1	3
BP	GO:0060148	positive regulation of posttranscriptional gene silencing	3/177	30/18862	0.00273772	0.0109427	0.00596108	EGFR/TGFB1/TP53	3
BP	GO:0110110	positive regulation of animal organ morphogenesis	3/177	30/18862	0.00273772	0.0109427	0.00596108	AR/BMP2/CSF1	3
BP	GO:0016236	macroautophagy	9/177	311/18862	0.00274267	0.0109516	0.00596594	CASP3/HIF1A/HMOX1/HTT/MAPK8/NPC1/PRKAA2/PRKN/TP53	9
BP	GO:0042116	macrophage activation	5/177	102/18862	0.00275083	0.0109624	0.00597183	APP/IL10/NR1H3/PLA2G4A/SNCA	5
BP	GO:0045639	positive regulation of myeloid cell differentiation	5/177	102/18862	0.00275083	0.0109624	0.00597183	CASP8/CD4/CSF1/HIF1A/TGFB1	5
BP	GO:0097530	granulocyte migration	6/177	148/18862	0.0027563	0.0109734	0.0059778	CCL5/CSF1/CXCL8/DPP4/MAPK1/PIK3CG	6
BP	GO:0031334	positive regulation of protein-containing complex assembly	8/177	254/18862	0.00279992	0.011136	0.0060664	ABCA3/CCK/CD36/MMP1/SNCA/TGFB1/TP53/VEGFA	8
BP	GO:0010952	positive regulation of peptidase activity	7/177	200/18862	0.00285596	0.0113365	0.0061756	APP/CASP8/CAV1/CCK/FAS/MYC/SNCA	7
BP	GO:0050866	negative regulation of cell activation	7/177	200/18862	0.00285596	0.0113365	0.0061756	APOE/CASP3/HFE/HMOX1/IDO1/IL10/NR1H3	7
BP	GO:0032651	regulation of interleukin-1 beta production	5/177	103/18862	0.00286961	0.0113795	0.00619901	APP/CASP8/FFAR4/GSTP1/LPL	5
BP	GO:0014015	positive regulation of gliogenesis	4/177	63/18862	0.00290152	0.0114834	0.00625563	BMP2/IL1B/TGFB1/TSPO	4
BP	GO:0046173	polyol biosynthetic process	4/177	63/18862	0.00290152	0.0114834	0.00625563	CYP27B1/GOT1/QDPR/SNCA	4
BP	GO:0050777	negative regulation of immune response	6/177	150/18862	0.00294619	0.0116488	0.00634569	GPX1/HFE/HLA-B/HMOX1/IL10/NR1H3	6
BP	GO:0002456	T cell mediated immunity	5/177	104/18862	0.00299206	0.011798	0.00642698	B2M/HFE/HLA-B/IL18/IL1B	5
BP	GO:0034377	plasma lipoprotein particle assembly	3/177	31/18862	0.00301031	0.011798	0.00642698	APOC1/APOE/SOAT1	3
BP	GO:0042744	hydrogen peroxide catabolic process	3/177	31/18862	0.00301031	0.011798	0.00642698	GPX1/HP/SNCA	3
BP	GO:0044788	modulation by host of viral process	3/177	31/18862	0.00301031	0.011798	0.00642698	APOE/PC/PRKN	3
BP	GO:0045920	negative regulation of exocytosis	3/177	31/18862	0.00301031	0.011798	0.00642698	HMOX1/PRKN/SNCA	3
BP	GO:0048147	negative regulation of fibroblast proliferation	3/177	31/18862	0.00301031	0.011798	0.00642698	GSTP1/MYC/TP53	3
BP	GO:0070229	negative regulation of lymphocyte apoptotic process	3/177	31/18862	0.00301031	0.011798	0.00642698	CCL5/HIF1A/IDO1	3
BP	GO:1902692	regulation of neuroblast proliferation	3/177	31/18862	0.00301031	0.011798	0.00642698	HIF1A/TP53/VEGFA	3
BP	GO:2000193	positive regulation of fatty acid transport	3/177	31/18862	0.00301031	0.011798	0.00642698	CCK/IL1B/PLA2G4A	3
BP	GO:0009612	response to mechanical stimulus	7/177	202/18862	0.00301799	0.0118165	0.00643709	CASP8/EGFR/FAS/GOT1/HTT/IL1B/MAPK8	7
BP	GO:0003205	cardiac chamber development	6/177	151/18862	0.00304473	0.0119097	0.00648782	BMP2/DSP/HIF1A/RBP4/TGFB1/TP53	6
BP	GO:0032507	maintenance of protein location in cell	4/177	64/18862	0.00307262	0.0120071	0.0065409	CAV1/CD4/HK2/TSPO	4
BP	GO:0045637	regulation of myeloid cell differentiation	8/177	258/18862	0.00307999	0.0120242	0.00655022	B2M/CASP8/CD4/CSF1/HIF1A/MYC/PIK3R1/TGFB1	8
BP	GO:0035601	protein deacylation	5/177	105/18862	0.00311824	0.0121617	0.00662514	MAPK8/PRKAA2/SREBF1/TP53/VEGFA	5
BP	GO:0060402	calcium ion transport into cytosol	6/177	152/18862	0.00314571	0.012257	0.00667704	CAV1/CD4/HTT/NOS1/RYR1/SNCA	6
BP	GO:0018958	phenol-containing compound metabolic process	5/177	106/18862	0.00324821	0.0126286	0.00687945	CYP2E1/DIO2/PRKN/SNCA/SULT1A1	5
BP	GO:1901222	regulation of NIK/NF-kappaB signaling	5/177	106/18862	0.00324821	0.0126286	0.00687945	APP/EGFR/IL18/IL1B/NR3C2	5
BP	GO:0035773	insulin secretion involved in cellular response to glucose stimulus	4/177	65/18862	0.00325048	0.0126286	0.00687945	CFTR/HIF1A/PLA2G6/UCP2	4
BP	GO:0007616	long-term memory	3/177	32/18862	0.00329902	0.0127433	0.00694197	APOE/GRIA1/SLC2A4	3
BP	GO:0010165	response to X-ray	3/177	32/18862	0.00329902	0.0127433	0.00694197	CASP3/CCND1/TP53	3
BP	GO:0010661	positive regulation of muscle cell apoptotic process	3/177	32/18862	0.00329902	0.0127433	0.00694197	CDKN2A/SOD2/TP53	3
BP	GO:0045736	negative regulation of cyclin-dependent protein serine/threonine kinase activity	3/177	32/18862	0.00329902	0.0127433	0.00694197	APC/CASP3/CDKN2A	3
BP	GO:0046475	glycerophospholipid catabolic process	3/177	32/18862	0.00329902	0.0127433	0.00694197	APOC1/PLA2G4A/PLA2G6	3
BP	GO:0051385	response to mineralocorticoid	3/177	32/18862	0.00329902	0.0127433	0.00694197	CCND1/KRAS/SCNN1B	3
BP	GO:0014065	phosphatidylinositol 3-kinase signaling	6/177	154/18862	0.00335515	0.0129477	0.00705331	CCL5/EGFR/IL18/MAPK1/PIK3CG/PIK3R1	6
BP	GO:0071456	cellular response to hypoxia	7/177	206/18862	0.00336309	0.0129659	0.00706324	B3GAT1/HIF1A/HMOX1/MYC/SLC2A4/TP53/VEGFA	7
BP	GO:0001885	endothelial cell development	4/177	66/18862	0.00343523	0.0132314	0.00720784	FASN/GPX1/IL1B/VEGFA	4
BP	GO:0002064	epithelial cell development	7/177	207/18862	0.00345389	0.0132652	0.00722625	AR/CLOCK/FASN/GPX1/HIF1A/IL1B/VEGFA	7
BP	GO:0034764	positive regulation of transmembrane transport	7/177	207/18862	0.00345389	0.0132652	0.00722625	BRAF/CFTR/HTT/KCNJ11/NOS1/PIK3R1/SNCA	7
BP	GO:0034767	positive regulation of ion transmembrane transport	7/177	207/18862	0.00345389	0.0132652	0.00722625	BRAF/CFTR/HTT/KCNJ11/NOS1/PIK3R1/SNCA	7
BP	GO:0001523	retinoid metabolic process	5/177	108/18862	0.0035198	0.0134926	0.00735011	APOE/HSPG2/LIPE/LPL/RBP4	5
BP	GO:0002708	positive regulation of lymphocyte mediated immunity	5/177	108/18862	0.0035198	0.0134926	0.00735011	B2M/HLA-B/IL18/IL1B/TGFB1	5
BP	GO:0001662	behavioral fear response	3/177	33/18862	0.00360413	0.0137503	0.00749054	APOE/CCK/DPP4	3
BP	GO:0032350	regulation of hormone metabolic process	3/177	33/18862	0.00360413	0.0137503	0.00749054	BMP2/CYP27B1/HIF1A	3
BP	GO:0042168	heme metabolic process	3/177	33/18862	0.00360413	0.0137503	0.00749054	HMBS/HMOX1/TSPO	3
BP	GO:0042759	long-chain fatty acid biosynthetic process	3/177	33/18862	0.00360413	0.0137503	0.00749054	ALOX5/CYP2E1/GSTP1	3
BP	GO:1904030	negative regulation of cyclin-dependent protein kinase activity	3/177	33/18862	0.00360413	0.0137503	0.00749054	APC/CASP3/CDKN2A	3
BP	GO:0002637	regulation of immunoglobulin production	4/177	67/18862	0.00362699	0.0137983	0.00751669	GPI/IL10/RBP4/TGFB1	4
BP	GO:1901607	alpha-amino acid biosynthetic process	4/177	67/18862	0.00362699	0.0137983	0.00751669	GLS/GOT1/GOT2/NAGS	4
BP	GO:1905953	negative regulation of lipid localization	4/177	67/18862	0.00362699	0.0137983	0.00751669	ABHD5/APOC1/NR1H3/SREBF2	4
BP	GO:0045216	cell-cell junction organization	7/177	209/18862	0.00364109	0.0138389	0.00753878	ACE/APC/CAV1/DSP/IL1B/TGFB1/VEGFA	7
BP	GO:0098732	macromolecule deacylation	5/177	109/18862	0.00366154	0.0139035	0.00757397	MAPK8/PRKAA2/SREBF1/TP53/VEGFA	5
BP	GO:0006152	purine nucleoside catabolic process	2/177	10/18862	0.0037501	0.014028	0.00764182	AHCY/PNP	2
BP	GO:0008611	ether lipid biosynthetic process	2/177	10/18862	0.0037501	0.014028	0.00764182	FASN/PLA2G4A	2
BP	GO:0009176	pyrimidine deoxyribonucleoside monophosphate metabolic process	2/177	10/18862	0.0037501	0.014028	0.00764182	DPYD/TYMP	2
BP	GO:0016139	glycoside catabolic process	2/177	10/18862	0.0037501	0.014028	0.00764182	GLA/GUSB	2
BP	GO:0031284	positive regulation of guanylate cyclase activity	2/177	10/18862	0.0037501	0.014028	0.00764182	NOS1/NOS2	2
BP	GO:0032351	negative regulation of hormone metabolic process	2/177	10/18862	0.0037501	0.014028	0.00764182	BMP2/CYP27B1	2
BP	GO:0033327	Leydig cell differentiation	2/177	10/18862	0.0037501	0.014028	0.00764182	AR/CCND1	2
BP	GO:0042045	epithelial fluid transport	2/177	10/18862	0.0037501	0.014028	0.00764182	CFTR/SCNN1B	2
BP	GO:0042135	neurotransmitter catabolic process	2/177	10/18862	0.0037501	0.014028	0.00764182	ACHE/ALDH5A1	2
BP	GO:0046130	purine ribonucleoside catabolic process	2/177	10/18862	0.0037501	0.014028	0.00764182	AHCY/PNP	2
BP	GO:0046504	glycerol ether biosynthetic process	2/177	10/18862	0.0037501	0.014028	0.00764182	FASN/PLA2G4A	2
BP	GO:0051006	positive regulation of lipoprotein lipase activity	2/177	10/18862	0.0037501	0.014028	0.00764182	ABHD5/NR1H3	2
BP	GO:0070099	regulation of chemokine-mediated signaling pathway	2/177	10/18862	0.0037501	0.014028	0.00764182	CCL5/HIF1A	2
BP	GO:0090209	negative regulation of triglyceride metabolic process	2/177	10/18862	0.0037501	0.014028	0.00764182	APOE/PIK3CG	2
BP	GO:0097384	cellular lipid biosynthetic process	2/177	10/18862	0.0037501	0.014028	0.00764182	FASN/PLA2G4A	2
BP	GO:0150172	regulation of phosphatidylcholine metabolic process	2/177	10/18862	0.0037501	0.014028	0.00764182	ABCA3/APOC1	2
BP	GO:0032675	regulation of interleukin-6 production	6/177	158/18862	0.00380498	0.0142201	0.00774645	APP/CD36/HLA-B/IL10/IL1B/LPL	6
BP	GO:0008306	associative learning	4/177	68/18862	0.0038259	0.014285	0.00778181	APP/CCK/HIF1A/KRAS	4
BP	GO:0002209	behavioral defense response	3/177	34/18862	0.00392592	0.0146178	0.00796308	APOE/CCK/DPP4	3
BP	GO:0033280	response to vitamin D	3/177	34/18862	0.00392592	0.0146178	0.00796308	CD4/CYP27B1/SPP1	3
BP	GO:0045922	negative regulation of fatty acid metabolic process	3/177	34/18862	0.00392592	0.0146178	0.00796308	ACACB/APOC1/BRCA1	3
BP	GO:0071675	regulation of mononuclear cell migration	5/177	111/18862	0.00395723	0.0147208	0.00801918	APP/CCL5/CSF1/MAPK1/SERPINE1	5
BP	GO:0008654	phospholipid biosynthetic process	8/177	269/18862	0.00396359	0.0147308	0.00802465	ABHD5/ACHE/PIK3CG/PIK3R1/PLA2G2A/PLA2G4A/PLA2G6/PNPLA3	8
BP	GO:0031214	biomineral tissue development	6/177	160/18862	0.00404598	0.0150093	0.00817636	ALOX5/BMP2/CYP27B1/HIF1A/SPP1/TGFB1	6
BP	GO:0050680	negative regulation of epithelial cell proliferation	6/177	160/18862	0.00404598	0.0150093	0.00817636	ALOX5/APOE/AR/B2M/CAV1/TGFB1	6
BP	GO:0021782	glial cell development	5/177	112/18862	0.00411132	0.0152376	0.00830074	APP/EGFR/GSTP1/KCNJ10/KRAS	5
BP	GO:0036294	cellular response to decreased oxygen levels	7/177	214/18862	0.0041429	0.0153405	0.00835681	B3GAT1/HIF1A/HMOX1/MYC/SLC2A4/TP53/VEGFA	7
BP	GO:0055067	monovalent inorganic cation homeostasis	6/177	161/18862	0.00417063	0.0154149	0.0083973	AGTR1/CFTR/KCNJ10/MAPK1/SCNN1B/SLC9A3	6
BP	GO:0098739	import across plasma membrane	6/177	161/18862	0.00417063	0.0154149	0.0083973	CD36/HFE/KCNJ10/KCNJ11/SLC2A3/SLC9A3	6
BP	GO:0016242	negative regulation of macroautophagy	3/177	35/18862	0.00426466	0.0156515	0.00852618	HMOX1/NPC1/TP53	3
BP	GO:0035774	positive regulation of insulin secretion involved in cellular response to glucose stimulus	3/177	35/18862	0.00426466	0.0156515	0.00852618	CFTR/HIF1A/PLA2G6	3
BP	GO:0042554	superoxide anion generation	3/177	35/18862	0.00426466	0.0156515	0.00852618	EGFR/GSTP1/TGFB1	3
BP	GO:0065005	protein-lipid complex assembly	3/177	35/18862	0.00426466	0.0156515	0.00852618	APOC1/APOE/SOAT1	3
BP	GO:0097009	energy homeostasis	3/177	35/18862	0.00426466	0.0156515	0.00852618	ACACB/CD36/PRKAA2	3
BP	GO:1901030	positive regulation of mitochondrial outer membrane permeabilization involved in apoptotic signaling pathway	3/177	35/18862	0.00426466	0.0156515	0.00852618	CASP8/MAPK8/TP53	3
BP	GO:1905207	regulation of cardiocyte differentiation	3/177	35/18862	0.00426466	0.0156515	0.00852618	BMP2/EGFR/TGFB1	3
BP	GO:0030282	bone mineralization	5/177	113/18862	0.00426964	0.0156515	0.00852618	ALOX5/BMP2/CYP27B1/HIF1A/TGFB1	5
BP	GO:0030518	intracellular steroid hormone receptor signaling pathway	5/177	113/18862	0.00426964	0.0156515	0.00852618	AR/BRCA1/CLOCK/ESR2/NR3C2	5
BP	GO:0110148	biomineralization	6/177	162/18862	0.00429811	0.0157415	0.00857522	ALOX5/BMP2/CYP27B1/HIF1A/SPP1/TGFB1	6
BP	GO:0043491	protein kinase B signaling	8/177	273/18862	0.00432939	0.0158416	0.00862977	CCL5/EGFR/GPX1/IL18/IL1B/PIK3CG/PIK3R1/TGFB1	8
BP	GO:0050769	positive regulation of neurogenesis	7/177	217/18862	0.00446816	0.0163345	0.0088983	BDNF/BMP2/HIF1A/IL1B/TGFB1/TSPO/VEGFA	7
BP	GO:0001967	suckling behavior	2/177	11/18862	0.00455527	0.0163705	0.00891789	APP/GLS	2
BP	GO:0005984	disaccharide metabolic process	2/177	11/18862	0.00455527	0.0163705	0.00891789	BRAF/FBP1	2
BP	GO:0006002	fructose 6-phosphate metabolic process	2/177	11/18862	0.00455527	0.0163705	0.00891789	FBP1/HK2	2
BP	GO:0006527	arginine catabolic process	2/177	11/18862	0.00455527	0.0163705	0.00891789	NOS1/NOS2	2
BP	GO:0010269	response to selenium ion	2/177	11/18862	0.00455527	0.0163705	0.00891789	GPX1/SOD2	2
BP	GO:0019371	cyclooxygenase pathway	2/177	11/18862	0.00455527	0.0163705	0.00891789	PTGS1/TBXAS1	2
BP	GO:0032306	regulation of prostaglandin secretion	2/177	11/18862	0.00455527	0.0163705	0.00891789	IL1B/PLA2G4A	2
BP	GO:0032308	positive regulation of prostaglandin secretion	2/177	11/18862	0.00455527	0.0163705	0.00891789	IL1B/PLA2G4A	2
BP	GO:0033632	regulation of cell-cell adhesion mediated by integrin	2/177	11/18862	0.00455527	0.0163705	0.00891789	CCL5/DPP4	2
BP	GO:0035747	natural killer cell chemotaxis	2/177	11/18862	0.00455527	0.0163705	0.00891789	CCL5/PIK3CG	2
BP	GO:0043129	surfactant homeostasis	2/177	11/18862	0.00455527	0.0163705	0.00891789	ABCA3/VEGFA	2
BP	GO:0043619	regulation of transcription from RNA polymerase II promoter in response to oxidative stress	2/177	11/18862	0.00455527	0.0163705	0.00891789	HIF1A/HMOX1	2
BP	GO:0045657	positive regulation of monocyte differentiation	2/177	11/18862	0.00455527	0.0163705	0.00891789	CD4/CSF1	2
BP	GO:0051610	serotonin uptake	2/177	11/18862	0.00455527	0.0163705	0.00891789	NOS1/SNCA	2
BP	GO:0061365	positive regulation of triglyceride lipase activity	2/177	11/18862	0.00455527	0.0163705	0.00891789	ABHD5/NR1H3	2
BP	GO:0070243	regulation of thymocyte apoptotic process	2/177	11/18862	0.00455527	0.0163705	0.00891789	HIF1A/TP53	2
BP	GO:0070673	response to interleukin-18	2/177	11/18862	0.00455527	0.0163705	0.00891789	ALOX5/IL18	2
BP	GO:1904181	positive regulation of membrane depolarization	2/177	11/18862	0.00455527	0.0163705	0.00891789	CCK/TSPO	2
BP	GO:2001269	positive regulation of cysteine-type endopeptidase activity involved in apoptotic signaling pathway	2/177	11/18862	0.00455527	0.0163705	0.00891789	CASP8/FAS	2
BP	GO:0071695	anatomical structure maturation	7/177	218/18862	0.00458076	0.0164474	0.00895978	APP/BMP2/CFTR/HIF1A/MMP2/RYR1/VEGFA	7
BP	GO:0007569	cell aging	5/177	115/18862	0.00459926	0.0164584	0.00896574	B2M/CDKN2A/KRAS/SERPINE1/TP53	5
BP	GO:0003176	aortic valve development	3/177	36/18862	0.00462061	0.0164584	0.00896574	BMP2/ELN/TGFB1	3
BP	GO:0006007	glucose catabolic process	3/177	36/18862	0.00462061	0.0164584	0.00896574	GPI/HK2/TP53	3
BP	GO:0014912	negative regulation of smooth muscle cell migration	3/177	36/18862	0.00462061	0.0164584	0.00896574	GSTP1/IGFBP3/SERPINE1	3
BP	GO:0032801	receptor catabolic process	3/177	36/18862	0.00462061	0.0164584	0.00896574	APOE/TGFB1/VLDLR	3
BP	GO:0032892	positive regulation of organic acid transport	3/177	36/18862	0.00462061	0.0164584	0.00896574	CCK/IL1B/PLA2G4A	3
BP	GO:0042092	type 2 immune response	3/177	36/18862	0.00462061	0.0164584	0.00896574	IDO1/IL10/IL18	3
BP	GO:0071392	cellular response to estradiol stimulus	3/177	36/18862	0.00462061	0.0164584	0.00896574	EGFR/ESR2/IL10	3
BP	GO:2000310	regulation of NMDA receptor activity	3/177	36/18862	0.00462061	0.0164584	0.00896574	APP/GRIA1/GRIA2	3
BP	GO:0033627	cell adhesion mediated by integrin	4/177	72/18862	0.00469539	0.0166952	0.00909476	CCL5/DPP4/PIK3CG/SERPINE1	4
BP	GO:0043154	negative regulation of cysteine-type endopeptidase activity involved in apoptotic process	4/177	72/18862	0.00469539	0.0166952	0.00909476	GPX1/MMP9/SNCA/VEGFA	4
BP	GO:0003151	outflow tract morphogenesis	4/177	73/18862	0.00493183	0.017505	0.00953588	ELN/HIF1A/RYR1/VEGFA	4
BP	GO:0009166	nucleotide catabolic process	4/177	73/18862	0.00493183	0.017505	0.00953588	DPYD/GPX1/PNP/TYMP	4
BP	GO:0030534	adult behavior	5/177	117/18862	0.00494661	0.0175419	0.00955602	APP/KCNJ10/NPC1/NPY/PRKN	5
BP	GO:0042596	fear response	3/177	37/18862	0.00499401	0.0176945	0.00963911	APOE/CCK/DPP4	3
BP	GO:0018394	peptidyl-lysine acetylation	6/177	168/18862	0.00512426	0.018134	0.00987856	BRCA1/CLOCK/IL1B/NOS1/PRKAA2/SNCA	6
BP	GO:0051101	regulation of DNA binding	5/177	118/18862	0.00512708	0.018134	0.00987856	HMOX1/MAPK8/MMP9/PRKN/TGFB1	5
BP	GO:0001667	ameboidal-type cell migration	11/177	473/18862	0.00516431	0.0182497	0.00994156	APOE/DPP4/GPI/GPX1/HIF1A/HMOX1/MMP9/PIK3CG/TGFB1/TIMP1/VEGFA	11
BP	GO:0046323	glucose import	4/177	74/18862	0.00517614	0.0182594	0.00994685	HK2/PIK3R1/SLC2A3/SLC2A4	4
BP	GO:0061045	negative regulation of wound healing	4/177	74/18862	0.00517614	0.0182594	0.00994685	ALOX5/APOE/PLAT/SERPINE1	4
BP	GO:0001101	response to acid chemical	5/177	119/18862	0.00531217	0.0186736	0.0101725	CASP3/GSTP1/MMP2/PNPLA3/VEGFA	5
BP	GO:0010906	regulation of glucose metabolic process	5/177	119/18862	0.00531217	0.0186736	0.0101725	ACACB/FBP1/IGFBP3/PRKN/TP53	5
BP	GO:0016579	protein deubiquitination	8/177	283/18862	0.00535788	0.0186736	0.0101725	APC/AR/BRCA1/CFTR/HIF1A/MYC/PRKN/TP53	8
BP	GO:0006816	calcium ion transport	10/177	409/18862	0.00536892	0.0186736	0.0101725	CAV1/CCL5/CD4/CYP27B1/HTT/NOS1/PIK3CG/RYR1/SNCA/TSPO	10
BP	GO:0008210	estrogen metabolic process	3/177	38/18862	0.00538511	0.0186736	0.0101725	CYP19A1/HSD17B10/SULT1A1	3
BP	GO:0010463	mesenchymal cell proliferation	3/177	38/18862	0.00538511	0.0186736	0.0101725	BMP2/MYC/VEGFA	3
BP	GO:0032094	response to food	3/177	38/18862	0.00538511	0.0186736	0.0101725	CCK/NPY/SREBF1	3
BP	GO:0042307	positive regulation of protein import into nucleus	3/177	38/18862	0.00538511	0.0186736	0.0101725	MAPK1/PIK3R1/TGFB1	3
BP	GO:0048246	macrophage chemotaxis	3/177	38/18862	0.00538511	0.0186736	0.0101725	CCL5/CSF1/MAPK1	3
BP	GO:0097242	amyloid-beta clearance	3/177	38/18862	0.00538511	0.0186736	0.0101725	APOE/CD36/HMGCR	3
BP	GO:0048639	positive regulation of developmental growth	6/177	170/18862	0.00542391	0.0186736	0.0101725	ACACB/BDNF/CSF1/MAPK1/PRKN/VEGFA	6
BP	GO:0043536	positive regulation of blood vessel endothelial cell migration	4/177	75/18862	0.00542842	0.0186736	0.0101725	HIF1A/HMOX1/TGFB1/VEGFA	4
BP	GO:0046902	regulation of mitochondrial membrane permeability	4/177	75/18862	0.00542842	0.0186736	0.0101725	CASP8/HK2/MAPK8/TP53	4
BP	GO:0055117	regulation of cardiac muscle contraction	4/177	75/18862	0.00542842	0.0186736	0.0101725	CAV1/DSP/NOS1/PIK3CG	4
BP	GO:0060560	developmental growth involved in morphogenesis	7/177	225/18862	0.00543002	0.0186736	0.0101725	APOE/APP/BDNF/CSF1/PRKN/SPP1/VEGFA	7
BP	GO:0002664	regulation of T cell tolerance induction	2/177	12/18862	0.00543274	0.0186736	0.0101725	HLA-B/IDO1	2
BP	GO:0006069	ethanol oxidation	2/177	12/18862	0.00543274	0.0186736	0.0101725	ACSS1/ALDH2	2
BP	GO:0006570	tyrosine metabolic process	2/177	12/18862	0.00543274	0.0186736	0.0101725	HGD/HPD	2
BP	GO:0032429	regulation of phospholipase A2 activity	2/177	12/18862	0.00543274	0.0186736	0.0101725	AGTR1/EGFR	2
BP	GO:0035112	genitalia morphogenesis	2/177	12/18862	0.00543274	0.0186736	0.0101725	AR/RBP4	2
BP	GO:0035641	locomotory exploration behavior	2/177	12/18862	0.00543274	0.0186736	0.0101725	APOE/DPP4	2
BP	GO:0048548	regulation of pinocytosis	2/177	12/18862	0.00543274	0.0186736	0.0101725	CAV1/NR1H3	2
BP	GO:0051001	negative regulation of nitric-oxide synthase activity	2/177	12/18862	0.00543274	0.0186736	0.0101725	CAV1/GLA	2
BP	GO:0051583	dopamine uptake involved in synaptic transmission	2/177	12/18862	0.00543274	0.0186736	0.0101725	PRKN/SNCA	2
BP	GO:0051934	catecholamine uptake involved in synaptic transmission	2/177	12/18862	0.00543274	0.0186736	0.0101725	PRKN/SNCA	2
BP	GO:0061517	macrophage proliferation	2/177	12/18862	0.00543274	0.0186736	0.0101725	CSF1/MAPK1	2
BP	GO:0072584	caveolin-mediated endocytosis	2/177	12/18862	0.00543274	0.0186736	0.0101725	CAV1/MAPK1	2
BP	GO:0098911	regulation of ventricular cardiac muscle cell action potential	2/177	12/18862	0.00543274	0.0186736	0.0101725	CAV1/DSP	2
BP	GO:0150065	regulation of deacetylase activity	2/177	12/18862	0.00543274	0.0186736	0.0101725	MAPK8/VEGFA	2
BP	GO:1900272	negative regulation of long-term synaptic potentiation	2/177	12/18862	0.00543274	0.0186736	0.0101725	APOE/APP	2
BP	GO:0010508	positive regulation of autophagy	5/177	120/18862	0.00550195	0.0188953	0.0102933	HIF1A/HMOX1/HTT/PRKAA2/PRKN	5
BP	GO:0001960	negative regulation of cytokine-mediated signaling pathway	4/177	76/18862	0.00568879	0.0195134	0.01063	CAV1/CCL5/GSTP1/NR1H3	4
BP	GO:0034101	erythrocyte homeostasis	5/177	121/18862	0.00569646	0.0195134	0.01063	B2M/CASP3/HIF1A/HMOX1/VEGFA	5
BP	GO:1904375	regulation of protein localization to cell periphery	5/177	121/18862	0.00569646	0.0195134	0.01063	AR/EGFR/KCNJ11/PIK3R1/TGFB1	5
BP	GO:0002066	columnar/cuboidal epithelial cell development	3/177	39/18862	0.00579411	0.0197638	0.0107664	CLOCK/FASN/HIF1A	3
BP	GO:0030212	hyaluronan metabolic process	3/177	39/18862	0.00579411	0.0197638	0.0107664	GUSB/IL1B/TGFB1	3
BP	GO:0030501	positive regulation of bone mineralization	3/177	39/18862	0.00579411	0.0197638	0.0107664	ALOX5/BMP2/TGFB1	3
BP	GO:0071470	cellular response to osmotic stress	3/177	39/18862	0.00579411	0.0197638	0.0107664	CASP3/SLC2A4/TSPO	3
BP	GO:1905521	regulation of macrophage migration	3/177	39/18862	0.00579411	0.0197638	0.0107664	CCL5/CSF1/MAPK1	3
BP	GO:0009266	response to temperature stimulus	7/177	228/18862	0.0058281	0.0198629	0.0108204	CASP8/HMOX1/LPL/MAPK1/NOS1/SOD2/UCP2	7
BP	GO:0060401	cytosolic calcium ion transport	6/177	173/18862	0.0058972	0.0200814	0.0109394	CAV1/CD4/HTT/NOS1/RYR1/SNCA	6
BP	GO:0016575	histone deacetylation	4/177	77/18862	0.00595737	0.0202349	0.011023	MAPK8/SREBF1/TP53/VEGFA	4
BP	GO:0043407	negative regulation of MAP kinase activity	4/177	77/18862	0.00595737	0.0202349	0.011023	APOE/CAV1/GSTP1/IL1B	4
BP	GO:0051205	protein insertion into membrane	4/177	77/18862	0.00595737	0.0202349	0.011023	CASP8/EGFR/MAPK8/TP53	4
BP	GO:0010721	negative regulation of cell development	6/177	174/18862	0.00606146	0.0205538	0.0111968	B2M/IL1B/SPP1/TP53/TSPO/VEGFA	6
BP	GO:0033209	tumor necrosis factor-mediated signaling pathway	6/177	174/18862	0.00606146	0.0205538	0.0111968	CASP8/FAS/GSTP1/PRKN/TNFRSF11B/TP53	6
BP	GO:0007173	epidermal growth factor receptor signaling pathway	5/177	123/18862	0.00609996	0.020667	0.0112584	BRAF/EGFR/MMP9/PIK3R1/TGFB1	5
BP	GO:0007160	cell-matrix adhesion	7/177	230/18862	0.00610537	0.0206679	0.0112589	CD36/CDKN2A/CSF1/PIK3R1/SERPINE1/VCAM1/VEGFA	7
BP	GO:0060284	regulation of cell development	11/177	485/18862	0.00619885	0.0209107	0.0113912	B2M/BDNF/BMP2/CLOCK/HIF1A/IL1B/SPP1/TGFB1/TP53/TSPO/VEGFA	11
BP	GO:0008207	C21-steroid hormone metabolic process	3/177	40/18862	0.00622124	0.0209107	0.0113912	BMP2/HSD17B10/TSPO	3
BP	GO:0045776	negative regulation of blood pressure	3/177	40/18862	0.00622124	0.0209107	0.0113912	NOS1/NOS2/SOD2	3
BP	GO:0060443	mammary gland morphogenesis	3/177	40/18862	0.00622124	0.0209107	0.0113912	AR/CAV1/CSF1	3
BP	GO:0072529	pyrimidine-containing compound catabolic process	3/177	40/18862	0.00622124	0.0209107	0.0113912	ALDH6A1/DPYD/TYMP	3
BP	GO:0150077	regulation of neuroinflammatory response	3/177	40/18862	0.00622124	0.0209107	0.0113912	IL18/IL1B/MMP9	3
BP	GO:1904591	positive regulation of protein import	3/177	40/18862	0.00622124	0.0209107	0.0113912	MAPK1/PIK3R1/TGFB1	3
BP	GO:0043534	blood vessel endothelial cell migration	6/177	175/18862	0.00622903	0.0209107	0.0113912	APOE/GPX1/HIF1A/HMOX1/TGFB1/VEGFA	6
BP	GO:0051897	positive regulation of protein kinase B signaling	6/177	175/18862	0.00622903	0.0209107	0.0113912	EGFR/GPX1/IL18/PIK3CG/PIK3R1/TGFB1	6
BP	GO:0045913	positive regulation of carbohydrate metabolic process	4/177	78/18862	0.00623426	0.0209107	0.0113912	APP/HIF1A/PRKAA2/SNCA	4
BP	GO:0050886	endocrine process	4/177	78/18862	0.00623426	0.0209107	0.0113912	ACE/AGTR1/IL1B/KRAS	4
BP	GO:0010594	regulation of endothelial cell migration	7/177	231/18862	0.00624765	0.0209382	0.0114062	APOE/GPI/HIF1A/HMOX1/PIK3CG/TGFB1/VEGFA	7
BP	GO:0001501	skeletal system development	11/177	486/18862	0.00629193	0.0210691	0.0114774	BMP2/HIF1A/MMP2/MMP9/RBP4/RYR1/TGFB1/TIMP1/TNFRSF11B/TP53/VKORC1	11
BP	GO:0006068	ethanol catabolic process	2/177	13/18862	0.00638109	0.0210869	0.0114872	ALDH2/SULT1A1	2
BP	GO:0009125	nucleoside monophosphate catabolic process	2/177	13/18862	0.00638109	0.0210869	0.0114872	DPYD/TYMP	2
BP	GO:0010745	negative regulation of macrophage derived foam cell differentiation	2/177	13/18862	0.00638109	0.0210869	0.0114872	CETP/NR1H3	2
BP	GO:0031282	regulation of guanylate cyclase activity	2/177	13/18862	0.00638109	0.0210869	0.0114872	NOS1/NOS2	2
BP	GO:0032725	positive regulation of granulocyte macrophage colony-stimulating factor production	2/177	13/18862	0.00638109	0.0210869	0.0114872	IL18/IL1B	2
BP	GO:0034379	very-low-density lipoprotein particle assembly	2/177	13/18862	0.00638109	0.0210869	0.0114872	APOC1/SOAT1	2
BP	GO:0042362	fat-soluble vitamin biosynthetic process	2/177	13/18862	0.00638109	0.0210869	0.0114872	CYP27B1/PLTP	2
BP	GO:0043568	positive regulation of insulin-like growth factor receptor signaling pathway	2/177	13/18862	0.00638109	0.0210869	0.0114872	AR/IGFBP3	2
BP	GO:0048875	chemical homeostasis within a tissue	2/177	13/18862	0.00638109	0.0210869	0.0114872	ABCA3/VEGFA	2
BP	GO:0050872	white fat cell differentiation	2/177	13/18862	0.00638109	0.0210869	0.0114872	FFAR4/PNPLA3	2
BP	GO:0061043	regulation of vascular wound healing	2/177	13/18862	0.00638109	0.0210869	0.0114872	ALOX5/SERPINE1	2
BP	GO:0071236	cellular response to antibiotic	2/177	13/18862	0.00638109	0.0210869	0.0114872	PLA2G4A/TP53	2
BP	GO:0071287	cellular response to manganese ion	2/177	13/18862	0.00638109	0.0210869	0.0114872	APP/PRKN	2
BP	GO:0098814	spontaneous synaptic transmission	2/177	13/18862	0.00638109	0.0210869	0.0114872	APP/PRKN	2
BP	GO:1903054	negative regulation of extracellular matrix organization	2/177	13/18862	0.00638109	0.0210869	0.0114872	DPP4/TGFB1	2
BP	GO:1904925	positive regulation of autophagy of mitochondrion in response to mitochondrial depolarization	2/177	13/18862	0.00638109	0.0210869	0.0114872	HK2/PRKN	2
BP	GO:0048167	regulation of synaptic plasticity	6/177	176/18862	0.00639995	0.0211319	0.0115117	APOE/APP/GRIA1/KCNJ10/KRAS/MAPK1	6
BP	GO:0001892	embryonic placenta development	4/177	79/18862	0.00651957	0.0214683	0.0116949	CASP8/HIF1A/IL10/MAPK1	4
BP	GO:0006110	regulation of glycolytic process	4/177	79/18862	0.00651957	0.0214683	0.0116949	APP/FBP1/HIF1A/PRKAA2	4
BP	GO:0090398	cellular senescence	4/177	79/18862	0.00651957	0.0214683	0.0116949	B2M/CDKN2A/KRAS/TP53	4
BP	GO:0002698	negative regulation of immune effector process	5/177	125/18862	0.00652317	0.0214683	0.0116949	HFE/HLA-B/HMOX1/IL10/TGFB1	5
BP	GO:0010632	regulation of epithelial cell migration	8/177	293/18862	0.00656364	0.0215839	0.0117579	APOE/GPI/HIF1A/HMOX1/MMP9/PIK3CG/TGFB1/VEGFA	8
BP	GO:0001953	negative regulation of cell-matrix adhesion	3/177	41/18862	0.0066667	0.0217981	0.0118746	CDKN2A/PIK3R1/SERPINE1	3
BP	GO:0042088	T-helper 1 type immune response	3/177	41/18862	0.0066667	0.0217981	0.0118746	IL18/IL1B/PLA2G4A	3
BP	GO:0051180	vitamin transport	3/177	41/18862	0.0066667	0.0217981	0.0118746	CD320/SLC52A2/TCN2	3
BP	GO:0072524	pyridine-containing compound metabolic process	3/177	41/18862	0.0066667	0.0217981	0.0118746	IDO1/KYNU/PNP	3
BP	GO:1903580	positive regulation of ATP metabolic process	3/177	41/18862	0.0066667	0.0217981	0.0118746	APP/HIF1A/PRKAA2	3
BP	GO:1904646	cellular response to amyloid-beta	3/177	41/18862	0.0066667	0.0217981	0.0118746	APP/CD36/VCAM1	3
BP	GO:1905314	semi-lunar valve development	3/177	41/18862	0.0066667	0.0217981	0.0118746	BMP2/ELN/TGFB1	3
BP	GO:0022900	electron transport chain	6/177	178/18862	0.006752	0.0220591	0.0120168	ALDH2/CYP19A1/GLDC/IDO1/QDPR/SNCA	6
BP	GO:0010660	regulation of muscle cell apoptotic process	4/177	80/18862	0.00681342	0.022219	0.0121039	CDKN2A/HMOX1/SOD2/TP53	4
BP	GO:2000117	negative regulation of cysteine-type endopeptidase activity	4/177	80/18862	0.00681342	0.022219	0.0121039	GPX1/MMP9/SNCA/VEGFA	4
BP	GO:0030098	lymphocyte differentiation	9/177	358/18862	0.0068175	0.022219	0.0121039	B2M/CD4/IL10/IL18/IL1B/PIK3R1/PNP/TP53/VCAM1	9
BP	GO:0060761	negative regulation of response to cytokine stimulus	4/177	81/18862	0.0071159	0.0231459	0.0126088	CAV1/CCL5/GSTP1/NR1H3	4
BP	GO:0014002	astrocyte development	3/177	42/18862	0.00713066	0.0231459	0.0126088	APP/EGFR/KRAS	3
BP	GO:0031670	cellular response to nutrient	3/177	42/18862	0.00713066	0.0231459	0.0126088	CYP27B1/HMOX1/LPL	3
BP	GO:0043114	regulation of vascular permeability	3/177	42/18862	0.00713066	0.0231459	0.0126088	APOE/TGFB1/VEGFA	3
BP	GO:1900371	regulation of purine nucleotide biosynthetic process	3/177	42/18862	0.00713066	0.0231459	0.0126088	NOS1/NOS2/PDP1	3
BP	GO:0043409	negative regulation of MAPK cascade	6/177	181/18862	0.00730613	0.0236355	0.0128755	APOE/CAV1/GSTP1/IL1B/MYC/PRKN	6
BP	GO:0002517	T cell tolerance induction	2/177	14/18862	0.00739893	0.0236355	0.0128755	HLA-B/IDO1	2
BP	GO:0010867	positive regulation of triglyceride biosynthetic process	2/177	14/18862	0.00739893	0.0236355	0.0128755	NR1H3/SREBF1	2
BP	GO:0010889	regulation of sequestering of triglyceride	2/177	14/18862	0.00739893	0.0236355	0.0128755	ABHD5/LPL	2
BP	GO:0010896	regulation of triglyceride catabolic process	2/177	14/18862	0.00739893	0.0236355	0.0128755	ABHD5/PIK3CG	2
BP	GO:0010935	regulation of macrophage cytokine production	2/177	14/18862	0.00739893	0.0236355	0.0128755	CD36/TGFB1	2
BP	GO:0030213	hyaluronan biosynthetic process	2/177	14/18862	0.00739893	0.0236355	0.0128755	IL1B/TGFB1	2
BP	GO:0032799	low-density lipoprotein receptor particle metabolic process	2/177	14/18862	0.00739893	0.0236355	0.0128755	APOE/VLDLR	2
BP	GO:0032802	low-density lipoprotein particle receptor catabolic process	2/177	14/18862	0.00739893	0.0236355	0.0128755	APOE/VLDLR	2
BP	GO:0034349	glial cell apoptotic process	2/177	14/18862	0.00739893	0.0236355	0.0128755	CASP3/TP53	2
BP	GO:0036295	cellular response to increased oxygen levels	2/177	14/18862	0.00739893	0.0236355	0.0128755	CAV1/FAS	2
BP	GO:0038166	angiotensin-activated signaling pathway	2/177	14/18862	0.00739893	0.0236355	0.0128755	AGTR1/CAV1	2
BP	GO:0044794	positive regulation by host of viral process	2/177	14/18862	0.00739893	0.0236355	0.0128755	APOE/PC	2
BP	GO:0046462	monoacylglycerol metabolic process	2/177	14/18862	0.00739893	0.0236355	0.0128755	FAAH/PLA2G4A	2
BP	GO:0048569	post-embryonic animal organ development	2/177	14/18862	0.00739893	0.0236355	0.0128755	LDHA/VEGFA	2
BP	GO:0050930	induction of positive chemotaxis	2/177	14/18862	0.00739893	0.0236355	0.0128755	CXCL8/VEGFA	2
BP	GO:0060081	membrane hyperpolarization	2/177	14/18862	0.00739893	0.0236355	0.0128755	CFTR/SOD2	2
BP	GO:0070672	response to interleukin-15	2/177	14/18862	0.00739893	0.0236355	0.0128755	ACSL4/CD4	2
BP	GO:1904923	regulation of autophagy of mitochondrion in response to mitochondrial depolarization	2/177	14/18862	0.00739893	0.0236355	0.0128755	HK2/PRKN	2
BP	GO:1905208	negative regulation of cardiocyte differentiation	2/177	14/18862	0.00739893	0.0236355	0.0128755	BMP2/EGFR	2
BP	GO:0046328	regulation of JNK cascade	5/177	129/18862	0.00743063	0.0237179	0.0129204	APP/EGFR/GSTP1/IL1B/PRKN	5
BP	GO:0002695	negative regulation of leukocyte activation	6/177	182/18862	0.00749794	0.0239138	0.0130271	CASP3/HFE/HMOX1/IDO1/IL10/NR1H3	6
BP	GO:0070646	protein modification by small protein removal	8/177	300/18862	0.00752295	0.0239746	0.0130602	APC/AR/BRCA1/CFTR/HIF1A/MYC/PRKN/TP53	8
BP	GO:0006734	NADH metabolic process	3/177	43/18862	0.00761333	0.0241669	0.013165	GPI/HK2/TP53	3
BP	GO:0030808	regulation of nucleotide biosynthetic process	3/177	43/18862	0.00761333	0.0241669	0.013165	NOS1/NOS2/PDP1	3
BP	GO:0045454	cell redox homeostasis	3/177	43/18862	0.00761333	0.0241669	0.013165	GPX1/NOS1/NOS2	3
BP	GO:1900744	regulation of p38MAPK cascade	3/177	43/18862	0.00761333	0.0241669	0.013165	BMP2/IL1B/VEGFA	3
BP	GO:2000273	positive regulation of signaling receptor activity	3/177	43/18862	0.00761333	0.0241669	0.013165	HFE/HIF1A/IL10	3
BP	GO:0019751	polyol metabolic process	5/177	130/18862	0.00767057	0.0243294	0.0132535	CYP27B1/GOT1/PLA2G4A/QDPR/SNCA	5
BP	GO:1901292	nucleoside phosphate catabolic process	4/177	83/18862	0.00774719	0.0245531	0.0133754	DPYD/GPX1/PNP/TYMP	4
BP	GO:0002460	adaptive immune response based on somatic recombination of immune receptors built from immunoglobulin superfamily domains	9/177	367/18862	0.00796041	0.025209	0.0137327	B2M/CD4/HFE/HLA-B/IL10/IL18/IL1B/PLA2G4A/TGFB1	9
BP	GO:0010657	muscle cell apoptotic process	4/177	84/18862	0.0080762	0.0255355	0.0139106	CDKN2A/HMOX1/SOD2/TP53	4
BP	GO:0042475	odontogenesis of dentin-containing tooth	4/177	84/18862	0.0080762	0.0255355	0.0139106	BMP2/CSF1/SERPINE1/TNFRSF11B	4
BP	GO:0003254	regulation of membrane depolarization	3/177	44/18862	0.00811485	0.0255374	0.0139116	CCK/GOT1/TSPO	3
BP	GO:0060711	labyrinthine layer development	3/177	44/18862	0.00811485	0.0255374	0.0139116	CASP8/IL10/MAPK1	3
BP	GO:0150076	neuroinflammatory response	3/177	44/18862	0.00811485	0.0255374	0.0139116	IL18/IL1B/MMP9	3
BP	GO:1901028	regulation of mitochondrial outer membrane permeabilization involved in apoptotic signaling pathway	3/177	44/18862	0.00811485	0.0255374	0.0139116	CASP8/MAPK8/TP53	3
BP	GO:1903214	regulation of protein targeting to mitochondrion	3/177	44/18862	0.00811485	0.0255374	0.0139116	PRKN/SREBF1/SREBF2	3
BP	GO:1903573	negative regulation of response to endoplasmic reticulum stress	3/177	44/18862	0.00811485	0.0255374	0.0139116	ALOX5/NR1H3/PRKN	3
BP	GO:0007219	Notch signaling pathway	6/177	186/18862	0.0083017	0.0261049	0.0142208	APP/BMP2/EGFR/GOT1/MYC/SREBF2	6
BP	GO:0043122	regulation of I-kappaB kinase/NF-kappaB signaling	7/177	244/18862	0.00833052	0.0261751	0.014259	CASP8/CD36/CD4/GSTP1/HMOX1/IL1B/PRKN	7
BP	GO:0046889	positive regulation of lipid biosynthetic process	4/177	85/18862	0.00841425	0.0263313	0.0143441	APOE/IL1B/NR1H3/SREBF1	4
BP	GO:0050829	defense response to Gram-negative bacterium	4/177	85/18862	0.00841425	0.0263313	0.0143441	CD4/NOS2/RNASE3/SERPINE1	4
BP	GO:0072527	pyrimidine-containing compound metabolic process	4/177	85/18862	0.00841425	0.0263313	0.0143441	ALDH6A1/DPYD/MAPK1/TYMP	4
BP	GO:0050768	negative regulation of neurogenesis	5/177	133/18862	0.00842265	0.0263313	0.0143441	B2M/IL1B/SPP1/TP53/TSPO	5
BP	GO:0009299	mRNA transcription	2/177	15/18862	0.00848489	0.0263313	0.0143441	SREBF1/TP53	2
BP	GO:0010934	macrophage cytokine production	2/177	15/18862	0.00848489	0.0263313	0.0143441	CD36/TGFB1	2
BP	GO:0010940	positive regulation of necrotic cell death	2/177	15/18862	0.00848489	0.0263313	0.0143441	TP53/TSPO	2
BP	GO:0032645	regulation of granulocyte macrophage colony-stimulating factor production	2/177	15/18862	0.00848489	0.0263313	0.0143441	IL18/IL1B	2
BP	GO:0032933	SREBP signaling pathway	2/177	15/18862	0.00848489	0.0263313	0.0143441	SREBF1/SREBF2	2
BP	GO:0035635	entry of bacterium into host cell	2/177	15/18862	0.00848489	0.0263313	0.0143441	CAV1/CXCL8	2
BP	GO:0051044	positive regulation of membrane protein ectodomain proteolysis	2/177	15/18862	0.00848489	0.0263313	0.0143441	APOE/IL1B	2
BP	GO:0055091	phospholipid homeostasis	2/177	15/18862	0.00848489	0.0263313	0.0143441	ABCA3/CETP	2
BP	GO:0071380	cellular response to prostaglandin E stimulus	2/177	15/18862	0.00848489	0.0263313	0.0143441	ACACA/PRKAA2	2
BP	GO:1901163	regulation of trophoblast cell migration	2/177	15/18862	0.00848489	0.0263313	0.0143441	TIMP1/VEGFA	2
BP	GO:1903799	negative regulation of production of miRNAs involved in gene silencing by miRNA	2/177	15/18862	0.00848489	0.0263313	0.0143441	TGFB1/TP53	2
BP	GO:1905906	regulation of amyloid fibril formation	2/177	15/18862	0.00848489	0.0263313	0.0143441	APOE/APP	2
BP	GO:0008016	regulation of heart contraction	7/177	245/18862	0.00850958	0.0263746	0.0143676	CAV1/DSP/KCNJ11/NOS1/PIK3CG/RYR1/SREBF1	7
BP	GO:0006367	transcription initiation from RNA polymerase II promoter	6/177	187/18862	0.00851195	0.0263746	0.0143676	AR/CCND1/ESR2/NR1H3/NR3C2/TP53	6
BP	GO:0006775	fat-soluble vitamin metabolic process	3/177	45/18862	0.0086354	0.0267365	0.0145648	CYP27B1/PLTP/VKORC1	3
BP	GO:0043401	steroid hormone mediated signaling pathway	5/177	134/18862	0.00868431	0.0268673	0.014636	AR/BRCA1/CLOCK/ESR2/NR3C2	5
BP	GO:0032755	positive regulation of interleukin-6 production	4/177	86/18862	0.00876144	0.0270851	0.0147547	APP/CD36/IL1B/LPL	4
BP	GO:0043280	positive regulation of cysteine-type endopeptidase activity involved in apoptotic process	5/177	135/18862	0.00895153	0.0276515	0.0150632	CASP8/CCK/FAS/MYC/SNCA	5
BP	GO:0006919	activation of cysteine-type endopeptidase activity involved in apoptotic process	4/177	87/18862	0.00911787	0.0281006	0.0153079	CASP8/CCK/FAS/SNCA	4
BP	GO:0032760	positive regulation of tumor necrosis factor production	4/177	87/18862	0.00911787	0.0281006	0.0153079	APP/CD36/LPL/PIK3R1	4
BP	GO:0051899	membrane depolarization	4/177	87/18862	0.00911787	0.0281006	0.0153079	CAV1/CCK/GOT1/TSPO	4
BP	GO:0003044	regulation of systemic arterial blood pressure mediated by a chemical signal	3/177	46/18862	0.00917513	0.0282123	0.0153687	ACE/AGTR1/SOD2	3
BP	GO:0070849	response to epidermal growth factor	3/177	46/18862	0.00917513	0.0282123	0.0153687	EGFR/GSTP1/MAPK1	3
BP	GO:2000107	negative regulation of leukocyte apoptotic process	3/177	46/18862	0.00917513	0.0282123	0.0153687	CCL5/HIF1A/IDO1	3
BP	GO:0045598	regulation of fat cell differentiation	5/177	136/18862	0.00922439	0.0283421	0.0154395	ALOX5/BMP2/FFAR4/LPL/TGFB1	5
BP	GO:0070664	negative regulation of leukocyte proliferation	4/177	88/18862	0.00948362	0.0291164	0.0158612	CASP3/GSTP1/IDO1/IL10	4
BP	GO:0043254	regulation of protein-containing complex assembly	10/177	446/18862	0.00960317	0.0292544	0.0159364	ABCA3/APOE/CCK/CD36/ELN/MMP1/SNCA/TGFB1/TP53/VEGFA	10
BP	GO:0048015	phosphatidylinositol-mediated signaling	6/177	192/18862	0.00962089	0.0292544	0.0159364	CCL5/EGFR/IL18/MAPK1/PIK3CG/PIK3R1	6
BP	GO:0002830	positive regulation of type 2 immune response	2/177	16/18862	0.00963761	0.0292544	0.0159364	IDO1/IL18	2
BP	GO:0006103	2-oxoglutarate metabolic process	2/177	16/18862	0.00963761	0.0292544	0.0159364	GOT1/GOT2	2
BP	GO:0019372	lipoxygenase pathway	2/177	16/18862	0.00963761	0.0292544	0.0159364	ALOX5/GPX1	2
BP	GO:0030949	positive regulation of vascular endothelial growth factor receptor signaling pathway	2/177	16/18862	0.00963761	0.0292544	0.0159364	HIF1A/IL1B	2
BP	GO:0032604	granulocyte macrophage colony-stimulating factor production	2/177	16/18862	0.00963761	0.0292544	0.0159364	IL18/IL1B	2
BP	GO:0034116	positive regulation of heterotypic cell-cell adhesion	2/177	16/18862	0.00963761	0.0292544	0.0159364	IL10/IL1B	2
BP	GO:0034310	primary alcohol catabolic process	2/177	16/18862	0.00963761	0.0292544	0.0159364	ALDH2/SULT1A1	2
BP	GO:0035067	negative regulation of histone acetylation	2/177	16/18862	0.00963761	0.0292544	0.0159364	BRCA1/SNCA	2
BP	GO:0044764	multi-organism cellular process	2/177	16/18862	0.00963761	0.0292544	0.0159364	CAV1/CD4	2
BP	GO:0051709	regulation of killing of cells of other organism	2/177	16/18862	0.00963761	0.0292544	0.0159364	CASP8/NOS2	2
BP	GO:0061450	trophoblast cell migration	2/177	16/18862	0.00963761	0.0292544	0.0159364	TIMP1/VEGFA	2
BP	GO:0070242	thymocyte apoptotic process	2/177	16/18862	0.00963761	0.0292544	0.0159364	HIF1A/TP53	2
BP	GO:0071501	cellular response to sterol depletion	2/177	16/18862	0.00963761	0.0292544	0.0159364	SREBF1/SREBF2	2
BP	GO:0030574	collagen catabolic process	3/177	47/18862	0.00973417	0.0293483	0.0159876	MMP1/MMP2/MMP9	3
BP	GO:0031279	regulation of cyclase activity	3/177	47/18862	0.00973417	0.0293483	0.0159876	MAPK8/NOS1/NOS2	3
BP	GO:0031952	regulation of protein autophosphorylation	3/177	47/18862	0.00973417	0.0293483	0.0159876	ACE/CAV1/VEGFA	3
BP	GO:0044275	cellular carbohydrate catabolic process	3/177	47/18862	0.00973417	0.0293483	0.0159876	GUSB/PYGM/TP53	3
BP	GO:0051972	regulation of telomerase activity	3/177	47/18862	0.00973417	0.0293483	0.0159876	MAPK1/MYC/TP53	3
BP	GO:0070169	positive regulation of biomineral tissue development	3/177	47/18862	0.00973417	0.0293483	0.0159876	ALOX5/BMP2/TGFB1	3
BP	GO:1903053	regulation of extracellular matrix organization	3/177	47/18862	0.00973417	0.0293483	0.0159876	BMP2/DPP4/TGFB1	3
BP	GO:1903587	regulation of blood vessel endothelial cell proliferation involved in sprouting angiogenesis	3/177	47/18862	0.00973417	0.0293483	0.0159876	AGTR1/HMOX1/VEGFA	3
BP	GO:1904707	positive regulation of vascular associated smooth muscle cell proliferation	3/177	47/18862	0.00973417	0.0293483	0.0159876	IL10/MMP2/MMP9	3
BP	GO:0051961	negative regulation of nervous system development	5/177	138/18862	0.00978722	0.0294862	0.0160627	B2M/IL1B/SPP1/TP53/TSPO	5
BP	GO:0009755	hormone-mediated signaling pathway	6/177	193/18862	0.00985448	0.0296666	0.016161	AR/BRCA1/CLOCK/ESR2/NR3C2/TSHR	6
BP	GO:0006959	humoral immune response	9/177	380/18862	0.00986263	0.029669	0.0161623	ALOX5/CXCL8/GPI/IL1B/PLA2G2A/PLA2G6/RNASE3/SLPI/TF	9
BP	GO:0016570	histone modification	10/177	448/18862	0.00988909	0.0297264	0.0161935	BRCA1/CLOCK/IL1B/MAPK8/NOS1/PRKAA2/SNCA/SREBF1/TP53/VEGFA	10
BP	GO:0045927	positive regulation of growth	7/177	253/18862	0.0100457	0.0301745	0.0164377	ACACB/BDNF/CSF1/EGFR/MAPK1/PRKN/VEGFA	7
BP	GO:0017038	protein import	6/177	194/18862	0.0100921	0.0302913	0.0165013	APOE/CD36/MAPK1/PIK3R1/TGFB1/TP53	6
BP	GO:0003073	regulation of systemic arterial blood pressure	4/177	90/18862	0.0102435	0.0305884	0.0166631	ACE/AGTR1/AR/SOD2	4
BP	GO:0014068	positive regulation of phosphatidylinositol 3-kinase signaling	4/177	90/18862	0.0102435	0.0305884	0.0166631	CCL5/IL18/PIK3CG/PIK3R1	4
BP	GO:0090559	regulation of membrane permeability	4/177	90/18862	0.0102435	0.0305884	0.0166631	CASP8/HK2/MAPK8/TP53	4
BP	GO:1903557	positive regulation of tumor necrosis factor superfamily cytokine production	4/177	90/18862	0.0102435	0.0305884	0.0166631	APP/CD36/LPL/PIK3R1	4
BP	GO:0002067	glandular epithelial cell differentiation	3/177	48/18862	0.0103127	0.0305884	0.0166631	BMP2/CLOCK/FASN	3
BP	GO:0002673	regulation of acute inflammatory response	3/177	48/18862	0.0103127	0.0305884	0.0166631	GSTP1/IL1B/PIK3CG	3
BP	GO:0010799	regulation of peptidyl-threonine phosphorylation	3/177	48/18862	0.0103127	0.0305884	0.0166631	APP/MAPK1/TGFB1	3
BP	GO:0010862	positive regulation of pathway-restricted SMAD protein phosphorylation	3/177	48/18862	0.0103127	0.0305884	0.0166631	BMP2/HFE/TGFB1	3
BP	GO:0014009	glial cell proliferation	3/177	48/18862	0.0103127	0.0305884	0.0166631	CSF1/IL1B/TSPO	3
BP	GO:0030195	negative regulation of blood coagulation	3/177	48/18862	0.0103127	0.0305884	0.0166631	APOE/PLAT/SERPINE1	3
BP	GO:0045778	positive regulation of ossification	3/177	48/18862	0.0103127	0.0305884	0.0166631	ALOX5/BMP2/TGFB1	3
BP	GO:0051204	protein insertion into mitochondrial membrane	3/177	48/18862	0.0103127	0.0305884	0.0166631	CASP8/MAPK8/TP53	3
BP	GO:0052372	modulation by symbiont of entry into host	3/177	48/18862	0.0103127	0.0305884	0.0166631	CAV1/CD4/CXCL8	3
BP	GO:0061028	establishment of endothelial barrier	3/177	48/18862	0.0103127	0.0305884	0.0166631	FASN/IL1B/VEGFA	3
BP	GO:0110151	positive regulation of biomineralization	3/177	48/18862	0.0103127	0.0305884	0.0166631	ALOX5/BMP2/TGFB1	3
BP	GO:2000191	regulation of fatty acid transport	3/177	48/18862	0.0103127	0.0305884	0.0166631	CCK/IL1B/PLA2G4A	3
BP	GO:0048017	inositol lipid-mediated signaling	6/177	196/18862	0.0105795	0.0313567	0.0170816	CCL5/EGFR/IL18/MAPK1/PIK3CG/PIK3R1	6
BP	GO:0006942	regulation of striated muscle contraction	4/177	91/18862	0.0106378	0.0315062	0.0171631	CAV1/DSP/NOS1/PIK3CG	4
BP	GO:0043903	regulation of biological process involved in symbiotic interaction	6/177	197/18862	0.0108293	0.0316395	0.0172357	CAV1/CCL5/CD4/CXCL8/PC/SLPI	6
BP	GO:0001655	urogenital system development	8/177	320/18862	0.0108487	0.0316395	0.0172357	ACE/AGTR1/AR/BMP2/MMP9/MYC/RBP4/VEGFA	8
BP	GO:0006978	DNA damage response, signal transduction by p53 class mediator resulting in transcription of p21 class mediator	2/177	17/18862	0.0108558	0.0316395	0.0172357	BRCA1/TP53	2
BP	GO:0009084	glutamine family amino acid biosynthetic process	2/177	17/18862	0.0108558	0.0316395	0.0172357	GLS/NAGS	2
BP	GO:0009162	deoxyribonucleoside monophosphate metabolic process	2/177	17/18862	0.0108558	0.0316395	0.0172357	DPYD/TYMP	2
BP	GO:0010715	regulation of extracellular matrix disassembly	2/177	17/18862	0.0108558	0.0316395	0.0172357	DPP4/TGFB1	2
BP	GO:0030889	negative regulation of B cell proliferation	2/177	17/18862	0.0108558	0.0316395	0.0172357	CASP3/IL10	2
BP	GO:0032305	positive regulation of icosanoid secretion	2/177	17/18862	0.0108558	0.0316395	0.0172357	IL1B/PLA2G4A	2
BP	GO:0033194	response to hydroperoxide	2/177	17/18862	0.0108558	0.0316395	0.0172357	CD36/GPX1	2
BP	GO:0033599	regulation of mammary gland epithelial cell proliferation	2/177	17/18862	0.0108558	0.0316395	0.0172357	CCND1/GPX1	2
BP	GO:0033631	cell-cell adhesion mediated by integrin	2/177	17/18862	0.0108558	0.0316395	0.0172357	CCL5/DPP4	2
BP	GO:0034393	positive regulation of smooth muscle cell apoptotic process	2/177	17/18862	0.0108558	0.0316395	0.0172357	CDKN2A/SOD2	2
BP	GO:0043649	dicarboxylic acid catabolic process	2/177	17/18862	0.0108558	0.0316395	0.0172357	GOT1/GOT2	2
BP	GO:0048670	regulation of collateral sprouting	2/177	17/18862	0.0108558	0.0316395	0.0172357	BDNF/SPP1	2
BP	GO:0090201	negative regulation of release of cytochrome c from mitochondria	2/177	17/18862	0.0108558	0.0316395	0.0172357	GPX1/PRKN	2
BP	GO:0090494	dopamine uptake	2/177	17/18862	0.0108558	0.0316395	0.0172357	PRKN/SNCA	2
BP	GO:0150078	positive regulation of neuroinflammatory response	2/177	17/18862	0.0108558	0.0316395	0.0172357	IL18/IL1B	2
BP	GO:1901550	regulation of endothelial cell development	2/177	17/18862	0.0108558	0.0316395	0.0172357	IL1B/VEGFA	2
BP	GO:1903140	regulation of establishment of endothelial barrier	2/177	17/18862	0.0108558	0.0316395	0.0172357	IL1B/VEGFA	2
BP	GO:0001961	positive regulation of cytokine-mediated signaling pathway	3/177	49/18862	0.0109107	0.0316395	0.0172357	CSF1/HIF1A/PRKN	3
BP	GO:0009395	phospholipid catabolic process	3/177	49/18862	0.0109107	0.0316395	0.0172357	APOC1/PLA2G4A/PLA2G6	3
BP	GO:0032369	negative regulation of lipid transport	3/177	49/18862	0.0109107	0.0316395	0.0172357	APOC1/NR1H3/SREBF2	3
BP	GO:0032692	negative regulation of interleukin-1 production	3/177	49/18862	0.0109107	0.0316395	0.0172357	FFAR4/GSTP1/IL10	3
BP	GO:0032873	negative regulation of stress-activated MAPK cascade	3/177	49/18862	0.0109107	0.0316395	0.0172357	GSTP1/MYC/PRKN	3
BP	GO:0038066	p38MAPK cascade	3/177	49/18862	0.0109107	0.0316395	0.0172357	BMP2/IL1B/VEGFA	3
BP	GO:0045661	regulation of myoblast differentiation	3/177	49/18862	0.0109107	0.0316395	0.0172357	IGFBP3/IL18/TGFB1	3
BP	GO:0070303	negative regulation of stress-activated protein kinase signaling cascade	3/177	49/18862	0.0109107	0.0316395	0.0172357	GSTP1/MYC/PRKN	3
BP	GO:0120178	steroid hormone biosynthetic process	3/177	49/18862	0.0109107	0.0316395	0.0172357	BMP2/CYP19A1/TSPO	3
BP	GO:1900047	negative regulation of hemostasis	3/177	49/18862	0.0109107	0.0316395	0.0172357	APOE/PLAT/SERPINE1	3
BP	GO:0045930	negative regulation of mitotic cell cycle	8/177	321/18862	0.0110396	0.0319733	0.0174176	APC/BRCA1/CCND1/CDKN2A/EGFR/IL10/TGFB1/TP53	8
BP	GO:1901216	positive regulation of neuron death	4/177	92/18862	0.0110417	0.0319733	0.0174176	CASP3/CASP8/SNCA/TP53	4
BP	GO:0019722	calcium-mediated signaling	6/177	198/18862	0.0110834	0.0320708	0.0174707	AGTR1/CD4/CXCL8/EGFR/HTT/VCAM1	6
BP	GO:0006606	protein import into nucleus	5/177	143/18862	0.0112967	0.0326646	0.0177941	CD36/MAPK1/PIK3R1/TGFB1/TP53	5
BP	GO:0007631	feeding behavior	4/177	93/18862	0.0114555	0.0330762	0.0180184	APP/CCK/GLS/NPY	4
BP	GO:0014013	regulation of gliogenesis	4/177	93/18862	0.0114555	0.0330762	0.0180184	BMP2/IL1B/TGFB1/TSPO	4
BP	GO:0045744	negative regulation of G protein-coupled receptor signaling pathway	3/177	50/18862	0.0115284	0.0332631	0.0181202	CCL5/CXCL8/SNCA	3
BP	GO:0006473	protein acetylation	6/177	200/18862	0.011604	0.0334571	0.0182259	BRCA1/CLOCK/IL1B/NOS1/PRKAA2/SNCA	6
BP	GO:0042982	amyloid precursor protein metabolic process	4/177	94/18862	0.011879	0.0342256	0.0186445	ACHE/APOE/CASP3/SOAT1	4
BP	GO:0016569	covalent chromatin modification	10/177	461/18862	0.0119093	0.0342884	0.0186787	BRCA1/CLOCK/IL1B/MAPK8/NOS1/PRKAA2/SNCA/SREBF1/TP53/VEGFA	10
BP	GO:0002262	myeloid cell homeostasis	5/177	145/18862	0.0119425	0.0343593	0.0187174	B2M/CASP3/HIF1A/HMOX1/VEGFA	5
BP	GO:0042113	B cell activation	8/177	326/18862	0.0120314	0.0344053	0.0187424	CASP3/CASP8/CD320/IL10/PIK3R1/TGFB1/TP53/VCAM1	8
BP	GO:0002643	regulation of tolerance induction	2/177	18/18862	0.012138	0.0344053	0.0187424	HLA-B/IDO1	2
BP	GO:0002862	negative regulation of inflammatory response to antigenic stimulus	2/177	18/18862	0.012138	0.0344053	0.0187424	GPX1/IL10	2
BP	GO:0006704	glucocorticoid biosynthetic process	2/177	18/18862	0.012138	0.0344053	0.0187424	BMP2/HSD11B1	2
BP	GO:0006991	response to sterol depletion	2/177	18/18862	0.012138	0.0344053	0.0187424	SREBF1/SREBF2	2
BP	GO:0009223	pyrimidine deoxyribonucleotide catabolic process	2/177	18/18862	0.012138	0.0344053	0.0187424	DPYD/TYMP	2
BP	GO:0019054	modulation by virus of host cellular process	2/177	18/18862	0.012138	0.0344053	0.0187424	CASP8/CD4	2
BP	GO:0030214	hyaluronan catabolic process	2/177	18/18862	0.012138	0.0344053	0.0187424	GUSB/TGFB1	2
BP	GO:0032048	cardiolipin metabolic process	2/177	18/18862	0.012138	0.0344053	0.0187424	PLA2G4A/PLA2G6	2
BP	GO:0032740	positive regulation of interleukin-17 production	2/177	18/18862	0.012138	0.0344053	0.0187424	IL18/TGFB1	2
BP	GO:0035020	regulation of Rac protein signal transduction	2/177	18/18862	0.012138	0.0344053	0.0187424	KRAS/PIK3CG	2
BP	GO:0035743	CD4-positive, alpha-beta T cell cytokine production	2/177	18/18862	0.012138	0.0344053	0.0187424	IL18/IL1B	2
BP	GO:0036148	phosphatidylglycerol acyl-chain remodeling	2/177	18/18862	0.012138	0.0344053	0.0187424	PLA2G2A/PLA2G4A	2
BP	GO:0036149	phosphatidylinositol acyl-chain remodeling	2/177	18/18862	0.012138	0.0344053	0.0187424	PLA2G2A/PLA2G4A	2
BP	GO:0042136	neurotransmitter biosynthetic process	2/177	18/18862	0.012138	0.0344053	0.0187424	ACHE/NOS1	2
BP	GO:0042772	DNA damage response, signal transduction resulting in transcription	2/177	18/18862	0.012138	0.0344053	0.0187424	BRCA1/TP53	2
BP	GO:0060252	positive regulation of glial cell proliferation	2/177	18/18862	0.012138	0.0344053	0.0187424	IL1B/TSPO	2
BP	GO:0060546	negative regulation of necroptotic process	2/177	18/18862	0.012138	0.0344053	0.0187424	CASP8/CAV1	2
BP	GO:0071605	monocyte chemotactic protein-1 production	2/177	18/18862	0.012138	0.0344053	0.0187424	GSTP1/IL1B	2
BP	GO:0071637	regulation of monocyte chemotactic protein-1 production	2/177	18/18862	0.012138	0.0344053	0.0187424	GSTP1/IL1B	2
BP	GO:0090493	catecholamine uptake	2/177	18/18862	0.012138	0.0344053	0.0187424	PRKN/SNCA	2
BP	GO:0000186	activation of MAPKK activity	3/177	51/18862	0.012166	0.034436	0.0187591	BRAF/EGFR/MAPK1	3
BP	GO:0010718	positive regulation of epithelial to mesenchymal transition	3/177	51/18862	0.012166	0.034436	0.0187591	BMP2/IL1B/TGFB1	3
BP	GO:0051962	positive regulation of nervous system development	7/177	263/18862	0.0122392	0.034619	0.0188588	BDNF/BMP2/HIF1A/IL1B/TGFB1/TSPO/VEGFA	7
BP	GO:0035637	multicellular organismal signaling	6/177	203/18862	0.012417	0.0350973	0.0191194	CAV1/DSP/KCNJ11/NOS1/RYR1/TYMP	6
BP	GO:0007519	skeletal muscle tissue development	5/177	147/18862	0.0126131	0.0356264	0.0194076	CAV1/ELN/GPX1/RYR1/TGFB1	5
BP	GO:0048010	vascular endothelial growth factor receptor signaling pathway	4/177	96/18862	0.0127561	0.036005	0.0196139	HIF1A/IL1B/PIK3R1/VEGFA	4
BP	GO:0001658	branching involved in ureteric bud morphogenesis	3/177	52/18862	0.0128234	0.0360685	0.0196485	BMP2/MYC/VEGFA	3
BP	GO:0006584	catecholamine metabolic process	3/177	52/18862	0.0128234	0.0360685	0.0196485	PRKN/SNCA/SULT1A1	3
BP	GO:0009712	catechol-containing compound metabolic process	3/177	52/18862	0.0128234	0.0360685	0.0196485	PRKN/SNCA/SULT1A1	3
BP	GO:0035196	production of miRNAs involved in gene silencing by miRNA	3/177	52/18862	0.0128234	0.0360685	0.0196485	EGFR/TGFB1/TP53	3
BP	GO:0050819	negative regulation of coagulation	3/177	52/18862	0.0128234	0.0360685	0.0196485	APOE/PLAT/SERPINE1	3
BP	GO:0030336	negative regulation of cell migration	8/177	330/18862	0.012871	0.0361772	0.0197076	APOE/DPP4/GSTP1/HMOX1/IGFBP3/SERPINE1/TGFB1/TIMP1	8
BP	GO:1903900	regulation of viral life cycle	5/177	148/18862	0.0129577	0.0363955	0.0198266	CCL5/CD4/CXCL8/PC/SLPI	5
BP	GO:0098659	inorganic cation import across plasma membrane	4/177	97/18862	0.0132097	0.0370515	0.0201839	HFE/KCNJ10/KCNJ11/SLC9A3	4
BP	GO:0099587	inorganic ion import across plasma membrane	4/177	97/18862	0.0132097	0.0370515	0.0201839	HFE/KCNJ10/KCNJ11/SLC9A3	4
BP	GO:0070555	response to interleukin-1	6/177	206/18862	0.0132694	0.0371931	0.020261	APP/CCL5/CXCL8/HIF1A/IL1B/SNCA	6
BP	GO:0061337	cardiac conduction	5/177	149/18862	0.0133087	0.0372773	0.0203069	CAV1/DSP/KCNJ11/NOS1/RYR1	5
BP	GO:0021700	developmental maturation	7/177	268/18862	0.0134571	0.0372962	0.0203172	APP/BMP2/CFTR/HIF1A/MMP2/RYR1/VEGFA	7
BP	GO:0009110	vitamin biosynthetic process	2/177	19/18862	0.0134831	0.0372962	0.0203172	CYP27B1/PLTP	2
BP	GO:0009129	pyrimidine nucleoside monophosphate metabolic process	2/177	19/18862	0.0134831	0.0372962	0.0203172	DPYD/TYMP	2
BP	GO:0032095	regulation of response to food	2/177	19/18862	0.0134831	0.0372962	0.0203172	CCK/NPY	2
BP	GO:0032303	regulation of icosanoid secretion	2/177	19/18862	0.0134831	0.0372962	0.0203172	IL1B/PLA2G4A	2
BP	GO:0034138	toll-like receptor 3 signaling pathway	2/177	19/18862	0.0134831	0.0372962	0.0203172	CASP8/CAV1	2
BP	GO:0035640	exploration behavior	2/177	19/18862	0.0134831	0.0372962	0.0203172	APOE/DPP4	2
BP	GO:0062099	negative regulation of programmed necrotic cell death	2/177	19/18862	0.0134831	0.0372962	0.0203172	CASP8/CAV1	2
BP	GO:1900221	regulation of amyloid-beta clearance	2/177	19/18862	0.0134831	0.0372962	0.0203172	APOE/HMGCR	2
BP	GO:2000269	regulation of fibroblast apoptotic process	2/177	19/18862	0.0134831	0.0372962	0.0203172	PIK3CG/TP53	2
BP	GO:2000757	negative regulation of peptidyl-lysine acetylation	2/177	19/18862	0.0134831	0.0372962	0.0203172	BRCA1/SNCA	2
BP	GO:0002704	negative regulation of leukocyte mediated immunity	3/177	53/18862	0.0135008	0.0372962	0.0203172	HFE/HLA-B/HMOX1	3
BP	GO:0003179	heart valve morphogenesis	3/177	53/18862	0.0135008	0.0372962	0.0203172	BMP2/ELN/TGFB1	3
BP	GO:0007215	glutamate receptor signaling pathway	3/177	53/18862	0.0135008	0.0372962	0.0203172	APP/GRIA1/GRIA2	3
BP	GO:0010332	response to gamma radiation	3/177	53/18862	0.0135008	0.0372962	0.0203172	GPX1/MYC/TP53	3
BP	GO:0045806	negative regulation of endocytosis	3/177	53/18862	0.0135008	0.0372962	0.0203172	APOC1/CAV1/NR1H3	3
BP	GO:0048747	muscle fiber development	3/177	53/18862	0.0135008	0.0372962	0.0203172	GPX1/RYR1/VEGFA	3
BP	GO:0071320	cellular response to cAMP	3/177	53/18862	0.0135008	0.0372962	0.0203172	APP/CFTR/PIK3CG	3
BP	GO:0090151	establishment of protein localization to mitochondrial membrane	3/177	53/18862	0.0135008	0.0372962	0.0203172	CASP8/MAPK8/TP53	3
BP	GO:1905517	macrophage migration	3/177	53/18862	0.0135008	0.0372962	0.0203172	CCL5/CSF1/MAPK1	3
BP	GO:0043535	regulation of blood vessel endothelial cell migration	5/177	150/18862	0.013666	0.0377215	0.0205489	APOE/HIF1A/HMOX1/TGFB1/VEGFA	5
BP	GO:0031341	regulation of cell killing	4/177	98/18862	0.0136734	0.0377215	0.0205489	B2M/CASP8/HLA-B/NOS2	4
BP	GO:0048738	cardiac muscle tissue development	6/177	208/18862	0.0138599	0.0382096	0.0208148	BMP2/DSP/MAPK1/RBP4/TGFB1/VEGFA	6
BP	GO:0001701	in utero embryonic development	8/177	335/18862	0.01398	0.0385145	0.0209809	AR/BMP2/CASP8/HIF1A/IL10/MAPK1/TP53/VEGFA	8
BP	GO:2001056	positive regulation of cysteine-type endopeptidase activity	5/177	151/18862	0.0140297	0.038625	0.0210411	CASP8/CCK/FAS/MYC/SNCA	5
BP	GO:0043279	response to alkaloid	4/177	99/18862	0.0141475	0.0389224	0.0212031	BCHE/CASP3/GOT2/RYR1	4
BP	GO:0001954	positive regulation of cell-matrix adhesion	3/177	54/18862	0.0141982	0.0390087	0.0212501	CD36/CSF1/VEGFA	3
BP	GO:0002043	blood vessel endothelial cell proliferation involved in sprouting angiogenesis	3/177	54/18862	0.0141982	0.0390087	0.0212501	AGTR1/HMOX1/VEGFA	3
BP	GO:0006626	protein targeting to mitochondrion	4/177	100/18862	0.0146318	0.0401451	0.0218692	PRKN/SREBF1/SREBF2/TSPO	4
BP	GO:0008630	intrinsic apoptotic signaling pathway in response to DNA damage	4/177	100/18862	0.0146318	0.0401451	0.0218692	BRCA1/HMOX1/PIK3R1/TP53	4
BP	GO:0007265	Ras protein signal transduction	8/177	338/18862	0.0146781	0.0402448	0.0219235	AGTR1/APOE/CDKN2A/CSF1/FBP1/KRAS/PIK3CG/TP53	8
BP	GO:0016573	histone acetylation	5/177	153/18862	0.0147767	0.0403196	0.0219642	BRCA1/CLOCK/IL1B/NOS1/SNCA	5
BP	GO:0001505	regulation of neurotransmitter levels	6/177	211/18862	0.0147797	0.0403196	0.0219642	ACHE/ALDH5A1/KCNJ10/NOS1/PRKN/SNCA	6
BP	GO:0006071	glycerol metabolic process	2/177	20/18862	0.0148898	0.0403196	0.0219642	GOT1/PLA2G4A	2
BP	GO:0006244	pyrimidine nucleotide catabolic process	2/177	20/18862	0.0148898	0.0403196	0.0219642	DPYD/TYMP	2
BP	GO:0006837	serotonin transport	2/177	20/18862	0.0148898	0.0403196	0.0219642	NOS1/SNCA	2
BP	GO:0009083	branched-chain amino acid catabolic process	2/177	20/18862	0.0148898	0.0403196	0.0219642	ALDH6A1/HSD17B10	2
BP	GO:0043691	reverse cholesterol transport	2/177	20/18862	0.0148898	0.0403196	0.0219642	APOE/CETP	2
BP	GO:0043931	ossification involved in bone maturation	2/177	20/18862	0.0148898	0.0403196	0.0219642	BMP2/RYR1	2
BP	GO:0045717	negative regulation of fatty acid biosynthetic process	2/177	20/18862	0.0148898	0.0403196	0.0219642	APOC1/BRCA1	2
BP	GO:0046827	positive regulation of protein export from nucleus	2/177	20/18862	0.0148898	0.0403196	0.0219642	IL1B/TP53	2
BP	GO:0060444	branching involved in mammary gland duct morphogenesis	2/177	20/18862	0.0148898	0.0403196	0.0219642	AR/CSF1	2
BP	GO:0060563	neuroepithelial cell differentiation	2/177	20/18862	0.0148898	0.0403196	0.0219642	BMP2/SERPINE1	2
BP	GO:0071379	cellular response to prostaglandin stimulus	2/177	20/18862	0.0148898	0.0403196	0.0219642	ACACA/PRKAA2	2
BP	GO:0090026	positive regulation of monocyte chemotaxis	2/177	20/18862	0.0148898	0.0403196	0.0219642	CCL5/SERPINE1	2
BP	GO:0098780	response to mitochondrial depolarisation	2/177	20/18862	0.0148898	0.0403196	0.0219642	HK2/PRKN	2
BP	GO:0001912	positive regulation of leukocyte mediated cytotoxicity	3/177	55/18862	0.0149157	0.0403196	0.0219642	B2M/HLA-B/NOS2	3
BP	GO:0007405	neuroblast proliferation	3/177	55/18862	0.0149157	0.0403196	0.0219642	HIF1A/TP53/VEGFA	3
BP	GO:0046164	alcohol catabolic process	3/177	55/18862	0.0149157	0.0403196	0.0219642	ALDH2/APOE/SULT1A1	3
BP	GO:0097345	mitochondrial outer membrane permeabilization	3/177	55/18862	0.0149157	0.0403196	0.0219642	CASP8/MAPK8/TP53	3
BP	GO:0098900	regulation of action potential	3/177	55/18862	0.0149157	0.0403196	0.0219642	CAV1/CD36/DSP	3
BP	GO:1903428	positive regulation of reactive oxygen species biosynthetic process	3/177	55/18862	0.0149157	0.0403196	0.0219642	CD36/IL1B/SOD2	3
BP	GO:0000187	activation of MAPK activity	5/177	154/18862	0.0151599	0.0409247	0.0222939	BMP2/IL1B/MAPK1/MAPK10/TF	5
BP	GO:1905039	carboxylic acid transmembrane transport	5/177	154/18862	0.0151599	0.0409247	0.0222939	ACACA/ACACB/CD36/KCNJ10/PRKAA2	5
BP	GO:0000082	G1/S transition of mitotic cell cycle	7/177	275/18862	0.0153051	0.0412889	0.0224922	APC/CCND1/CDKN2A/CDKN3/EGFR/MYC/TP53	7
BP	GO:1903825	organic acid transmembrane transport	5/177	155/18862	0.0155498	0.041921	0.0228366	ACACA/ACACB/CD36/KCNJ10/PRKAA2	5
BP	GO:0043200	response to amino acid	4/177	102/18862	0.0156316	0.0419755	0.0228663	CASP3/GSTP1/MMP2/PNPLA3	4
BP	GO:0009311	oligosaccharide metabolic process	3/177	56/18862	0.0156535	0.0419755	0.0228663	BRAF/FBP1/GLA	3
BP	GO:0019320	hexose catabolic process	3/177	56/18862	0.0156535	0.0419755	0.0228663	GPI/HK2/TP53	3
BP	GO:0031050	dsRNA processing	3/177	56/18862	0.0156535	0.0419755	0.0228663	EGFR/TGFB1/TP53	3
BP	GO:0032731	positive regulation of interleukin-1 beta production	3/177	56/18862	0.0156535	0.0419755	0.0228663	APP/CASP8/LPL	3
BP	GO:0043388	positive regulation of DNA binding	3/177	56/18862	0.0156535	0.0419755	0.0228663	MMP9/PRKN/TGFB1	3
BP	GO:0060760	positive regulation of response to cytokine stimulus	3/177	56/18862	0.0156535	0.0419755	0.0228663	CSF1/HIF1A/PRKN	3
BP	GO:0070918	production of small RNA involved in gene silencing by RNA	3/177	56/18862	0.0156535	0.0419755	0.0228663	EGFR/TGFB1/TP53	3
BP	GO:0048568	embryonic organ development	9/177	412/18862	0.0159956	0.0428644	0.0233505	CASP8/CXCL8/HIF1A/IL10/MAPK1/RBP4/TGFB1/TP53/VEGFA	9
BP	GO:0030593	neutrophil chemotaxis	4/177	103/18862	0.0161472	0.0431918	0.0235289	CCL5/CXCL8/DPP4/PIK3CG	4
BP	GO:0032637	interleukin-8 production	4/177	103/18862	0.0161472	0.0431918	0.0235289	IL10/IL1B/NOS2/SERPINE1	4
BP	GO:0015980	energy derivation by oxidation of organic compounds	7/177	278/18862	0.01615	0.0431918	0.0235289	HIF1A/MYC/NOS2/PYGM/SNCA/SUCLA2/TP53	7
BP	GO:0030168	platelet activation	5/177	157/18862	0.0163496	0.0432872	0.0235808	APOE/MAPK1/PIK3CG/PIK3R1/PLA2G4A	5
BP	GO:0060538	skeletal muscle organ development	5/177	157/18862	0.0163496	0.0432872	0.0235808	CAV1/ELN/GPX1/RYR1/TGFB1	5
BP	GO:0000002	mitochondrial genome maintenance	2/177	21/18862	0.0163567	0.0432872	0.0235808	TP53/TYMP	2
BP	GO:0001759	organ induction	2/177	21/18862	0.0163567	0.0432872	0.0235808	AR/BMP2	2
BP	GO:0002052	positive regulation of neuroblast proliferation	2/177	21/18862	0.0163567	0.0432872	0.0235808	HIF1A/VEGFA	2
BP	GO:0002053	positive regulation of mesenchymal cell proliferation	2/177	21/18862	0.0163567	0.0432872	0.0235808	MYC/VEGFA	2
BP	GO:0009067	aspartate family amino acid biosynthetic process	2/177	21/18862	0.0163567	0.0432872	0.0235808	GOT1/GOT2	2
BP	GO:0010866	regulation of triglyceride biosynthetic process	2/177	21/18862	0.0163567	0.0432872	0.0235808	NR1H3/SREBF1	2
BP	GO:0016137	glycoside metabolic process	2/177	21/18862	0.0163567	0.0432872	0.0235808	GLA/GUSB	2
BP	GO:0019370	leukotriene biosynthetic process	2/177	21/18862	0.0163567	0.0432872	0.0235808	ALOX5/PLA2G4A	2
BP	GO:0043651	linoleic acid metabolic process	2/177	21/18862	0.0163567	0.0432872	0.0235808	ALOX5/GSTP1	2
BP	GO:0060965	negative regulation of gene silencing by miRNA	2/177	21/18862	0.0163567	0.0432872	0.0235808	TGFB1/TP53	2
BP	GO:0072111	cell proliferation involved in kidney development	2/177	21/18862	0.0163567	0.0432872	0.0235808	BMP2/MYC	2
BP	GO:1904886	beta-catenin destruction complex disassembly	2/177	21/18862	0.0163567	0.0432872	0.0235808	APC/CAV1	2
BP	GO:2000146	negative regulation of cell motility	8/177	345/18862	0.0164052	0.0432872	0.0235808	APOE/DPP4/GSTP1/HMOX1/IGFBP3/SERPINE1/TGFB1/TIMP1	8
BP	GO:0002260	lymphocyte homeostasis	3/177	57/18862	0.0164115	0.0432872	0.0235808	CASP3/FAS/HIF1A	3
BP	GO:0010043	response to zinc ion	3/177	57/18862	0.0164115	0.0432872	0.0235808	SOD2/TSPO/VCAM1	3
BP	GO:0030520	intracellular estrogen receptor signaling pathway	3/177	57/18862	0.0164115	0.0432872	0.0235808	AR/BRCA1/ESR2	3
BP	GO:0031295	T cell costimulation	3/177	57/18862	0.0164115	0.0432872	0.0235808	CAV1/DPP4/PIK3R1	3
BP	GO:0048008	platelet-derived growth factor receptor signaling pathway	3/177	57/18862	0.0164115	0.0432872	0.0235808	PLAT/SNCA/VEGFA	3
BP	GO:0055008	cardiac muscle tissue morphogenesis	3/177	57/18862	0.0164115	0.0432872	0.0235808	BMP2/DSP/TGFB1	3
BP	GO:0030001	metal ion transport	10/177	486/18862	0.0166546	0.0438058	0.0238634	CAV1/CCL5/CD4/CYP27B1/HTT/NOS1/PIK3CG/RYR1/SNCA/TSPO	10
BP	GO:0010639	negative regulation of organelle organization	8/177	346/18862	0.0166635	0.0438058	0.0238634	APC/BRCA1/GPX1/PIK3R1/PRKN/SNCA/TP53/TSPO	8
BP	GO:0009116	nucleoside metabolic process	4/177	104/18862	0.0166734	0.0438058	0.0238634	AHCY/DPYD/PNP/TYMP	4
BP	GO:0061387	regulation of extent of cell growth	4/177	104/18862	0.0166734	0.0438058	0.0238634	APOE/BDNF/SPP1/VEGFA	4
BP	GO:0071868	cellular response to monoamine stimulus	4/177	104/18862	0.0166734	0.0438058	0.0238634	APP/MAPK1/PRKN/SNCA	4
BP	GO:0071870	cellular response to catecholamine stimulus	4/177	104/18862	0.0166734	0.0438058	0.0238634	APP/MAPK1/PRKN/SNCA	4
BP	GO:0018393	internal peptidyl-lysine acetylation	5/177	158/18862	0.0167595	0.0439459	0.0239397	BRCA1/CLOCK/IL1B/NOS1/SNCA	5
BP	GO:0030203	glycosaminoglycan metabolic process	5/177	158/18862	0.0167595	0.0439459	0.0239397	B3GAT1/GUSB/HSPG2/IL1B/TGFB1	5
BP	GO:0051494	negative regulation of cytoskeleton organization	5/177	158/18862	0.0167595	0.0439459	0.0239397	APC/BRCA1/PIK3R1/PRKN/SNCA	5
BP	GO:0010810	regulation of cell-substrate adhesion	6/177	218/18862	0.0170895	0.0447821	0.0243952	CD36/CDKN2A/CSF1/PIK3R1/SERPINE1/VEGFA	6
BP	GO:0060675	ureteric bud morphogenesis	3/177	58/18862	0.0171898	0.0450155	0.0245223	BMP2/MYC/VEGFA	3
BP	GO:0007249	I-kappaB kinase/NF-kappaB signaling	7/177	282/18862	0.0173273	0.0453463	0.0247025	CASP8/CD36/CD4/GSTP1/HMOX1/IL1B/PRKN	7
BP	GO:0006475	internal protein amino acid acetylation	5/177	160/18862	0.0175998	0.0460294	0.0250746	BRCA1/CLOCK/IL1B/NOS1/SNCA	5
BP	GO:0003081	regulation of systemic arterial blood pressure by renin-angiotensin	2/177	22/18862	0.0178826	0.0463176	0.0252316	ACE/AGTR1	2
BP	GO:0006085	acetyl-CoA biosynthetic process	2/177	22/18862	0.0178826	0.0463176	0.0252316	ACSS1/PDP1	2
BP	GO:0006907	pinocytosis	2/177	22/18862	0.0178826	0.0463176	0.0252316	CAV1/NR1H3	2
BP	GO:0009235	cobalamin metabolic process	2/177	22/18862	0.0178826	0.0463176	0.0252316	CD320/TCN2	2
BP	GO:0010288	response to lead ion	2/177	22/18862	0.0178826	0.0463176	0.0252316	APP/QDPR	2
BP	GO:0010888	negative regulation of lipid storage	2/177	22/18862	0.0178826	0.0463176	0.0252316	ABHD5/NR1H3	2
BP	GO:0030277	maintenance of gastrointestinal epithelium	2/177	22/18862	0.0178826	0.0463176	0.0252316	RBP4/SERPINA3	2
BP	GO:0030810	positive regulation of nucleotide biosynthetic process	2/177	22/18862	0.0178826	0.0463176	0.0252316	NOS1/NOS2	2
BP	GO:0036150	phosphatidylserine acyl-chain remodeling	2/177	22/18862	0.0178826	0.0463176	0.0252316	PLA2G2A/PLA2G4A	2
BP	GO:0043457	regulation of cellular respiration	2/177	22/18862	0.0178826	0.0463176	0.0252316	HIF1A/NOS2	2
BP	GO:0055093	response to hyperoxia	2/177	22/18862	0.0178826	0.0463176	0.0252316	CAV1/FAS	2
BP	GO:0060343	trabecula formation	2/177	22/18862	0.0178826	0.0463176	0.0252316	MMP2/RBP4	2
BP	GO:0060575	intestinal epithelial cell differentiation	2/177	22/18862	0.0178826	0.0463176	0.0252316	HIF1A/NPY	2
BP	GO:1900373	positive regulation of purine nucleotide biosynthetic process	2/177	22/18862	0.0178826	0.0463176	0.0252316	NOS1/NOS2	2
BP	GO:2000725	regulation of cardiac muscle cell differentiation	2/177	22/18862	0.0178826	0.0463176	0.0252316	BMP2/TGFB1	2
BP	GO:0043030	regulation of macrophage activation	3/177	59/18862	0.0179884	0.0465018	0.025332	IL10/NR1H3/PLA2G4A	3
BP	GO:0072171	mesonephric tubule morphogenesis	3/177	59/18862	0.0179884	0.0465018	0.025332	BMP2/MYC/VEGFA	3
BP	GO:1903779	regulation of cardiac conduction	3/177	59/18862	0.0179884	0.0465018	0.025332	KCNJ11/NOS1/RYR1	3
BP	GO:1902904	negative regulation of supramolecular fiber organization	5/177	161/18862	0.0180302	0.04658	0.0253746	APC/APOE/PIK3R1/PRKN/SNCA	5
BP	GO:0051271	negative regulation of cellular component movement	8/177	352/18862	0.0182749	0.0471819	0.0257025	APOE/DPP4/GSTP1/HMOX1/IGFBP3/SERPINE1/TGFB1/TIMP1	8
BP	GO:0090100	positive regulation of transmembrane receptor protein serine/threonine kinase signaling pathway	4/177	107/18862	0.0183161	0.0472578	0.0257438	BMP2/GOT1/HFE/TGFB1	4
BP	GO:0048588	developmental cell growth	6/177	222/18862	0.0185154	0.0477416	0.0260074	APOE/APP/BDNF/PRKN/SPP1/VEGFA	6
BP	GO:0007588	excretion	3/177	60/18862	0.0188074	0.0482779	0.0262995	AGTR1/HMOX1/SCNN1B	3
BP	GO:0032890	regulation of organic acid transport	3/177	60/18862	0.0188074	0.0482779	0.0262995	CCK/IL1B/PLA2G4A	3
BP	GO:0061098	positive regulation of protein tyrosine kinase activity	3/177	60/18862	0.0188074	0.0482779	0.0262995	ACE/BDNF/CCL5	3
BP	GO:0071384	cellular response to corticosteroid stimulus	3/177	60/18862	0.0188074	0.0482779	0.0262995	EGFR/GSTP1/SCNN1B	3
BP	GO:1902110	positive regulation of mitochondrial membrane permeability involved in apoptotic process	3/177	60/18862	0.0188074	0.0482779	0.0262995	CASP8/MAPK8/TP53	3
BP	GO:1903078	positive regulation of protein localization to plasma membrane	3/177	60/18862	0.0188074	0.0482779	0.0262995	EGFR/KCNJ11/PIK3R1	3
BP	GO:1903670	regulation of sprouting angiogenesis	3/177	60/18862	0.0188074	0.0482779	0.0262995	ALOX5/IL10/VEGFA	3
BP	GO:0060828	regulation of canonical Wnt signaling pathway	7/177	287/18862	0.0188828	0.0483542	0.0263411	APC/APOE/BMP2/CAV1/EGFR/PRKN/TGFB1	7
BP	GO:0001649	osteoblast differentiation	6/177	223/18862	0.0188843	0.0483542	0.0263411	ACHE/BMP2/FASN/FFAR4/IGFBP3/SPP1	6
BP	GO:0071867	response to monoamine	4/177	108/18862	0.0188852	0.0483542	0.0263411	APP/MAPK1/PRKN/SNCA	4
BP	GO:0071869	response to catecholamine	4/177	108/18862	0.0188852	0.0483542	0.0263411	APP/MAPK1/PRKN/SNCA	4
BP	GO:0051170	import into nucleus	5/177	163/18862	0.0189118	0.0483917	0.0263615	CD36/MAPK1/PIK3R1/TGFB1/TP53	5
BP	GO:0034329	cell junction assembly	9/177	425/18862	0.0191565	0.0487871	0.026577	ACE/ACHE/APC/APP/BDNF/CAV1/IL1B/SNCA/VEGFA	9
BP	GO:0072001	renal system development	7/177	288/18862	0.0192053	0.0487871	0.026577	ACE/AGTR1/BMP2/MMP9/MYC/RBP4/VEGFA	7
BP	GO:0016485	protein processing	6/177	224/18862	0.0192581	0.0487871	0.026577	ACE/CASP3/CASP8/HP/PLAT/SERPINE1	6
BP	GO:0051648	vesicle localization	6/177	224/18862	0.0192581	0.0487871	0.026577	GRIA1/HTT/PIK3CG/PRKN/SERPINA1/SLC2A4	6
BP	GO:0006900	vesicle budding from membrane	4/177	109/18862	0.0194651	0.0487871	0.026577	GRIA1/PRKN/SERPINA1/SLC2A4	4
BP	GO:0043618	regulation of transcription from RNA polymerase II promoter in response to stress	4/177	109/18862	0.0194651	0.0487871	0.026577	HIF1A/HMOX1/TP53/VEGFA	4
BP	GO:1990542	mitochondrial transmembrane transport	4/177	109/18862	0.0194651	0.0487871	0.026577	ACACA/ACACB/PRKAA2/UCP2	4
BP	GO:0001919	regulation of receptor recycling	2/177	23/18862	0.0194664	0.0487871	0.026577	ACHE/SNCA	2
BP	GO:0006359	regulation of transcription by RNA polymerase III	2/177	23/18862	0.0194664	0.0487871	0.026577	AR/BRCA1	2
BP	GO:0009068	aspartate family amino acid catabolic process	2/177	23/18862	0.0194664	0.0487871	0.026577	GOT1/GOT2	2
BP	GO:0009081	branched-chain amino acid metabolic process	2/177	23/18862	0.0194664	0.0487871	0.026577	ALDH6A1/HSD17B10	2
BP	GO:0009219	pyrimidine deoxyribonucleotide metabolic process	2/177	23/18862	0.0194664	0.0487871	0.026577	DPYD/TYMP	2
BP	GO:0019400	alditol metabolic process	2/177	23/18862	0.0194664	0.0487871	0.026577	GOT1/PLA2G4A	2
BP	GO:0019430	removal of superoxide radicals	2/177	23/18862	0.0194664	0.0487871	0.026577	CD36/SOD2	2
BP	GO:0030194	positive regulation of blood coagulation	2/177	23/18862	0.0194664	0.0487871	0.026577	CD36/SERPINE1	2
BP	GO:0031639	plasminogen activation	2/177	23/18862	0.0194664	0.0487871	0.026577	PLAT/SERPINE1	2
BP	GO:0032098	regulation of appetite	2/177	23/18862	0.0194664	0.0487871	0.026577	CCK/NPY	2
BP	GO:0034695	response to prostaglandin E	2/177	23/18862	0.0194664	0.0487871	0.026577	ACACA/PRKAA2	2
BP	GO:0035162	embryonic hemopoiesis	2/177	23/18862	0.0194664	0.0487871	0.026577	HIF1A/VEGFA	2
BP	GO:0042738	exogenous drug catabolic process	2/177	23/18862	0.0194664	0.0487871	0.026577	CYP2E1/NOS1	2
BP	GO:0045723	positive regulation of fatty acid biosynthetic process	2/177	23/18862	0.0194664	0.0487871	0.026577	IL1B/NR1H3	2
BP	GO:0046135	pyrimidine nucleoside catabolic process	2/177	23/18862	0.0194664	0.0487871	0.026577	DPYD/TYMP	2
BP	GO:0051349	positive regulation of lyase activity	2/177	23/18862	0.0194664	0.0487871	0.026577	NOS1/NOS2	2
BP	GO:0060149	negative regulation of posttranscriptional gene silencing	2/177	23/18862	0.0194664	0.0487871	0.026577	TGFB1/TP53	2
BP	GO:0060547	negative regulation of necrotic cell death	2/177	23/18862	0.0194664	0.0487871	0.026577	CASP8/CAV1	2
BP	GO:0060571	morphogenesis of an epithelial fold	2/177	23/18862	0.0194664	0.0487871	0.026577	AR/HIF1A	2
BP	GO:0060967	negative regulation of gene silencing by RNA	2/177	23/18862	0.0194664	0.0487871	0.026577	TGFB1/TP53	2
BP	GO:0070977	bone maturation	2/177	23/18862	0.0194664	0.0487871	0.026577	BMP2/RYR1	2
BP	GO:1900048	positive regulation of hemostasis	2/177	23/18862	0.0194664	0.0487871	0.026577	CD36/SERPINE1	2
BP	GO:1901984	negative regulation of protein acetylation	2/177	23/18862	0.0194664	0.0487871	0.026577	BRCA1/SNCA	2
BP	GO:1902932	positive regulation of alcohol biosynthetic process	2/177	23/18862	0.0194664	0.0487871	0.026577	SNCA/SREBF1	2
BP	GO:1903055	positive regulation of extracellular matrix organization	2/177	23/18862	0.0194664	0.0487871	0.026577	BMP2/TGFB1	2
BP	GO:1904385	cellular response to angiotensin	2/177	23/18862	0.0194664	0.0487871	0.026577	AGTR1/CAV1	2
BP	GO:0003170	heart valve development	3/177	61/18862	0.0196468	0.0490864	0.02674	BMP2/ELN/TGFB1	3
BP	GO:0030888	regulation of B cell proliferation	3/177	61/18862	0.0196468	0.0490864	0.02674	CASP3/CD320/IL10	3
BP	GO:0032623	interleukin-2 production	3/177	61/18862	0.0196468	0.0490864	0.02674	CD4/IL1B/PNP	3
BP	GO:0048645	animal organ formation	3/177	61/18862	0.0196468	0.0490864	0.02674	AR/BMP2/MAPK1	3
BP	GO:1903961	positive regulation of anion transmembrane transport	3/177	61/18862	0.0196468	0.0490864	0.02674	BRAF/CFTR/PIK3R1	3
BP	GO:0010720	positive regulation of cell development	7/177	290/18862	0.0198618	0.0495929	0.0270159	BDNF/BMP2/HIF1A/IL1B/TGFB1/TSPO/VEGFA	7
CC	GO:0031983	vesicle lumen	21/177	328/19520	2.45177e-12	7.55146e-10	5.60036e-10	ALOX5/APP/B2M/EGFR/FTL/GLA/GPI/GSTP1/GUSB/HP/MAPK1/PNP/RNASE3/SERPINA1/SERPINA3/SERPINE1/SLPI/TF/TGFB1/TIMP1/VEGFA	21
CC	GO:0034774	secretory granule lumen	20/177	322/19520	1.46221e-11	1.87697e-09	1.39201e-09	ALOX5/APP/B2M/FTL/GLA/GPI/GSTP1/GUSB/HP/MAPK1/PNP/RNASE3/SERPINA1/SERPINA3/SERPINE1/SLPI/TF/TGFB1/TIMP1/VEGFA	20
CC	GO:0060205	cytoplasmic vesicle lumen	20/177	326/19520	1.82822e-11	1.87697e-09	1.39201e-09	ALOX5/APP/B2M/FTL/GLA/GPI/GSTP1/GUSB/HP/MAPK1/PNP/RNASE3/SERPINA1/SERPINA3/SERPINE1/SLPI/TF/TGFB1/TIMP1/VEGFA	20
CC	GO:0045121	membrane raft	16/177	323/19520	4.35429e-08	2.68224e-06	1.98922e-06	APP/CASP3/CASP8/CAV1/CD36/CD4/DPP4/EGFR/FAS/HMOX1/KRAS/LIPE/MAPK1/NOS1/NPC1/SLC2A4	16
CC	GO:0098857	membrane microdomain	16/177	323/19520	4.35429e-08	2.68224e-06	1.98922e-06	APP/CASP3/CASP8/CAV1/CD36/CD4/DPP4/EGFR/FAS/HMOX1/KRAS/LIPE/MAPK1/NOS1/NPC1/SLC2A4	16
CC	GO:0031091	platelet alpha granule	9/177	91/19520	1.39958e-07	7.1845e-06	5.32822e-06	APP/CD36/SERPINA1/SERPINA3/SERPINE1/SNCA/TGFB1/TIMP1/VEGFA	9
CC	GO:0005759	mitochondrial matrix	18/177	476/19520	3.53403e-07	1.55497e-05	1.15321e-05	ACSS1/ACSS3/ALDH2/ALDH5A1/ALDH6A1/GLDC/GLS/GOT2/GPX1/HSD17B10/NAGS/PC/PDP1/PRODH/SARDH/SOD2/SUCLA2/TP53	18
CC	GO:0034358	plasma lipoprotein particle	6/177	36/19520	7.9356e-07	2.71574e-05	2.01407e-05	APOC1/APOE/CETP/LPL/PLTP/VLDLR	6
CC	GO:1990777	lipoprotein particle	6/177	36/19520	7.9356e-07	2.71574e-05	2.01407e-05	APOC1/APOE/CETP/LPL/PLTP/VLDLR	6
CC	GO:0032994	protein-lipid complex	6/177	39/19520	1.29962e-06	4.00283e-05	2.96861e-05	APOC1/APOE/CETP/LPL/PLTP/VLDLR	6
CC	GO:0031093	platelet alpha granule lumen	7/177	67/19520	2.46132e-06	6.89168e-05	5.11106e-05	APP/SERPINA1/SERPINA3/SERPINE1/TGFB1/TIMP1/VEGFA	7
CC	GO:0030135	coated vesicle	13/177	295/19520	3.08856e-06	7.92732e-05	5.87911e-05	APOE/APP/B2M/CD4/CFTR/EGFR/GRIA1/HLA-B/SERPINA1/SLC2A4/SREBF1/SREBF2/TF	13
CC	GO:0005788	endoplasmic reticulum lumen	13/177	306/19520	4.60522e-06	0.000109108	8.09176e-05	APOE/APP/B2M/BCHE/CD4/CP/CSF1/IGFBP3/SERPINA1/SPP1/STS/TF/TIMP1	13
CC	GO:0030662	coated vesicle membrane	10/177	182/19520	6.49792e-06	0.000142954	0.000106019	APOE/B2M/CD4/CFTR/EGFR/GRIA1/HLA-B/SREBF1/SREBF2/TF	10
CC	GO:0101002	ficolin-1-rich granule	10/177	185/19520	7.50671e-06	0.000154138	0.000114313	ALOX5/DSP/GPI/GSTP1/GUSB/MAPK1/MMP9/PNP/SERPINA1/SLC2A3	10
CC	GO:0005769	early endosome	14/177	378/19520	9.47996e-06	0.000182489	0.000135339	APOE/APP/B2M/CAV1/CD4/CFTR/EGFR/GRIA1/HFE/HLA-B/HTT/MAPK1/TF/VCAM1	14
CC	GO:1904813	ficolin-1-rich granule lumen	8/177	124/19520	1.75604e-05	0.000318152	0.00023595	ALOX5/GPI/GSTP1/GUSB/MAPK1/MMP9/PNP/SERPINA1	8
CC	GO:0030134	COPII-coated ER to Golgi transport vesicle	7/177	94/19520	2.35921e-05	0.000400821	0.000297259	APP/B2M/GRIA1/HLA-B/SERPINA1/SREBF1/SREBF2	7
CC	GO:0030139	endocytic vesicle	12/177	307/19520	2.4726e-05	0.000400821	0.000297259	APOE/B2M/CAV1/CD36/DPP4/EGFR/FFAR4/GRIA1/GRIA2/HLA-B/HP/TF	12
CC	GO:0034361	very-low-density lipoprotein particle	4/177	20/19520	2.82634e-05	0.000414529	0.000307426	APOC1/APOE/LPL/VLDLR	4
CC	GO:0034385	triglyceride-rich plasma lipoprotein particle	4/177	20/19520	2.82634e-05	0.000414529	0.000307426	APOC1/APOE/LPL/VLDLR	4
CC	GO:0005641	nuclear envelope lumen	3/177	10/19520	8.39387e-05	0.00117514	0.000871516	ALOX5/APP/BCHE	3
CC	GO:0034364	high-density lipoprotein particle	4/177	27/19520	9.74268e-05	0.00130467	0.00096758	APOC1/APOE/CETP/PLTP	4
CC	GO:0035578	azurophil granule lumen	6/177	91/19520	0.000179902	0.00227964	0.00169064	FTL/GLA/GUSB/MAPK1/RNASE3/SERPINA3	6
CC	GO:0005775	vacuolar lumen	8/177	173/19520	0.000185036	0.00227964	0.00169064	FTL/GLA/GUSB/HSPG2/MAPK1/RNASE3/SERPINA3/TCN2	8
CC	GO:0042627	chylomicron	3/177	13/19520	0.000196081	0.0023228	0.00172265	APOC1/APOE/LPL	3
CC	GO:0042383	sarcolemma	7/177	134/19520	0.000223387	0.00254826	0.00188986	CAV1/GOT2/KCNJ11/NOS1/RYR1/SLC2A4/VCAM1	7
CC	GO:0012507	ER to Golgi transport vesicle membrane	5/177	62/19520	0.000246785	0.00271463	0.00201324	B2M/GRIA1/HLA-B/SREBF1/SREBF2	5
CC	GO:0009897	external side of plasma membrane	12/177	402/19520	0.000315146	0.00334707	0.00248227	ABCC4/ACE/B2M/CD36/CD4/FAS/GRIA2/HFE/SCNN1B/SLC2A4/TF/VCAM1	12
CC	GO:0072562	blood microparticle	7/177	146/19520	0.000376845	0.00386894	0.00286931	APOE/BCHE/CP/HP/SERPINA3/TF/TGFB1	7
CC	GO:0043025	neuronal cell body	13/177	474/19520	0.000400729	0.00398144	0.00295274	ACSL4/APOE/APP/CASP3/CCK/GOT2/GRIA1/GRIA2/KCNJ11/MAPK1/PRKAA2/SLC2A3/SNCA	13
CC	GO:0062023	collagen-containing extracellular matrix	12/177	423/19520	0.000497003	0.00478365	0.00354769	ACHE/APOE/ELN/HSPG2/MMP2/MMP9/SERPINA1/SERPINA3/SERPINE1/SLPI/TGFB1/TIMP1	12
CC	GO:0030666	endocytic vesicle membrane	7/177	163/19520	0.000727734	0.00679218	0.00503726	APOE/B2M/CAV1/CD36/GRIA1/GRIA2/HLA-B	7
CC	GO:0005901	caveola	5/177	80/19520	0.000804143	0.00728459	0.00540245	CAV1/CD36/HMOX1/LIPE/MAPK1	5
CC	GO:0045177	apical part of cell	11/177	414/19520	0.0014392	0.012665	0.0093927	ABCC4/APP/CD36/CFTR/DPP4/EGFR/HFE/SCNN1B/SLC9A3/TF/VCAM1	11
CC	GO:0005811	lipid droplet	5/177	95/19520	0.00173812	0.0147275	0.0109223	ABHD5/ACSL4/CAV1/LIPE/PNPLA3	5
CC	GO:0055037	recycling endosome	7/177	190/19520	0.00176922	0.0147275	0.0109223	APP/B2M/CFTR/GRIA1/HFE/HLA-B/TF	7
CC	GO:0005741	mitochondrial outer membrane	7/177	195/19520	0.00204967	0.0166132	0.0123208	ACACB/ACSL4/CASP8/CYP27B1/HK2/PLA2G2A/TSPO	7
CC	GO:0005766	primary lysosome	6/177	155/19520	0.00293034	0.0225636	0.0167338	FTL/GLA/GUSB/MAPK1/RNASE3/SERPINA3	6
CC	GO:0042582	azurophil granule	6/177	155/19520	0.00293034	0.0225636	0.0167338	FTL/GLA/GUSB/MAPK1/RNASE3/SERPINA3	6
CC	GO:0044853	plasma membrane raft	5/177	111/19520	0.00342429	0.0257239	0.0190776	CAV1/CD36/HMOX1/LIPE/MAPK1	5
CC	GO:0031901	early endosome membrane	6/177	162/19520	0.00364271	0.0267132	0.0198112	B2M/CAV1/CFTR/EGFR/GRIA1/HLA-B	6
CC	GO:0016529	sarcoplasmic reticulum	4/177	70/19520	0.0037617	0.0268015	0.0198767	HK2/NOS1/RYR1/SLC2A4	4
CC	GO:0005905	clathrin-coated pit	4/177	71/19520	0.00395851	0.0268015	0.0198767	APP/SLC2A4/TF/VLDLR	4
CC	GO:0031227	intrinsic component of endoplasmic reticulum membrane	6/177	165/19520	0.00398447	0.0268015	0.0198767	B2M/CYP2E1/HLA-B/HSD11B1/SCD/SREBF2	6
CC	GO:0031968	organelle outer membrane	7/177	220/19520	0.00400281	0.0268015	0.0198767	ACACB/ACSL4/CASP8/CYP27B1/HK2/PLA2G2A/TSPO	7
CC	GO:0019867	outer membrane	7/177	222/19520	0.00420487	0.0269454	0.0199834	ACACB/ACSL4/CASP8/CYP27B1/HK2/PLA2G2A/TSPO	7
CC	GO:0034703	cation channel complex	7/177	222/19520	0.00420487	0.0269454	0.0199834	ABCC8/GRIA1/GRIA2/KCNJ11/NOS1/RYR1/SCNN1B	7
CC	GO:0030665	clathrin-coated vesicle membrane	5/177	117/19520	0.00428676	0.0269454	0.0199834	APOE/CD4/CFTR/EGFR/TF	5
CC	GO:0016234	inclusion body	4/177	74/19520	0.00459053	0.0282777	0.0209715	GPX1/HTT/PRKN/SNCA	4
CC	GO:0016528	sarcoplasm	4/177	79/19520	0.00578889	0.0349604	0.0259275	HK2/NOS1/RYR1/SLC2A4	4
CC	GO:0034702	ion channel complex	8/177	301/19520	0.0062982	0.0373047	0.0276662	ABCC8/CFTR/GRIA1/GRIA2/KCNJ11/NOS1/RYR1/SCNN1B	8
CC	GO:0030667	secretory granule membrane	8/177	305/19520	0.00679976	0.0395156	0.0293058	ABCA3/ABCC4/CAV1/CD36/DSP/HLA-B/SLC2A3/SNCA	8
CC	GO:0055038	recycling endosome membrane	4/177	87/19520	0.00811139	0.0460057	0.034119	B2M/CFTR/GRIA1/HLA-B	4
CC	GO:0030136	clathrin-coated vesicle	6/177	192/19520	0.0082153	0.0460057	0.034119	APOE/CD4/CFTR/EGFR/SLC2A4/TF	6
MF	GO:0046906	tetrapyrrole binding	12/177	150/18337	2.4445e-08	9.21203e-06	6.30961e-06	CD320/CYP19A1/CYP27B1/CYP2E1/HMOX1/IDO1/NOS1/NOS2/PTGS1/TBXAS1/TCN2/TDO2	12
MF	GO:0005496	steroid binding	10/177	100/18337	4.45214e-08	9.21203e-06	6.30961e-06	AR/CAV1/CETP/ESR2/HSD11B1/NPC1/NR1H3/NR3C2/SOAT1/TSPO	10
MF	GO:0033218	amide binding	18/177	391/18337	4.73221e-08	9.21203e-06	6.30961e-06	ACACB/ACHE/ALDH6A1/APOE/BCHE/CD36/FASN/GRIA1/GRIA2/GSTP1/HLA-B/HSPG2/PC/PIK3R1/PLA2G4A/PLTP/PNPLA3/SOAT1	18
MF	GO:0030546	signaling receptor activator activity	20/177	492/18337	6.36478e-08	9.29259e-06	6.36478e-06	APP/BDNF/BMP2/CCK/CCL5/CD320/CSF1/CXCL8/DPP4/GPI/IL10/IL18/IL1B/NPY/SPP1/TGFB1/TIMP1/TNFRSF11B/TYMP/VEGFA	20
MF	GO:0019842	vitamin binding	11/177	145/18337	1.64012e-07	1.91566e-05	1.3121e-05	ACACB/CD320/FASN/GLDC/GOT1/GOT2/KYNU/PC/PYGM/RBP4/TCN2	11
MF	GO:0031406	carboxylic acid binding	12/177	184/18337	2.32696e-07	2.11351e-05	1.44761e-05	ACACB/APOC1/FFAR4/GLDC/GOT1/GOT2/GSTP1/NAGS/NOS1/NOS2/PC/TDO2	12
MF	GO:0048018	receptor ligand activity	19/177	486/18337	2.53332e-07	2.11351e-05	1.44761e-05	BDNF/BMP2/CCK/CCL5/CD320/CSF1/CXCL8/DPP4/GPI/IL10/IL18/IL1B/NPY/SPP1/TGFB1/TIMP1/TNFRSF11B/TYMP/VEGFA	19
MF	GO:0005125	cytokine activity	13/177	235/18337	4.83094e-07	3.52659e-05	2.41547e-05	BMP2/CCL5/CSF1/CXCL8/GPI/IL10/IL18/IL1B/SPP1/TGFB1/TIMP1/TNFRSF11B/VEGFA	13
MF	GO:0050661	NADP binding	7/177	53/18337	7.35016e-07	4.76944e-05	3.26674e-05	DPYD/HMGCR/HSD11B1/LBR/NOS1/NOS2/QDPR	7
MF	GO:0020037	heme binding	10/177	140/18337	1.0588e-06	6.18337e-05	4.23519e-05	CYP19A1/CYP27B1/CYP2E1/HMOX1/IDO1/NOS1/NOS2/PTGS1/TBXAS1/TDO2	10
MF	GO:0052689	carboxylic ester hydrolase activity	10/177	143/18337	1.28576e-06	6.8262e-05	4.67548e-05	ABHD5/ACHE/BCHE/FAAH/LIPE/LPL/PLA2G2A/PLA2G4A/PLA2G6/PNPLA3	10
MF	GO:0005506	iron ion binding	10/177	150/18337	1.98693e-06	9.66971e-05	6.62309e-05	ACP5/ALOX5/CYP19A1/CYP27B1/CYP2E1/FTL/SCD/SNCA/TBXAS1/TF	10
MF	GO:0016702	oxidoreductase activity, acting on single donors with incorporation of molecular oxygen, incorporation of two atoms of oxygen	5/177	24/18337	2.90055e-06	0.000130301	8.92475e-05	ALOX5/HGD/HPD/IDO1/TDO2	5
MF	GO:0016701	oxidoreductase activity, acting on single donors with incorporation of molecular oxygen	5/177	25/18337	3.59743e-06	0.000150064	0.000102784	ALOX5/HGD/HPD/IDO1/TDO2	5
MF	GO:0008083	growth factor activity	10/177	162/18337	3.97468e-06	0.000154747	0.000105991	BDNF/BMP2/CD320/CSF1/GPI/IL10/TGFB1/TIMP1/TYMP/VEGFA	10
MF	GO:0016298	lipase activity	9/177	130/18337	4.8012e-06	0.000164935	0.00011297	CCL5/FAAH/HMOX1/LIPE/LPL/PLA2G2A/PLA2G4A/PLA2G6/PNPLA3	9
MF	GO:0016614	oxidoreductase activity, acting on CH-OH group of donors	9/177	130/18337	4.8012e-06	0.000164935	0.00011297	ABCC4/ALDH3A1/BMP2/FASN/HMGCR/HSD11B1/HSD17B10/LDHA/VKORC1	9
MF	GO:0015485	cholesterol binding	6/177	50/18337	8.30199e-06	0.000269353	0.000184489	CAV1/CETP/NPC1/NR1H3/SOAT1/TSPO	6
MF	GO:0071813	lipoprotein particle binding	5/177	30/18337	9.27918e-06	0.000270952	0.000185584	APOE/CD36/LPL/PLTP/VLDLR	5
MF	GO:0071814	protein-lipid complex binding	5/177	30/18337	9.27918e-06	0.000270952	0.000185584	APOE/CD36/LPL/PLTP/VLDLR	5
MF	GO:0005126	cytokine receptor binding	12/177	270/18337	1.27493e-05	0.000346929	0.000237623	BDNF/CASP3/CASP8/CCL5/CSF1/CXCL8/IL10/IL18/IL1B/PIK3R1/TGFB1/VEGFA	12
MF	GO:0016597	amino acid binding	6/177	54/18337	1.30693e-05	0.000346929	0.000237623	GLDC/GOT2/NAGS/NOS1/NOS2/TDO2	6
MF	GO:0001540	amyloid-beta binding	7/177	84/18337	1.67997e-05	0.000426567	0.000292169	ACHE/APOE/BCHE/CD36/GRIA1/GRIA2/HSPG2	7
MF	GO:0043178	alcohol binding	7/177	86/18337	1.96096e-05	0.000477168	0.000326827	CAV1/CETP/NPC1/NR1H3/RBP4/SOAT1/TSPO	7
MF	GO:0016616	oxidoreductase activity, acting on the CH-OH group of donors, NAD or NADP as acceptor	8/177	120/18337	2.15572e-05	0.000503576	0.000344915	ABCC4/ALDH3A1/BMP2/FASN/HMGCR/HSD11B1/HSD17B10/LDHA	8
MF	GO:0032934	sterol binding	6/177	60/18337	2.41499e-05	0.000542443	0.000371536	CAV1/CETP/NPC1/NR1H3/SOAT1/TSPO	6
MF	GO:0016705	oxidoreductase activity, acting on paired donors, with incorporation or reduction of molecular oxygen	9/177	160/18337	2.56525e-05	0.000554853	0.000380036	CYP19A1/CYP27B1/CYP2E1/HMOX1/NOS1/NOS2/PTGS1/SCD/TBXAS1	9
MF	GO:1901681	sulfur compound binding	11/177	260/18337	4.62534e-05	0.000964713	0.000660762	ACACB/ALDH6A1/APOE/APP/GSTP1/LPL/PC/PNPLA3/SOAT1/SULT1A1/VEGFA	11
MF	GO:0015276	ligand-gated ion channel activity	8/177	139/18337	6.18442e-05	0.0012039	0.000824589	ABCC8/CFTR/GRIA1/GRIA2/KCNJ10/KCNJ11/RYR1/SCNN1B	8
MF	GO:0022834	ligand-gated channel activity	8/177	139/18337	6.18442e-05	0.0012039	0.000824589	ABCC8/CFTR/GRIA1/GRIA2/KCNJ10/KCNJ11/RYR1/SCNN1B	8
MF	GO:0004620	phospholipase activity	7/177	105/18337	7.12407e-05	0.00134208	0.000919235	CCL5/HMOX1/LPL/PLA2G2A/PLA2G4A/PLA2G6/PNPLA3	7
MF	GO:0099094	ligand-gated cation channel activity	7/177	109/18337	9.02999e-05	0.00164797	0.00112875	ABCC8/GRIA1/GRIA2/KCNJ10/KCNJ11/RYR1/SCNN1B	7
MF	GO:0008199	ferric iron binding	3/177	10/18337	0.000100949	0.00177295	0.00121435	ACP5/FTL/TF	3
MF	GO:0008198	ferrous iron binding	4/177	26/18337	0.000106255	0.00177295	0.00121435	ACP5/FTL/SNCA/TF	4
MF	GO:0016628	oxidoreductase activity, acting on the CH-CH group of donors, NAD or NADP as acceptor	4/177	26/18337	0.000106255	0.00177295	0.00121435	DPYD/FASN/LBR/TBXAS1	4
MF	GO:0004879	nuclear receptor activity	5/177	52/18337	0.000142553	0.00225002	0.00154111	AR/ESR2/NR1H3/NR3C2/SREBF1	5
MF	GO:0098531	ligand-activated transcription factor activity	5/177	52/18337	0.000142553	0.00225002	0.00154111	AR/ESR2/NR1H3/NR3C2/SREBF1	5
MF	GO:0016209	antioxidant activity	6/177	86/18337	0.000184404	0.00272157	0.00186409	APOE/GPX1/GSTP1/HP/PTGS1/SOD2	6
MF	GO:0030170	pyridoxal phosphate binding	5/177	55/18337	0.000186409	0.00272157	0.00186409	GLDC/GOT1/GOT2/KYNU/PYGM	5
MF	GO:0070279	vitamin B6 binding	5/177	55/18337	0.000186409	0.00272157	0.00186409	GLDC/GOT1/GOT2/KYNU/PYGM	5
MF	GO:0016878	acid-thiol ligase activity	4/177	31/18337	0.000215374	0.00306776	0.00210121	ACSL4/ACSS1/ACSS3/SUCLA2	4
MF	GO:0051213	dioxygenase activity	6/177	89/18337	0.000222556	0.00309458	0.00211958	ALOX5/HGD/HPD/IDO1/PTGS1/TDO2	6
MF	GO:0042626	ATPase-coupled transmembrane transporter activity	5/177	58/18337	0.000239872	0.0032578	0.00223137	ABCA3/ABCC4/ABCC8/CD320/CFTR	5
MF	GO:0004623	phospholipase A2 activity	4/177	33/18337	0.000275911	0.00366209	0.00250828	PLA2G2A/PLA2G4A/PLA2G6/PNPLA3	4
MF	GO:0002020	protease binding	7/177	131/18337	0.000283244	0.00367588	0.00251773	CASP3/DPP4/PRKN/SERPINA1/SERPINE1/TIMP1/TP53	7
MF	GO:0004707	MAP kinase activity	3/177	14/18337	0.000297619	0.00377602	0.00258632	MAPK1/MAPK10/MAPK8	3
MF	GO:0015399	primary active transmembrane transporter activity	5/177	61/18337	0.000304261	0.00377602	0.00258632	ABCA3/ABCC4/ABCC8/CD320/CFTR	5
MF	GO:0015248	sterol transporter activity	4/177	34/18337	0.000310358	0.00377602	0.00258632	APOE/CETP/NPC1/PLTP	4
MF	GO:0070402	NADPH binding	3/177	15/18337	0.000369389	0.00440251	0.00301542	HMGCR/LBR/QDPR	3
MF	GO:0016620	oxidoreductase activity, acting on the aldehyde or oxo group of donors, NAD or NADP as acceptor	4/177	36/18337	0.000388326	0.00453564	0.00310661	ALDH2/ALDH3A1/ALDH5A1/ALDH6A1	4
MF	GO:0004497	monooxygenase activity	6/177	101/18337	0.0004413	0.00505332	0.00346118	CYP19A1/CYP27B1/CYP2E1/NOS1/NOS2/TBXAS1	6
MF	GO:0017171	serine hydrolase activity	8/177	188/18337	0.000490568	0.00550946	0.0037736	ACE/ACHE/DPP4/HP/MMP1/MMP2/MMP9/PLAT	8
MF	GO:0019825	oxygen binding	4/177	39/18337	0.000530156	0.00584172	0.00400118	CYP19A1/CYP2E1/SOD2/TDO2	4
MF	GO:0033293	monocarboxylic acid binding	5/177	71/18337	0.000616176	0.00666383	0.00456427	ACACB/APOC1/FFAR4/GSTP1/PC	5
MF	GO:0016877	ligase activity, forming carbon-sulfur bonds	4/177	41/18337	0.000643025	0.00682775	0.00467654	ACSL4/ACSS1/ACSS3/SUCLA2	4
MF	GO:0043177	organic acid binding	6/177	114/18337	0.000837819	0.0084861	0.0058124	ACACB/GLDC/NAGS/NOS1/NOS2/PC	6
MF	GO:0001618	virus receptor activity	5/177	76/18337	0.000841117	0.0084861	0.0058124	CD4/DPP4/EGFR/NPC1/SLC52A2	5
MF	GO:0016903	oxidoreductase activity, acting on the aldehyde or oxo group of donors	4/177	44/18337	0.000842798	0.0084861	0.0058124	ALDH2/ALDH3A1/ALDH5A1/ALDH6A1	4
MF	GO:0140272	exogenous protein binding	5/177	77/18337	0.000892592	0.00883514	0.00605147	CD4/DPP4/EGFR/NPC1/SLC52A2	5
MF	GO:0042277	peptide binding	10/177	315/18337	0.000997759	0.00924354	0.00633119	ACHE/APOE/BCHE/CD36/GRIA1/GRIA2/GSTP1/HLA-B/HSPG2/PIK3R1	10
MF	GO:0120013	lipid transfer activity	4/177	46/18337	0.000998054	0.00924354	0.00633119	ABCA3/APOE/CETP/PLTP	4
MF	GO:0005319	lipid transporter activity	7/177	162/18337	0.00100784	0.00924354	0.00633119	ABCA3/APOE/CD36/CETP/NPC1/PLTP/RBP4	7
MF	GO:0000062	fatty-acyl-CoA binding	3/177	21/18337	0.00103473	0.00924354	0.00633119	ALDH6A1/PNPLA3/SOAT1	3
MF	GO:0005123	death receptor binding	3/177	21/18337	0.00103473	0.00924354	0.00633119	BDNF/CASP3/CASP8	3
MF	GO:0120020	cholesterol transfer activity	3/177	21/18337	0.00103473	0.00924354	0.00633119	APOE/CETP/PLTP	3
MF	GO:0016874	ligase activity	7/177	163/18337	0.00104465	0.00924354	0.00633119	ACACA/ACACB/ACSL4/ACSS1/ACSS3/PC/SUCLA2	7
MF	GO:0070888	E-box binding	4/177	47/18337	0.00108276	0.00943778	0.00646424	CLOCK/HIF1A/MYC/SREBF2	4
MF	GO:0016709	oxidoreductase activity, acting on paired donors, with incorporation or reduction of molecular oxygen, NAD(P)H as one donor, and incorporation of one atom of oxygen	4/177	48/18337	0.00117238	0.00964941	0.00660919	CYP27B1/CYP2E1/NOS1/NOS2	4
MF	GO:0005242	inward rectifier potassium channel activity	3/177	22/18337	0.00118965	0.00964941	0.00660919	ABCC8/KCNJ10/KCNJ11	3
MF	GO:0120015	sterol transfer activity	3/177	22/18337	0.00118965	0.00964941	0.00660919	APOE/CETP/PLTP	3
MF	GO:0140359	ABC-type transporter activity	3/177	22/18337	0.00118965	0.00964941	0.00660919	ABCA3/ABCC4/CD320	3
MF	GO:1901567	fatty acid derivative binding	3/177	22/18337	0.00118965	0.00964941	0.00660919	ALDH6A1/PNPLA3/SOAT1	3
MF	GO:0031072	heat shock protein binding	6/177	123/18337	0.00124329	0.00994633	0.00681256	CYP2E1/HIF1A/HTT/KCNJ11/PRKN/SNCA	6
MF	GO:0019207	kinase regulator activity	8/177	220/18337	0.00136051	0.010737	0.00735408	APC/CASP3/CCL5/CCND1/CDKN2A/GSTP1/PIK3R1/SNCA	8
MF	GO:0044325	ion channel binding	6/177	128/18337	0.00152542	0.0118456	0.00811345	ABCC8/CAV1/HTT/KCNJ11/NOS1/TSPO	6
MF	GO:0120227	acyl-CoA binding	3/177	24/18337	0.00154156	0.0118456	0.00811345	ALDH6A1/PNPLA3/SOAT1	3
MF	GO:0016747	transferase activity, transferring acyl groups other than amino-acyl groups	8/177	225/18337	0.00156836	0.0118951	0.00814734	ABHD5/CLOCK/FASN/NAGS/NAT1/PLA2G4A/PNPLA3/SOAT1	8
MF	GO:0008374	O-acyltransferase activity	4/177	53/18337	0.00169958	0.012564	0.00860546	ABHD5/PLA2G4A/PNPLA3/SOAT1	4
MF	GO:0051287	NAD binding	4/177	53/18337	0.00169958	0.012564	0.00860546	AHCY/ALDH2/LDHA/QDPR	4
MF	GO:0061134	peptidase regulator activity	8/177	230/18337	0.00180065	0.0131448	0.00900327	APP/CAV1/SERPINA1/SERPINA3/SERPINE1/SLPI/SNCA/TIMP1	8
MF	GO:0004866	endopeptidase inhibitor activity	7/177	180/18337	0.00184851	0.0133275	0.00912844	APP/SERPINA1/SERPINA3/SERPINE1/SLPI/SNCA/TIMP1	7
MF	GO:0050840	extracellular matrix binding	4/177	55/18337	0.00195015	0.0135741	0.00929732	ACHE/ELN/SPP1/VEGFA	4
MF	GO:0102567	phospholipase A2 activity (consuming 1,2-dipalmitoylphosphatidylcholine)	3/177	26/18337	0.00195244	0.0135741	0.00929732	PLA2G2A/PLA2G4A/PLA2G6	3
MF	GO:0102568	phospholipase A2 activity consuming 1,2-dioleoylphosphatidylethanolamine)	3/177	26/18337	0.00195244	0.0135741	0.00929732	PLA2G2A/PLA2G4A/PLA2G6	3
MF	GO:0016405	CoA-ligase activity	3/177	27/18337	0.00218102	0.0149355	0.0102298	ACSL4/ACSS1/ACSS3	3
MF	GO:0031625	ubiquitin protein ligase binding	9/177	293/18337	0.00221914	0.0149355	0.0102298	APC/BRCA1/CASP8/DIO2/EGFR/GPI/HIF1A/PRKN/TP53	9
MF	GO:0008236	serine-type peptidase activity	7/177	186/18337	0.00222499	0.0149355	0.0102298	ACE/DPP4/HP/MMP1/MMP2/MMP9/PLAT	7
MF	GO:0030414	peptidase inhibitor activity	7/177	187/18337	0.0022931	0.0152178	0.0104232	APP/SERPINA1/SERPINA3/SERPINE1/SLPI/SNCA/TIMP1	7
MF	GO:0097110	scaffold protein binding	4/177	58/18337	0.00237226	0.0155663	0.0106618	BRAF/CASP8/DSP/NOS1	4
MF	GO:0016627	oxidoreductase activity, acting on the CH-CH group of donors	4/177	59/18337	0.00252587	0.0163901	0.0112261	DPYD/FASN/LBR/TBXAS1	4
MF	GO:0004867	serine-type endopeptidase inhibitor activity	5/177	98/18337	0.00260866	0.0165141	0.011311	APP/SERPINA1/SERPINA3/SERPINE1/SLPI	5
MF	GO:0061135	endopeptidase regulator activity	7/177	192/18337	0.00265814	0.0165141	0.011311	APP/SERPINA1/SERPINA3/SERPINE1/SLPI/SNCA/TIMP1	7
MF	GO:0004806	triglyceride lipase activity	3/177	29/18337	0.00268636	0.0165141	0.011311	LIPE/LPL/PNPLA3	3
MF	GO:0016645	oxidoreductase activity, acting on the CH-NH group of donors	3/177	29/18337	0.00268636	0.0165141	0.011311	PRODH/QDPR/SARDH	3
MF	GO:0090482	vitamin transmembrane transporter activity	3/177	29/18337	0.00268636	0.0165141	0.011311	CD320/RBP4/SLC52A2	3
MF	GO:0051087	chaperone binding	5/177	101/18337	0.00297314	0.0180866	0.0123881	CFTR/CP/HLA-B/PRKN/TP53	5
MF	GO:0031210	phosphatidylcholine binding	3/177	31/18337	0.00325833	0.019417	0.0132993	APOC1/CETP/PLTP	3
MF	GO:0050997	quaternary ammonium group binding	3/177	31/18337	0.00325833	0.019417	0.0132993	APOC1/CETP/PLTP	3
MF	GO:0016746	transferase activity, transferring acyl groups	8/177	254/18337	0.00331983	0.0195837	0.0134135	ABHD5/CLOCK/FASN/NAGS/NAT1/PLA2G4A/PNPLA3/SOAT1	8
MF	GO:0044389	ubiquitin-like protein ligase binding	9/177	312/18337	0.00337163	0.0196903	0.0134865	APC/BRCA1/CASP8/DIO2/EGFR/GPI/HIF1A/PRKN/TP53	9
MF	GO:0005536	glucose binding	2/177	10/18337	0.00396229	0.0224658	0.0153876	HK2/SLC2A3	2
MF	GO:0031419	cobalamin binding	2/177	10/18337	0.00396229	0.0224658	0.0153876	CD320/TCN2	2
MF	GO:0097199	cysteine-type endopeptidase activity involved in apoptotic signaling pathway	2/177	10/18337	0.00396229	0.0224658	0.0153876	CASP3/CASP8	2
MF	GO:0048029	monosaccharide binding	4/177	67/18337	0.00400773	0.022505	0.0154144	FBP1/GPI/HK2/SLC2A3	4
MF	GO:0004857	enzyme inhibitor activity	10/177	385/18337	0.00429057	0.0238637	0.016345	APOC1/APP/CASP3/CDKN2A/SERPINA1/SERPINA3/SERPINE1/SLPI/SNCA/TIMP1	10
MF	GO:0042826	histone deacetylase binding	5/177	113/18337	0.00480425	0.0260214	0.0178229	CCND1/HIF1A/MAPK8/PRKN/TP53	5
MF	GO:0102545	phosphatidyl phospholipase B activity	2/177	11/18337	0.00481218	0.0260214	0.0178229	PLA2G4A/PLA2G6	2
MF	GO:1990459	transferrin receptor binding	2/177	11/18337	0.00481218	0.0260214	0.0178229	HFE/TF	2
MF	GO:0005504	fatty acid binding	3/177	37/18337	0.00539917	0.0289276	0.0198135	APOC1/FFAR4/GSTP1	3
MF	GO:0004861	cyclin-dependent protein serine/threonine kinase inhibitor activity	2/177	12/18337	0.00573812	0.0296554	0.0203119	CASP3/CDKN2A	2
MF	GO:0005165	neurotrophin receptor binding	2/177	12/18337	0.00573812	0.0296554	0.0203119	BDNF/PIK3R1	2
MF	GO:0008035	high-density lipoprotein particle binding	2/177	12/18337	0.00573812	0.0296554	0.0203119	CD36/PLTP	2
MF	GO:0016004	phospholipase activator activity	2/177	12/18337	0.00573812	0.0296554	0.0203119	CASP3/CCL5	2
MF	GO:0004252	serine-type endopeptidase activity	6/177	168/18337	0.00585837	0.0300113	0.0205557	DPP4/HP/MMP1/MMP2/MMP9/PLAT	6
MF	GO:0030544	Hsp70 protein binding	3/177	39/18337	0.00626176	0.0317988	0.02178	CYP2E1/PRKN/SNCA	3
MF	GO:0039706	co-receptor binding	2/177	13/18337	0.0067386	0.0336354	0.0230379	BMP2/HFE	2
MF	GO:0047372	acylglycerol lipase activity	2/177	13/18337	0.0067386	0.0336354	0.0230379	FAAH/LIPE	2
MF	GO:0005041	low-density lipoprotein particle receptor activity	2/177	14/18337	0.00781209	0.0381575	0.0261353	CD36/VLDLR	2
MF	GO:0060229	lipase activator activity	2/177	14/18337	0.00781209	0.0381575	0.0261353	CASP3/CCL5	2
MF	GO:0050660	flavin adenine dinucleotide binding	4/177	81/18337	0.00784058	0.0381575	0.0261353	DPYD/NOS1/NOS2/PRODH	4
MF	GO:0030165	PDZ domain binding	4/177	83/18337	0.00853271	0.0411827	0.0282073	CFTR/GRIA1/PRKN/SLC9A3	4
MF	GO:0004712	protein serine/threonine/tyrosine kinase activity	3/177	44/18337	0.00876136	0.0415156	0.0284353	MAPK1/MAPK10/PRKAA2	3
MF	GO:0042562	hormone binding	4/177	84/18337	0.00889329	0.0415156	0.0284353	AR/EGFR/PIK3R1/TSPO	4
MF	GO:0004029	aldehyde dehydrogenase (NAD+) activity	2/177	15/18337	0.00895712	0.0415156	0.0284353	ALDH2/ALDH3A1	2
MF	GO:0016208	AMP binding	2/177	15/18337	0.00895712	0.0415156	0.0284353	ACSS1/FBP1	2
MF	GO:0097153	cysteine-type endopeptidase activity involved in apoptotic process	2/177	15/18337	0.00895712	0.0415156	0.0284353	CASP3/CASP8	2
MF	GO:0042625	ATPase-coupled ion transmembrane transporter activity	3/177	46/18337	0.0099023	0.044666	0.0305932	ABCC4/ABCC8/KCNJ11	3
MF	GO:0051219	phosphoprotein binding	4/177	87/18337	0.0100343	0.044666	0.0305932	MAPK1/PIK3R1/PLAT/SNCA	4
MF	GO:0003841	1-acylglycerol-3-phosphate O-acyltransferase activity	2/177	16/18337	0.0101722	0.044666	0.0305932	ABHD5/PNPLA3	2
MF	GO:0004030	aldehyde dehydrogenase [NAD(P)+] activity	2/177	16/18337	0.0101722	0.044666	0.0305932	ALDH2/ALDH3A1	2
MF	GO:0010181	FMN binding	2/177	16/18337	0.0101722	0.044666	0.0305932	NOS1/NOS2	2
MF	GO:0019211	phosphatase activator activity	2/177	16/18337	0.0101722	0.044666	0.0305932	BMP2/IGFBP3	2
MF	GO:0047498	calcium-dependent phospholipase A2 activity	2/177	16/18337	0.0101722	0.044666	0.0305932	PLA2G2A/PLA2G4A	2
MF	GO:0019887	protein kinase regulator activity	6/177	190/18337	0.01043	0.045456	0.0311343	APC/CASP3/CCL5/CCND1/CDKN2A/SNCA	6
MF	GO:0009055	electron transfer activity	5/177	138/18337	0.0109556	0.047393	0.032461	ALDH2/CYP19A1/GLDC/IDO1/QDPR	5
MF	GO:0008525	phosphatidylcholine transporter activity	2/177	17/18337	0.011456	0.0475258	0.0325519	ABCA3/PLTP	2
MF	GO:0030169	low-density lipoprotein particle binding	2/177	17/18337	0.011456	0.0475258	0.0325519	CD36/PLTP	2
MF	GO:0030228	lipoprotein particle receptor activity	2/177	17/18337	0.011456	0.0475258	0.0325519	CD36/VLDLR	2
MF	GO:0034185	apolipoprotein binding	2/177	17/18337	0.011456	0.0475258	0.0325519	LPL/VLDLR	2
MF	GO:0043395	heparan sulfate proteoglycan binding	2/177	17/18337	0.011456	0.0475258	0.0325519	APOE/LPL	2
MF	GO:0016829	lyase activity	6/177	194/18337	0.0114746	0.0475258	0.0325519	ADSL/FASN/GLDC/GOT1/ODC1/TBXAS1	6
MF	GO:0032813	tumor necrosis factor receptor superfamily binding	3/177	49/18337	0.0117687	0.0484007	0.0331512	BDNF/CASP3/CASP8	3
