# Supplementary material for: Revealing propionate metabolism-related genes in glioblastoma and investigating their underlying mechanisms
Source: Front Oncol. 2025 Apr 17;15:1529369. doi: 10.3389/fonc.2025.1529369 (PMC12043635; doi:10.3389/fonc.2025.1529369)
Supplement: Supplementary file 9 [file Table6.xlsx]

## Sheet: KEGG
ID	Description	GeneRatio	BgRatio	pvalue	p.adjust	qvalue	geneID	Count
hsa05219	Bladder cancer	14/162	41/8273	1.54471e-14	4.37152e-12	1.98373e-12	BRAF/CCND1/CDKN2A/CXCL8/EGFR/KRAS/MAPK1/MMP1/MMP2/MMP9/MYC/TP53/TYMP/VEGFA	14
hsa04933	AGE-RAGE signaling pathway in diabetic complications	15/162	100/8273	7.48728e-10	1.05945e-07	4.80762e-08	AGTR1/CASP3/CCND1/CXCL8/IL1B/KRAS/MAPK1/MAPK10/MAPK8/MMP2/PIK3R1/SERPINE1/TGFB1/VCAM1/VEGFA	15
hsa04910	Insulin signaling pathway	16/162	137/8273	8.51448e-09	5.4961e-07	2.49404e-07	ACACA/ACACB/BRAF/FASN/FBP1/HK2/KRAS/LIPE/MAPK1/MAPK10/MAPK8/PIK3R1/PRKAA2/PYGM/SLC2A4/SREBF1	16
hsa05142	Chagas disease	14/162	102/8273	9.29755e-09	5.4961e-07	2.49404e-07	ACE/CASP8/CCL5/CXCL8/FAS/IL10/IL1B/MAPK1/MAPK10/MAPK8/NOS2/PIK3R1/SERPINE1/TGFB1	14
hsa05210	Colorectal cancer	13/162	86/8273	9.71042e-09	5.4961e-07	2.49404e-07	APC/BRAF/CASP3/CCND1/EGFR/KRAS/MAPK1/MAPK10/MAPK8/MYC/PIK3R1/TGFB1/TP53	13
hsa04936	Alcoholic liver disease	16/162	142/8273	1.4357e-08	6.77171e-07	3.0729e-07	ACACA/ACACB/ALDH2/CASP3/CASP8/CCND1/CXCL8/CYP2E1/FAS/FASN/IL1B/MAPK10/MAPK8/PRKAA2/SCD/SREBF1	16
hsa05212	Pancreatic cancer	12/162	76/8273	2.21917e-08	8.9718e-07	4.07127e-07	BRAF/CCND1/CDKN2A/EGFR/KRAS/MAPK1/MAPK10/MAPK8/PIK3R1/TGFB1/TP53/VEGFA	12
hsa05417	Lipid and atherosclerosis	19/162	215/8273	3.39242e-08	1.20007e-06	5.44573e-07	CASP3/CASP8/CCL5/CD36/CXCL8/FAS/IL18/IL1B/KRAS/MAPK1/MAPK10/MAPK8/MMP1/MMP9/PIK3R1/SOD2/TP53/VCAM1/VLDLR	19
hsa01522	Endocrine resistance	13/162	98/8273	4.89405e-08	1.53891e-06	6.98333e-07	BRAF/CCND1/CDKN2A/EGFR/ESR2/KRAS/MAPK1/MAPK10/MAPK8/MMP2/MMP9/PIK3R1/TP53	13
hsa04152	AMPK signaling pathway	14/162	121/8273	8.58389e-08	2.42924e-06	1.10235e-06	ACACA/ACACB/CCND1/CD36/CFTR/FASN/FBP1/HMGCR/LIPE/PIK3R1/PRKAA2/SCD/SLC2A4/SREBF1	14
hsa00220	Arginine biosynthesis	7/162	22/8273	1.29178e-07	3.32339e-06	1.5081e-06	ACY1/GLS/GOT1/GOT2/NAGS/NOS1/NOS2	7
hsa05205	Proteoglycans in cancer	17/162	205/8273	4.68493e-07	1.03066e-05	4.677e-06	BRAF/CASP3/CAV1/CCND1/EGFR/FAS/HIF1A/HSPG2/KRAS/MAPK1/MMP2/MMP9/MYC/PIK3R1/TGFB1/TP53/VEGFA	17
hsa05418	Fluid shear stress and atherosclerosis	14/162	139/8273	4.89918e-07	1.03066e-05	4.677e-06	CAV1/GSTP1/HMOX1/IL1B/MAPK10/MAPK8/MMP2/MMP9/PIK3R1/PLAT/PRKAA2/TP53/VCAM1/VEGFA	14
hsa04979	Cholesterol metabolism	9/162	51/8273	5.09869e-07	1.03066e-05	4.677e-06	APOC1/APOE/CD36/CETP/LPL/NPC1/PLTP/SOAT1/TSPO	9
hsa05161	Hepatitis B	15/162	162/8273	5.64154e-07	1.06437e-05	4.82995e-06	BRAF/CASP3/CASP8/CXCL8/FAS/HSPG2/KRAS/MAPK1/MAPK10/MAPK8/MMP9/MYC/PIK3R1/TGFB1/TP53	15
hsa05230	Central carbon metabolism in cancer	10/162	70/8273	9.06457e-07	1.6033e-05	7.27551e-06	EGFR/GLS/HIF1A/HK2/KRAS/LDHA/MAPK1/MYC/PIK3R1/TP53	10
hsa05167	Kaposi sarcoma-associated herpesvirus infection	16/162	194/8273	1.11867e-06	1.86225e-05	8.4506e-06	CASP3/CASP8/CCND1/CXCL8/FAS/HIF1A/HLA-B/KRAS/MAPK1/MAPK10/MAPK8/MYC/PIK3CG/PIK3R1/TP53/VEGFA	16
hsa04926	Relaxin signaling pathway	13/162	129/8273	1.26914e-06	1.91141e-05	8.67369e-06	EGFR/KRAS/MAPK1/MAPK10/MAPK8/MMP1/MMP2/MMP9/NOS1/NOS2/PIK3R1/TGFB1/VEGFA	13
hsa04066	HIF-1 signaling pathway	12/162	109/8273	1.28328e-06	1.91141e-05	8.67369e-06	EGFR/HIF1A/HK2/HMOX1/LDHA/MAPK1/NOS2/PIK3R1/SERPINE1/TF/TIMP1/VEGFA	12
hsa04068	FoxO signaling pathway	13/162	131/8273	1.51343e-06	2.13901e-05	9.70651e-06	BRAF/CCND1/EGFR/IL10/KRAS/MAPK1/MAPK10/MAPK8/PIK3R1/PRKAA2/SLC2A4/SOD2/TGFB1	13
hsa05213	Endometrial cancer	9/162	58/8273	1.58725e-06	2.13901e-05	9.70651e-06	APC/BRAF/CCND1/EGFR/KRAS/MAPK1/MYC/PIK3R1/TP53	9
hsa05163	Human cytomegalovirus infection	17/162	225/8273	1.73072e-06	2.22634e-05	1.01028e-05	B2M/CASP3/CASP8/CCL5/CCND1/CDKN2A/CXCL8/EGFR/FAS/HLA-B/IL1B/KRAS/MAPK1/MYC/PIK3R1/TP53/VEGFA	17
hsa04668	TNF signaling pathway	12/162	114/8273	2.07856e-06	2.54923e-05	1.1568e-05	CASP3/CASP8/CCL5/CSF1/FAS/IL1B/MAPK1/MAPK10/MAPK8/MMP9/PIK3R1/VCAM1	12
hsa00640	Propanoate metabolism	7/162	32/8273	2.16189e-06	2.54923e-05	1.1568e-05	ACACA/ACACB/ACSS1/ACSS3/ALDH6A1/LDHA/SUCLA2	7
hsa04930	Type II diabetes mellitus	8/162	46/8273	2.52063e-06	2.85335e-05	1.29481e-05	ABCC8/HK2/KCNJ11/MAPK1/MAPK10/MAPK8/PIK3R1/SLC2A4	8
hsa05215	Prostate cancer	11/162	97/8273	2.68929e-06	2.92719e-05	1.32831e-05	AR/BRAF/CCND1/EGFR/GSTP1/KRAS/MAPK1/MMP9/PIK3R1/PLAT/TP53	11
hsa04371	Apelin signaling pathway	13/162	139/8273	2.96296e-06	3.10562e-05	1.40928e-05	AGTR1/CCND1/KRAS/LIPE/MAPK1/NOS1/NOS2/PIK3CG/PLAT/PRKAA2/RYR1/SERPINE1/SPP1	13
hsa04932	Non-alcoholic fatty liver disease	13/162	155/8273	9.9082e-06	0.000100144	4.54436e-05	CASP3/CASP8/CXCL8/CYP2E1/FAS/IL1B/MAPK10/MAPK8/NR1H3/PIK3R1/PRKAA2/SREBF1/TGFB1	13
hsa01524	Platinum drug resistance	9/162	73/8273	1.12588e-05	0.00010987	4.98574e-05	BRCA1/CASP3/CASP8/CDKN2A/FAS/GSTP1/MAPK1/PIK3R1/TP53	9
hsa05220	Chronic myeloid leukemia	9/162	76/8273	1.5714e-05	0.000148235	6.7267e-05	BRAF/CCND1/CDKN2A/KRAS/MAPK1/MYC/PIK3R1/TGFB1/TP53	9
hsa04730	Long-term depression	8/162	60/8273	1.95873e-05	0.000178813	8.11428e-05	BRAF/GRIA1/GRIA2/KRAS/MAPK1/NOS1/PLA2G4A/RYR1	8
hsa05225	Hepatocellular carcinoma	13/162	168/8273	2.3608e-05	0.000208784	9.47427e-05	APC/BRAF/CCND1/CDKN2A/EGFR/GSTP1/HMOX1/KRAS/MAPK1/MYC/PIK3R1/TGFB1/TP53	13
hsa04931	Insulin resistance	10/162	108/8273	4.67296e-05	0.000384893	0.000174658	ACACB/CD36/MAPK10/MAPK8/NR1H3/PIK3R1/PRKAA2/PYGM/SLC2A4/SREBF1	10
hsa00330	Arginine and proline metabolism	7/162	50/8273	4.77159e-05	0.000384893	0.000174658	ALDH2/GOT1/GOT2/NOS1/NOS2/ODC1/PRODH	7
hsa05144	Malaria	7/162	50/8273	4.77159e-05	0.000384893	0.000174658	CD36/CXCL8/IL10/IL18/IL1B/TGFB1/VCAM1	7
hsa05022	Pathways of neurodegeneration - multiple diseases	23/162	476/8273	4.89616e-05	0.000384893	0.000174658	APC/APP/BDNF/BRAF/CASP3/CASP8/CSF1/FAS/GPX1/GRIA1/GRIA2/HSD17B10/HTT/IL1B/KRAS/MAPK1/MAPK10/MAPK8/NOS1/NOS2/PRKN/RYR1/SNCA	23
hsa04218	Cellular senescence	12/162	156/8273	5.20306e-05	0.000397964	0.00018059	CCND1/CDKN2A/CXCL8/HLA-B/IGFBP3/KRAS/MAPK1/MYC/PIK3R1/SERPINE1/TGFB1/TP53	12
hsa04920	Adipocytokine signaling pathway	8/162	69/8273	5.5134e-05	0.000401959	0.000182403	ACACB/ACSL4/CD36/MAPK10/MAPK8/NPY/PRKAA2/SLC2A4	8
hsa05160	Hepatitis C	12/162	157/8273	5.53937e-05	0.000401959	0.000182403	BRAF/CASP3/CASP8/CCND1/EGFR/FAS/KRAS/MAPK1/MYC/NR1H3/PIK3R1/TP53	12
hsa05145	Toxoplasmosis	10/162	112/8273	6.38638e-05	0.000451837	0.000205036	ALOX5/CASP3/CASP8/IL10/MAPK1/MAPK10/MAPK8/NOS2/PIK3CG/TGFB1	10
hsa05143	African trypanosomiasis	6/162	37/8273	7.22594e-05	0.00048299	0.000219174	FAS/IDO1/IL10/IL18/IL1B/VCAM1	6
hsa05216	Thyroid cancer	6/162	37/8273	7.22594e-05	0.00048299	0.000219174	BRAF/CCND1/KRAS/MAPK1/MYC/TP53	6
hsa05218	Melanoma	8/162	72/8273	7.50939e-05	0.00048299	0.000219174	BRAF/CCND1/CDKN2A/EGFR/KRAS/MAPK1/PIK3R1/TP53	8
hsa05223	Non-small cell lung cancer	8/162	72/8273	7.50939e-05	0.00048299	0.000219174	BRAF/CCND1/CDKN2A/EGFR/KRAS/MAPK1/PIK3R1/TP53	8
hsa05323	Rheumatoid arthritis	9/162	93/8273	7.98706e-05	0.000492102	0.000223308	ACP5/CCL5/CSF1/CXCL8/IL18/IL1B/MMP1/TGFB1/VEGFA	9
hsa01200	Carbon metabolism	10/162	115/8273	7.99883e-05	0.000492102	0.000223308	ACSS1/ALDH6A1/FBP1/GLDC/GOT1/GOT2/GPI/HK2/PC/SUCLA2	10
hsa04115	p53 signaling pathway	8/162	73/8273	8.29506e-05	0.000499468	0.000226651	CASP3/CASP8/CCND1/CDKN2A/FAS/IGFBP3/SERPINE1/TP53	8
hsa04657	IL-17 signaling pathway	9/162	94/8273	8.68662e-05	0.000512149	0.000232405	CASP3/CASP8/CXCL8/IL1B/MAPK1/MAPK10/MAPK8/MMP1/MMP9	9
hsa05214	Glioma	8/162	75/8273	0.000100718	0.000581698	0.000263965	BRAF/CCND1/CDKN2A/EGFR/KRAS/MAPK1/PIK3R1/TP53	8
hsa05166	Human T-cell leukemia virus 1 infection	14/162	222/8273	0.000109403	0.000614379	0.000278796	B2M/CCND1/CD4/CDKN2A/HLA-B/KRAS/MAPK1/MAPK10/MAPK8/MYC/PIK3R1/TGFB1/TP53/TSPO	14
hsa05133	Pertussis	8/162	76/8273	0.000110718	0.000614379	0.000278796	CASP3/CXCL8/IL10/IL1B/MAPK1/MAPK10/MAPK8/NOS2	8
hsa04216	Ferroptosis	6/162	41/8273	0.000131004	0.000712966	0.000323533	ACSL4/CP/FTL/HMOX1/TF/TP53	6
hsa05224	Breast cancer	11/162	147/8273	0.00013773	0.000735426	0.000333725	APC/BRAF/BRCA1/CCND1/EGFR/ESR2/KRAS/MAPK1/MYC/PIK3R1/TP53	11
hsa05010	Alzheimer disease	19/162	384/8273	0.000172462	0.000895364	0.000406302	APC/APOE/APP/BRAF/CASP3/CASP8/CSF1/FAS/HSD17B10/IL1B/KRAS/LPL/MAPK1/MAPK10/MAPK8/NOS1/NOS2/PIK3R1/SNCA	19
hsa00590	Arachidonic acid metabolism	7/162	61/8273	0.000174011	0.000895364	0.000406302	ALOX5/CYP2E1/PLA2G2A/PLA2G4A/PLA2G6/PTGS1/TBXAS1	7
hsa04620	Toll-like receptor signaling pathway	9/162	104/8273	0.000189919	0.000959769	0.000435529	CASP8/CCL5/CXCL8/IL1B/MAPK1/MAPK10/MAPK8/PIK3R1/SPP1	9
hsa04010	MAPK signaling pathway	16/162	294/8273	0.000198478	0.000985427	0.000447172	BDNF/BRAF/CASP3/CSF1/EGFR/FAS/IL1B/KRAS/MAPK1/MAPK10/MAPK8/MYC/PLA2G4A/TGFB1/TP53/VEGFA	16
hsa00360	Phenylalanine metabolism	4/162	16/8273	0.000214566	0.00104693	0.000475082	ALDH3A1/GOT1/GOT2/HPD	4
hsa04012	ErbB signaling pathway	8/162	85/8273	0.000243481	0.00116788	0.000529967	BRAF/EGFR/KRAS/MAPK1/MAPK10/MAPK8/MYC/PIK3R1	8
hsa00620	Pyruvate metabolism	6/162	47/8273	0.000283958	0.00133934	0.00060777	ACACA/ACACB/ACSS1/ALDH2/LDHA/PC	6
hsa00010	Glycolysis / Gluconeogenesis	7/162	67/8273	0.000314417	0.00145869	0.00066193	ACSS1/ALDH2/ALDH3A1/FBP1/GPI/HK2/LDHA	7
hsa04664	Fc epsilon RI signaling pathway	7/162	68/8273	0.000344811	0.0015717	0.000713216	ALOX5/KRAS/MAPK1/MAPK10/MAPK8/PIK3R1/PLA2G4A	7
hsa00061	Fatty acid biosynthesis	4/162	18/8273	0.000349885	0.0015717	0.000713216	ACACA/ACACB/ACSL4/FASN	4
hsa05211	Renal cell carcinoma	7/162	69/8273	0.000377516	0.00166933	0.000757516	BRAF/HIF1A/KRAS/MAPK1/PIK3R1/TGFB1/VEGFA	7
hsa04917	Prolactin signaling pathway	7/162	70/8273	0.000412659	0.00179666	0.000815295	CCND1/ESR2/KRAS/MAPK1/MAPK10/MAPK8/PIK3R1	7
hsa01210	2-Oxocarboxylic acid metabolism	4/162	19/8273	0.000436466	0.00187151	0.000849265	ACY1/GOT1/GOT2/NAGS	4
hsa04024	cAMP signaling pathway	13/162	225/8273	0.000454421	0.00191942	0.000871003	ABCC4/BDNF/BRAF/CFTR/GRIA1/GRIA2/LIPE/MAPK1/MAPK10/MAPK8/NPY/PIK3R1/TSHR	13
hsa00350	Tyrosine metabolism	5/162	36/8273	0.000624486	0.00258246	0.00117188	ALDH3A1/GOT1/GOT2/HGD/HPD	5
hsa03320	PPAR signaling pathway	7/162	75/8273	0.000629646	0.00258246	0.00117188	ACSL4/CD36/LPL/MMP1/NR1H3/PLTP/SCD	7
hsa05231	Choline metabolism in cancer	8/162	98/8273	0.000642333	0.00259686	0.00117841	EGFR/HIF1A/KRAS/MAPK1/MAPK10/MAPK8/PIK3R1/PLA2G4A	8
hsa05226	Gastric cancer	10/162	149/8273	0.000662924	0.00264236	0.00119906	APC/BRAF/CCND1/EGFR/KRAS/MAPK1/MYC/PIK3R1/TGFB1/TP53	10
hsa00250	Alanine, aspartate and glutamate metabolism	5/162	37/8273	0.000710772	0.00275546	0.00125038	ADSL/ALDH5A1/GLS/GOT1/GOT2	5
hsa04960	Aldosterone-regulated sodium reabsorption	5/162	37/8273	0.000710772	0.00275546	0.00125038	KRAS/MAPK1/NR3C2/PIK3R1/SCNN1B	5
hsa05152	Tuberculosis	11/162	180/8273	0.000788632	0.00301599	0.00136861	CASP3/CASP8/CYP27B1/IL10/IL18/IL1B/MAPK1/MAPK10/MAPK8/NOS2/TGFB1	11
hsa04380	Osteoclast differentiation	9/162	128/8273	0.000883914	0.0033353	0.00151351	ACP5/CSF1/IL1B/MAPK1/MAPK10/MAPK8/PIK3R1/TGFB1/TNFRSF11B	9
hsa04923	Regulation of lipolysis in adipocytes	6/162	58/8273	0.000896599	0.00333865	0.00151503	ABHD5/LIPE/NPY/PIK3R1/PTGS1/TSHR	6
hsa04625	C-type lectin receptor signaling pathway	8/162	104/8273	0.000952322	0.00350009	0.00158829	CASP8/IL10/IL1B/KRAS/MAPK1/MAPK10/MAPK8/PIK3R1	8
hsa05206	MicroRNAs in cancer	15/162	310/8273	0.00107563	0.0039026	0.00177094	APC/BRCA1/CASP3/CCND1/CDKN2A/EGFR/GLS/HMOX1/KRAS/MAPK1/MMP9/MYC/PIK3R1/TP53/VEGFA	15
hsa04210	Apoptosis	9/162	136/8273	0.00135894	0.0048681	0.00220907	CASP3/CASP8/FAS/KRAS/MAPK1/MAPK10/MAPK8/PIK3R1/TP53	9
hsa05208	Chemical carcinogenesis - reactive oxygen species	12/162	223/8273	0.00139854	0.00494732	0.00224502	BRAF/CYP2E1/EGFR/HIF1A/HMOX1/KRAS/MAPK1/MAPK10/MAPK8/PIK3R1/SOD2/VEGFA	12
hsa05135	Yersinia infection	9/162	137/8273	0.00143056	0.00499812	0.00226807	CD4/CXCL8/IL10/IL18/IL1B/MAPK1/MAPK10/MAPK8/PIK3R1	9
hsa04929	GnRH secretion	6/162	64/8273	0.00150821	0.00520517	0.00236203	ESR2/KCNJ11/KRAS/MAPK1/PIK3R1/SPP1	6
hsa05162	Measles	9/162	139/8273	0.00158292	0.00539718	0.00244916	CASP3/CASP8/CCND1/FAS/IL1B/MAPK10/MAPK8/PIK3R1/TP53	9
hsa04726	Serotonergic synapse	8/162	115/8273	0.00182461	0.00614721	0.00278951	ALOX5/APP/BRAF/CASP3/KRAS/MAPK1/PLA2G4A/PTGS1	8
hsa05221	Acute myeloid leukemia	6/162	67/8273	0.00191321	0.00636986	0.00289055	BRAF/CCND1/KRAS/MAPK1/MYC/PIK3R1	6
hsa05169	Epstein-Barr virus infection	11/162	202/8273	0.00200703	0.00660452	0.00299703	B2M/CASP3/CASP8/CCND1/FAS/HLA-B/MAPK10/MAPK8/MYC/PIK3R1/TP53	11
hsa04912	GnRH signaling pathway	7/162	93/8273	0.0022413	0.007203	0.00326861	EGFR/KRAS/MAPK1/MAPK10/MAPK8/MMP2/PLA2G4A	7
hsa04014	Ras signaling pathway	12/162	236/8273	0.00225609	0.007203	0.00326861	BDNF/CSF1/EGFR/KRAS/MAPK1/MAPK10/MAPK8/PIK3R1/PLA2G2A/PLA2G4A/PLA2G6/VEGFA	12
hsa04722	Neurotrophin signaling pathway	8/162	119/8273	0.00226525	0.007203	0.00326861	BDNF/BRAF/KRAS/MAPK1/MAPK10/MAPK8/PIK3R1/TP53	8
hsa05120	Epithelial cell signaling in Helicobacter pylori infection	6/162	70/8273	0.00239567	0.00753307	0.00341839	CASP3/CCL5/CXCL8/EGFR/MAPK10/MAPK8	6
hsa04919	Thyroid hormone signaling pathway	8/162	121/8273	0.00251487	0.00782096	0.00354903	CCND1/DIO2/HIF1A/KRAS/MAPK1/MYC/PIK3R1/TP53	8
hsa00591	Linoleic acid metabolism	4/162	30/8273	0.00261008	0.00802884	0.00364337	CYP2E1/PLA2G2A/PLA2G4A/PLA2G6	4
hsa04137	Mitophagy - animal	6/162	72/8273	0.00276474	0.00841312	0.00381775	HIF1A/KRAS/MAPK10/MAPK8/PRKN/TP53	6
hsa05170	Human immunodeficiency virus 1 infection	11/162	212/8273	0.00292715	0.00879279	0.00399003	B2M/CASP3/CASP8/CD4/FAS/HLA-B/KRAS/MAPK1/MAPK10/MAPK8/PIK3R1	11
hsa00410	beta-Alanine metabolism	4/162	31/8273	0.00295164	0.00879279	0.00399003	ALDH2/ALDH3A1/ALDH6A1/DPYD	4
hsa01240	Biosynthesis of cofactors	9/162	153/8273	0.0030516	0.00899587	0.00408219	ADSL/ALDH2/GUSB/HMBS/HPD/IDO1/KYNU/TDO2/VKORC1	9
hsa04215	Apoptosis - multiple species	4/162	32/8273	0.00332255	0.00969361	0.00439881	CASP3/CASP8/MAPK10/MAPK8	4
hsa05146	Amoebiasis	7/162	102/8273	0.00377483	0.0109008	0.0049466	CASP3/CXCL8/IL10/IL1B/NOS2/PIK3R1/TGFB1	7
hsa04660	T cell receptor signaling pathway	7/162	104/8273	0.00420376	0.0120168	0.00545304	CD4/IL10/KRAS/MAPK1/MAPK10/MAPK8/PIK3R1	7
hsa01521	EGFR tyrosine kinase inhibitor resistance	6/162	79/8273	0.00439793	0.0124461	0.00564787	BRAF/EGFR/KRAS/MAPK1/PIK3R1/VEGFA	6
hsa00983	Drug metabolism - other enzymes	6/162	80/8273	0.00467921	0.0131111	0.0059496	CYP2E1/DPYD/GSTP1/GUSB/NAT1/TYMP	6
hsa05134	Legionellosis	5/162	57/8273	0.00498874	0.0138413	0.00628097	CASP3/CASP8/CXCL8/IL18/IL1B	5
hsa04659	Th17 cell differentiation	7/162	108/8273	0.00517138	0.0142087	0.0064477	CD4/HIF1A/IL1B/MAPK1/MAPK10/MAPK8/TGFB1	7
hsa04370	VEGF signaling pathway	5/162	59/8273	0.00578151	0.0157324	0.00713911	KRAS/MAPK1/PIK3R1/PLA2G4A/VEGFA	5
hsa05416	Viral myocarditis	5/162	60/8273	0.00620947	0.016736	0.00759455	CASP3/CASP8/CAV1/CCND1/HLA-B	5
hsa05164	Influenza A	9/162	171/8273	0.0063276	0.0168935	0.00766601	CASP3/CASP8/CCL5/CXCL8/FAS/IL18/IL1B/MAPK1/PIK3R1	9
hsa04510	Focal adhesion	10/162	203/8273	0.00645631	0.0169179	0.00767709	BRAF/CAV1/CCND1/EGFR/MAPK1/MAPK10/MAPK8/PIK3R1/SPP1/VEGFA	10
hsa05415	Diabetic cardiomyopathy	10/162	203/8273	0.00645631	0.0169179	0.00767709	ACE/AGTR1/CD36/MAPK10/MAPK8/MMP2/MMP9/PIK3R1/SLC2A4/TGFB1	10
hsa00100	Steroid biosynthesis	3/162	20/8273	0.00657771	0.0170779	0.00774969	CYP27B1/LBR/SOAT1	3
hsa05235	PD-L1 expression and PD-1 checkpoint pathway in cancer	6/162	89/8273	0.00783952	0.0201689	0.00915236	CD4/EGFR/HIF1A/KRAS/MAPK1/PIK3R1	6
hsa04072	Phospholipase D signaling pathway	8/162	148/8273	0.00845826	0.0215648	0.00978575	AGTR1/CXCL8/EGFR/KRAS/MAPK1/PIK3CG/PIK3R1/PLA2G4A	8
hsa00380	Tryptophan metabolism	4/162	42/8273	0.00889168	0.0224674	0.0101953	ALDH2/IDO1/KYNU/TDO2	4
hsa05131	Shigellosis	11/162	247/8273	0.00909894	0.0227681	0.0103318	CCL5/CXCL8/EGFR/HK2/IL18/IL1B/MAPK1/MAPK10/MAPK8/PIK3R1/TP53	11
hsa05222	Small cell lung cancer	6/162	92/8273	0.00917158	0.0227681	0.0103318	CASP3/CCND1/MYC/NOS2/PIK3R1/TP53	6
hsa04151	PI3K-Akt signaling pathway	14/162	354/8273	0.00946984	0.023304	0.010575	BDNF/BRCA1/CCND1/CSF1/EGFR/KRAS/MAPK1/MYC/PIK3CG/PIK3R1/PRKAA2/SPP1/TP53/VEGFA	14
hsa00860	Porphyrin metabolism	4/162	43/8273	0.00965716	0.0235601	0.0106912	CP/GUSB/HMBS/HMOX1	4
hsa04720	Long-term potentiation	5/162	67/8273	0.0098464	0.0238165	0.0108076	BRAF/GRIA1/GRIA2/KRAS/MAPK1	5
hsa04921	Oxytocin signaling pathway	8/162	154/8273	0.0106201	0.0254703	0.011558	CCND1/EGFR/KRAS/MAPK1/PIK3CG/PLA2G4A/PRKAA2/RYR1	8
hsa05204	Chemical carcinogenesis - DNA adducts	5/162	69/8273	0.0111076	0.0264155	0.011987	CYP2E1/GSTP1/HSD11B1/NAT1/SULT1A1	5
hsa02010	ABC transporters	4/162	45/8273	0.0113138	0.0266817	0.0121077	ABCA3/ABCC4/ABCC8/CFTR	4
hsa04750	Inflammatory mediator regulation of TRP channels	6/162	98/8273	0.0123087	0.0287881	0.0130636	IL1B/MAPK10/MAPK8/PIK3R1/PLA2G4A/PLA2G6	6
hsa04217	Necroptosis	8/162	159/8273	0.0127147	0.029494	0.0133839	CASP8/FAS/FTL/IL1B/MAPK10/MAPK8/PLA2G4A/PYGM	8
hsa05165	Human papillomavirus infection	13/162	331/8273	0.0129232	0.029734	0.0134928	APC/CASP3/CASP8/CCND1/EGFR/FAS/HLA-B/KRAS/MAPK1/PIK3R1/SPP1/TP53/VEGFA	13
hsa00592	alpha-Linolenic acid metabolism	3/162	26/8273	0.0137713	0.0314296	0.0142623	PLA2G2A/PLA2G4A/PLA2G6	3
hsa04914	Progesterone-mediated oocyte maturation	6/162	102/8273	0.0147786	0.0333244	0.0151221	BRAF/KRAS/MAPK1/MAPK10/MAPK8/PIK3R1	6
hsa04650	Natural killer cell mediated cytotoxicity	7/162	132/8273	0.014837	0.0333244	0.0151221	BRAF/CASP3/FAS/HLA-B/KRAS/MAPK1/PIK3R1	7
hsa05130	Pathogenic Escherichia coli infection	9/162	197/8273	0.0151725	0.0338096	0.0153423	CASP3/CASP8/CXCL8/FAS/IL18/IL1B/MAPK1/MAPK10/MAPK8	9
hsa01230	Biosynthesis of amino acids	5/162	75/8273	0.0155428	0.0339969	0.0154273	ACY1/GOT1/GOT2/NAGS/PC	5
hsa04623	Cytosolic DNA-sensing pathway	5/162	75/8273	0.0155428	0.0339969	0.0154273	CASP3/CASP8/CCL5/IL18/IL1B	5
hsa05171	Coronavirus disease - COVID-19	10/162	232/8273	0.0156169	0.0339969	0.0154273	ACE/AGTR1/CXCL8/EGFR/IL1B/MAPK1/MAPK10/MAPK8/MMP1/PIK3R1	10
hsa05016	Huntington disease	12/162	306/8273	0.0168376	0.0363744	0.0165061	BDNF/CASP3/CASP8/GPX1/GRIA1/GRIA2/HTT/KCNJ10/MAPK10/MAPK8/SOD2/TP53	12
hsa05140	Leishmaniasis	5/162	77/8273	0.0172505	0.0369024	0.0167457	IL10/IL1B/MAPK1/NOS2/TGFB1	5
hsa00270	Cysteine and methionine metabolism	4/162	51/8273	0.0173428	0.0369024	0.0167457	AHCY/GOT1/GOT2/LDHA	4
hsa04922	Glucagon signaling pathway	6/162	107/8273	0.0183264	0.0385547	0.0174955	ACACA/ACACB/FBP1/LDHA/PRKAA2/PYGM	6
hsa04915	Estrogen signaling pathway	7/162	138/8273	0.018523	0.0385547	0.0174955	EGFR/ESR2/KRAS/MAPK1/MMP2/MMP9/PIK3R1	7
hsa05203	Viral carcinogenesis	9/162	204/8273	0.0186403	0.0385547	0.0174955	CASP3/CASP8/CCND1/CDKN2A/HLA-B/KRAS/MAPK1/PIK3R1/TP53	9
hsa00130	Ubiquinone and other terpenoid-quinone biosynthesis	2/162	11/8273	0.0186643	0.0385547	0.0174955	HPD/VKORC1	2
hsa05320	Autoimmune thyroid disease	4/162	53/8273	0.0197228	0.0404461	0.0183538	FAS/HLA-B/IL10/TSHR	4
hsa04140	Autophagy - animal	7/162	141/8273	0.0205889	0.0419185	0.019022	HIF1A/KRAS/MAPK1/MAPK10/MAPK8/PIK3R1/PRKAA2	7
hsa05017	Spinocerebellar ataxia	7/162	143/8273	0.0220525	0.0445775	0.0202286	GRIA1/GRIA2/MAPK10/MAPK8/PIK3R1/RYR1/VLDLR	7
hsa05207	Chemical carcinogenesis - receptor activation	9/162	212/8273	0.0232734	0.0467118	0.0211971	AR/CCND1/EGFR/ESR2/KRAS/MAPK1/MYC/PIK3R1/VEGFA	9
hsa05132	Salmonella infection	10/162	249/8273	0.0242508	0.0483309	0.0219318	CASP3/CASP8/CXCL8/IL18/IL1B/MAPK1/MAPK10/MAPK8/MYC/PIK3CG	10
hsa01212	Fatty acid metabolism	4/162	57/8273	0.0250634	0.049601	0.0225082	ACACA/ACSL4/FASN/SCD	4
