# Supplementary material for: Revealing propionate metabolism-related genes in glioblastoma and investigating their underlying mechanisms
Source: Front Oncol. 2025 Apr 17;15:1529369. doi: 10.3389/fonc.2025.1529369 (PMC12043635; doi:10.3389/fonc.2025.1529369)
Supplement: Supplementary file 10 [file Table7.xlsx]

## Sheet: GO
ID	Description	setSize	enrichmentScore	NES	pvalue	p.adjust	qvalues	rank	leading_edge	core_enrichment
GOBP_ACTIVATION_OF_IMMUNE_RESPONSE	GOBP_ACTIVATION_OF_IMMUNE_RESPONSE	370	0.481446	2.0218	1e-10	9.48571e-09	6.96805e-09	6117	tags=42%, list=16%, signal=36%	3501/100423062/3958/629/28396/3514/28439/3503/3500/3783/51279/729/28388/64332/3494/2213/284293/1378/3426/716/28468/28392/3493/728/28442/28394/28448/715/28638/53347/730/8547/28434/3538/50852/2220/710/722/2625/102723169/4068/28391/2358/4239/56244/718/28424/28423/5074/28449/733/3702/3539/28454/11326/28420/926/3932/3553/84807/55024/28395/28444/64581/28450/64005/2357/1675/3497/28452/3507/54900/10451/2…
GOBP_ACUTE_INFLAMMATORY_RESPONSE	GOBP_ACUTE_INFLAMMATORY_RESPONSE	112	0.649818	2.40284	1e-10	9.48571e-09	6.96805e-09	4325	tags=48%, list=11%, signal=43%	6289/3240/6288/6279/54210/3500/7036/57817/12/2213/1991/7784/5008/9332/9180/5004/2625/3569/6291/145741/718/3552/241/2152/101/9536/7292/3553/445/3250/2056/5265/134/3929/7442/171389/3818/133396/1051/5743/8792/2209/2161/2867/2865/2157/3570/2950/923/695/1268/3700/5359/2214
GOBP_ADAPTIVE_IMMUNE_RESPONSE_BASED_ON_SOMATIC_RECOMBINATION_OF_IMMUNE_RECEPTORS_BUILT_FROM_IMMUNOGLOBULIN_SUPERFAMILY_DOMAINS	GOBP_ADAPTIVE_IMMUNE_RESPONSE_BASED_ON_SOMATIC_RECOMBINATION_OF_IMMUNE_RECEPTORS_BUILT_FROM_IMMUNOGLOBULIN_SUPERFAMILY_DOMAINS	356	0.592954	2.48427	1e-10	9.48571e-09	6.96805e-09	5168	tags=45%, list=14%, signal=39%	970/3501/100423062/2302/301/28396/3514/28439/3503/3500/326/51279/729/23529/28388/64332/3494/2213/1378/3426/10563/716/28468/602/28392/7784/3493/563/28442/28394/28448/715/28638/730/2013/28434/3538/3586/710/722/2625/100507436/3077/102723169/6556/5551/3569/28391/1178/3383/718/28424/3581/729230/28423/202309/3554/28449/733/3539/28454/10312/29126/28420/3606/7292/114836/3553/84807/28395/28444/383/64581/2…
GOBP_ANTIGEN_RECEPTOR_MEDIATED_SIGNALING_PATHWAY	GOBP_ANTIGEN_RECEPTOR_MEDIATED_SIGNALING_PATHWAY	229	0.51495	2.0702	1e-10	9.48571e-09	6.96805e-09	5923	tags=42%, list=16%, signal=36%	3501/100423062/3958/28396/3514/28439/3503/3500/3783/28388/64332/3494/2213/28468/28392/3493/28442/28394/28448/28638/53347/28434/3538/50852/2625/102723169/4068/28391/56244/28424/28423/5074/28449/3702/3539/28454/28420/926/3932/84807/55024/28395/28444/28450/3497/28452/3507/54900/10451/28412/28461/919/28401/931/80149/28834/28464/26191/28408/28445/28400/7006/8631/29085/50943/7805/28639/9473/9404/84106/…
GOBP_ANTIMICROBIAL_HUMORAL_RESPONSE	GOBP_ANTIMICROBIAL_HUMORAL_RESPONSE	123	0.680281	2.53173	1e-10	9.48571e-09	6.96805e-09	3710	tags=35%, list=10%, signal=32%	4057/5919/6374/9547/5266/2921/6372/10406/5657/2920/28912/6590/6280/3494/10563/602/6036/1991/3493/6037/3576/2919/820/3512/6283/6556/283/140686/1669/8993/2627/1668/4069/1511/3507/5967/5197/6357/25818/84659/6441/8970/280664
GOBP_AXONEME_ASSEMBLY	GOBP_AXONEME_ASSEMBLY	80	0.726024	2.55489	1e-10	9.48571e-09	6.96805e-09	4022	tags=57%, list=11%, signal=52%	92749/84229/2302/387885/352909/54768/51364/126820/286464/54970/79864/89876/1767/25876/348807/89765/85452/79925/255101/27285/154313/79846/123872/200162/80217/54777/136332/139212/27019/56171/146754/79819/159686/85478/55036/6674/374407/79989/345895/399949/84223/161582/388389/26140/2622/221421
GOBP_AXON_DEVELOPMENT	GOBP_AXON_DEVELOPMENT	479	-0.428129	-1.81327	1e-10	9.48571e-09	6.96805e-09	3906	tags=29%, list=10%, signal=26%	2803/1947/65059/1944/26050/6654/200933/118813/8941/54413/10501/9024/659/5800/91624/64919/55079/80031/4744/1943/5747/3676/1141/23394/8929/22902/223117/7204/84628/51062/23111/51199/8482/5532/2534/9331/5781/2664/2290/56288/9037/4038/1600/27242/2932/1400/137970/10479/23077/284656/9252/2049/9315/6792/22865/57556/1627/5063/2637/3925/5818/64843/2909/4313/6812/6683/2258/23271/5802/7155/5588/2048/115557/2…
GOBP_B_CELL_ACTIVATION	GOBP_B_CELL_ACTIVATION	324	0.481107	1.99639	1e-10	9.48571e-09	6.96805e-09	5923	tags=42%, list=16%, signal=35%	970/3501/100423062/2302/28396/3514/28439/3503/3500/23529/28388/3494/2213/1378/28468/602/28392/3493/28442/28394/28448/3623/28638/28434/3538/3586/1026/102723169/338376/3569/51237/28391/374403/22806/28424/28423/202309/5074/28449/3539/28454/10312/222487/3574/1880/28420/7292/3956/55024/3589/28395/28444/28450/3497/683/28452/3507/3575/54900/259307/10451/678/28412/28461/28401/931/8741/3456/7305/28834/105…
GOBP_B_CELL_MEDIATED_IMMUNITY	GOBP_B_CELL_MEDIATED_IMMUNITY	206	0.678151	2.67999	1e-10	9.48571e-09	6.96805e-09	6007	tags=58%, list=16%, signal=49%	970/3501/100423062/2302/28396/3514/28439/3503/3500/51279/729/23529/28388/3494/2213/1378/3426/716/28468/602/28392/7784/3493/28442/28394/28448/715/28638/730/28434/3538/3586/710/722/102723169/28391/718/28424/3581/28423/202309/28449/733/3539/28454/10312/28420/7292/28395/28444/28450/50615/3497/28452/3507/2208/28412/727/28461/28401/8741/28834/3122/10538/2207/28464/2209/939/725/28408/23075/3120/9466/721…
GOBP_B_CELL_RECEPTOR_SIGNALING_PATHWAY	GOBP_B_CELL_RECEPTOR_SIGNALING_PATHWAY	117	0.657648	2.44464	1e-10	9.48571e-09	6.96805e-09	4571	tags=50%, list=12%, signal=44%	3501/100423062/28396/3514/28439/3503/3500/28388/3494/2213/28468/28392/3493/28442/28394/28448/28638/28434/3538/102723169/28391/28424/28423/28449/3702/3539/28454/28420/3932/55024/28395/28444/28450/3497/28452/3507/10451/28412/28461/28401/931/28834/28464/26191/28408/28445/28400/7006/28639/9404/974/1493/695/28426/5777/3502/28409/11314
GOBP_CELL_CHEMOTAXIS	GOBP_CELL_CHEMOTAXIS	309	0.508141	2.09986	1e-10	9.48571e-09	6.96805e-09	6140	tags=42%, list=16%, signal=35%	5919/6374/9547/6354/8740/6288/2921/301/6372/6347/6279/3958/2920/6280/54210/4233/4015/10563/728/3576/2919/414062/3269/3586/3577/6283/7422/2833/5054/6351/3315/3569/1907/6348/80270/2358/57402/729230/2246/10663/1233/101/4192/6364/3219/1960/1880/1843/3553/1511/6352/240/2826/2621/3929/683/7057/10451/1234/406941/27202/727/1441/120425/7984/6368/284114/6370/5197/6355/7162/8792/2207/9023/2841/6357/7130/581…
GOBP_CILIUM_MOVEMENT	GOBP_CILIUM_MOVEMENT	179	0.578843	2.26712	1e-10	9.48571e-09	6.96805e-09	4573	tags=40%, list=12%, signal=35%	92749/83659/284076/84229/387885/338/54768/51364/126820/286464/118491/54970/144535/79864/89876/117144/146845/1767/9104/25876/1770/348807/25790/200373/79740/79925/255101/8701/83853/27285/144406/154313/79846/387712/83894/123872/64518/200162/80217/51314/54777/150483/139212/27019/246176/53340/56171/79819/5360/159686/85478/8382/55036/85413/345895/144132/220136/164395/54763/399949/84223/26074/161582/388…
GOBP_COMPLEMENT_ACTIVATION	GOBP_COMPLEMENT_ACTIVATION	121	0.737879	2.74992	1e-10	9.48571e-09	6.96805e-09	4546	tags=61%, list=12%, signal=54%	3501/100423062/629/28396/3514/28439/3503/3500/51279/729/28388/3494/1378/3426/716/28468/28392/3493/28442/28394/28448/715/28638/730/8547/28434/3538/2220/710/722/102723169/28391/4239/718/28424/28423/28449/733/3539/28454/11326/28420/3553/28395/28444/28450/1675/3497/28452/3507/28412/727/28461/28401/28834/28464/725/28408/721/28445/10584/2219/28400/712/54209/713/28639/1191/3848/28426/714/3502/1380/28409
GOBP_CYTOKINE_MEDIATED_SIGNALING_PATHWAY	GOBP_CYTOKINE_MEDIATED_SIGNALING_PATHWAY	477	0.478683	2.07539	1e-10	9.48571e-09	6.96805e-09	6128	tags=39%, list=16%, signal=33%	6374/6354/970/2921/6372/6347/2920/85480/53832/60401/8784/5355/330/23529/10563/3559/960/3576/2919/58985/10555/414062/5008/353514/9180/27177/407018/1440/3577/10410/3600/1958/2833/284/338376/10581/6351/3569/1907/6348/407019/4352/7066/857/8807/3552/3581/729230/2069/2152/11025/10663/1233/3554/55540/6364/4504/2532/3574/114769/3606/342979/3553/8651/3303/383/3557/2056/608/8718/10288/1511/6352/79168/8764/…
GOBP_DEFENSE_RESPONSE_TO_BACTERIUM	GOBP_DEFENSE_RESPONSE_TO_BACTERIUM	356	0.593217	2.48537	1e-10	9.48571e-09	6.96805e-09	4642	tags=36%, list=12%, signal=32%	4057/5320/5919/3240/6338/5266/3501/100423062/6372/10406/6279/4353/28396/28912/3514/6590/28439/6280/54210/3503/3500/57817/28388/3494/10563/28468/602/28392/6036/1991/3493/728/6037/79792/28442/820/28394/58985/28448/28638/28434/3538/7425/2220/3586/3512/6283/100507436/102723169/284297/6556/5054/338376/283/140686/3569/1669/28391/2358/8993/28424/57402/28423/28449/6364/10392/3539/28454/1668/4069/28420/28…
GOBP_DNA_CONFORMATION_CHANGE	GOBP_DNA_CONFORMATION_CHANGE	349	-0.460575	-1.90029	1e-10	9.48571e-09	6.96805e-09	9668	tags=49%, list=25%, signal=37%	4869/3009/54821/388951/55355/23304/3070/10541/54145/54623/1028/51548/6046/83852/148479/8357/8312/10973/5888/158983/1788/373861/57169/8349/4331/10592/140836/1654/11044/5347/54737/4204/63922/126961/50809/1106/5976/3146/5928/5965/254394/57683/22893/4361/9271/8467/25/57673/80205/56916/10036/55183/10146/3508/8493/23133/9131/554313/8354/22985/266812/9733/56897/57697/64151/83990/5813/10051/90378/57680/2…
GOBP_GRANULOCYTE_CHEMOTAXIS	GOBP_GRANULOCYTE_CHEMOTAXIS	124	0.619725	2.30838	1e-10	9.48571e-09	6.96805e-09	4407	tags=42%, list=12%, signal=37%	5919/6374/6354/6288/2921/301/6372/6347/6279/3958/2920/6280/54210/10563/728/3576/2919/414062/3269/3577/6283/6351/1907/6348/57402/4192/6364/3553/6352/3929/683/7057/10451/27202/1441/120425/6368/6370/5197/6355/2207/6357/7130/6362/3689/3579/972/23604/6358/7409/5880/6504
GOBP_GRANULOCYTE_MIGRATION	GOBP_GRANULOCYTE_MIGRATION	151	0.624541	2.39236	1e-10	9.48571e-09	6.96805e-09	4571	tags=42%, list=12%, signal=37%	5919/6374/6354/6288/2921/301/6372/6347/6279/3958/5657/2920/6280/54210/10563/728/3576/2919/414062/3269/3577/6283/7499/6351/1907/6348/3552/57402/89766/101/4192/3554/6364/3553/6352/3929/683/7057/10451/27202/4267/1441/120425/6368/6370/5197/6355/2207/6357/7130/10562/6362/3689/3579/972/23604/56833/6358/399/7409/5880/6504/11314
GOBP_HISTONE_MODIFICATION	GOBP_HISTONE_MODIFICATION	498	-0.428198	-1.81912	1e-10	9.48571e-09	6.96805e-09	9640	tags=50%, list=25%, signal=38%	3009/64324/57634/890/165918/11137/23304/55818/54623/6880/51548/8473/83852/79813/10847/79577/8648/23081/22992/59336/3717/79184/10432/10524/6790/26097/93166/171023/10075/10157/55758/9757/23309/23476/8314/23168/4298/4204/114803/9958/55611/57708/3276/5928/1386/80218/22938/9643/23450/8467/8450/79960/84312/339287/9070/79885/57673/56916/138474/26036/84193/51147/6874/51780/55183/6830/4089/5585/9112/23133…
GOBP_HUMORAL_IMMUNE_RESPONSE	GOBP_HUMORAL_IMMUNE_RESPONSE	308	0.686883	2.83533	1e-10	9.48571e-09	6.96805e-09	4546	tags=46%, list=12%, signal=41%	4057/5919/6374/9547/5266/3501/2921/100423062/2302/6372/10406/6347/5657/629/2920/28396/28912/3514/6590/28439/6280/54210/3503/3500/326/51279/729/28388/3494/2213/1378/3426/10563/716/28468/602/28392/6036/1991/7784/3493/6037/3576/28442/2919/820/28394/28448/715/28638/730/8547/28434/3538/2220/3512/6283/710/722/2625/102723169/4068/6556/338376/283/140686/3569/1669/28391/5133/4239/718/8993/28424/729230/284…
GOBP_HUMORAL_IMMUNE_RESPONSE_MEDIATED_BY_CIRCULATING_IMMUNOGLOBULIN	GOBP_HUMORAL_IMMUNE_RESPONSE_MEDIATED_BY_CIRCULATING_IMMUNOGLOBULIN	110	0.782491	2.88042	1e-10	9.48571e-09	6.96805e-09	4546	tags=65%, list=12%, signal=57%	3501/100423062/2302/28396/3514/28439/3503/3500/51279/729/28388/3494/2213/1378/3426/716/28468/602/28392/7784/3493/28442/28394/28448/715/28638/730/28434/3538/710/722/102723169/28391/718/28424/28423/28449/733/3539/28454/28420/28395/28444/28450/3497/28452/3507/2208/28412/727/28461/28401/28834/28464/725/28408/721/28445/28400/712/54209/713/28639/1191/3263/28426/714/5777/3502/1380/28409
GOBP_IMMUNOGLOBULIN_PRODUCTION	GOBP_IMMUNOGLOBULIN_PRODUCTION	216	0.561276	2.23394	1e-10	9.48571e-09	6.96805e-09	6351	tags=45%, list=17%, signal=38%	28809/28793/28912/3514/28823/28813/28923/23529/28908/28816/2213/28299/28797/1378/28796/28815/28822/28937/28817/28825/28776/5950/28775/28774/28935/3586/28791/28943/28913/28938/3569/51237/28778/28893/28904/202309/28941/28804/7292/28814/28781/28875/28919/8741/28772/28896/28885/3122/10538/28883/28907/23075/3120/9466/3108/28902/3127/28874/200558/28784/50943/28906/115004/28903/3109/3111/695/942/3263/53…
GOBP_LEUKOCYTE_CELL_CELL_ADHESION	GOBP_LEUKOCYTE_CELL_CELL_ADHESION	376	0.471151	1.98046	1e-10	9.48571e-09	6.96805e-09	6151	tags=42%, list=16%, signal=36%	8740/970/2302/301/6347/6279/3958/6280/64332/6385/2213/1378/407006/3559/1991/7784/960/2064/8744/27177/407018/84830/29851/3586/2650/9435/10164/2625/3600/3077/407007/3569/6469/55423/50848/3383/857/3552/729230/80380/101/5074/4192/1960/11326/3574/29126/3606/7292/3956/3932/3553/84807/8651/445/383/2056/10288/1511/6352/8764/240/1326/3575/861/54900/259307/912/3485/3280/653499/6402/654346/6370/916/160365/5…
GOBP_LEUKOCYTE_CHEMOTAXIS	GOBP_LEUKOCYTE_CHEMOTAXIS	233	0.538577	2.17416	1e-10	9.48571e-09	6.96805e-09	6117	tags=45%, list=16%, signal=38%	5919/6374/6354/8740/6288/2921/301/6372/6347/6279/3958/2920/6280/54210/10563/728/3576/2919/414062/3269/3586/3577/6283/7422/5054/6351/3569/1907/6348/80270/2358/57402/729230/101/4192/6364/1880/1843/3553/1511/6352/240/2621/3929/683/7057/10451/1234/27202/727/1441/120425/7984/6368/284114/6370/5197/6355/8792/2207/9023/2841/6357/7130/58191/1588/2867/23075/6362/6688/3689/6441/3579/972/2350/23604/56833/357…
GOBP_LEUKOCYTE_MEDIATED_IMMUNITY	GOBP_LEUKOCYTE_MEDIATED_IMMUNITY	445	0.559587	2.40676	1e-10	9.48571e-09	6.96805e-09	6159	tags=49%, list=16%, signal=42%	970/6338/6284/3501/100423062/2302/6372/28396/3514/28439/54210/3503/3500/326/51279/729/23529/28388/3494/2213/1378/3426/716/28468/602/28392/1991/7784/3493/563/28442/28394/28448/715/28638/730/2013/28434/3538/3586/710/722/2625/353091/100507436/3077/102723169/4068/5551/3569/6348/28391/1178/3383/718/2242/28424/3581/729230/28423/202309/10225/3554/28449/733/3539/28454/10312/4818/28420/3606/7292/114836/35…
GOBP_LEUKOCYTE_MIGRATION	GOBP_LEUKOCYTE_MIGRATION	380	0.514971	2.16395	1e-10	9.48571e-09	6.96805e-09	6140	tags=44%, list=16%, signal=38%	5919/6374/6354/8740/6288/2921/2302/301/6372/6347/6279/3958/5657/2920/6280/54210/326/8784/3675/10563/1991/7784/728/3576/2919/414062/3269/91662/84830/3586/2650/9435/10164/3577/6283/2625/7499/7422/2833/5054/6351/3569/1907/6348/4318/3679/80270/5979/623/50848/2358/3383/3552/57402/729230/89766/101/4192/3554/6364/653/1880/1843/3932/3553/1621/1511/6352/134/8764/240/64005/2621/3929/683/7057/3162/10451/123…
GOBP_LYMPHOCYTE_MEDIATED_IMMUNITY	GOBP_LYMPHOCYTE_MEDIATED_IMMUNITY	351	0.588777	2.46135	1e-10	9.48571e-09	6.96805e-09	6122	tags=51%, list=16%, signal=43%	970/3501/100423062/2302/28396/3514/28439/3503/3500/326/51279/729/23529/28388/3494/2213/1378/3426/716/28468/602/28392/7784/3493/563/28442/28394/28448/715/28638/730/2013/28434/3538/3586/710/722/2625/353091/100507436/3077/102723169/4068/5551/3569/28391/1178/3383/718/28424/3581/729230/28423/202309/10225/3554/28449/733/3539/28454/10312/4818/28420/3606/7292/114836/3553/28395/3002/28444/383/28450/64005/…
GOBP_MRNA_PROCESSING	GOBP_MRNA_PROCESSING	494	-0.49621	-2.11064	1e-10	9.48571e-09	6.96805e-09	11786	tags=62%, list=31%, signal=43%	55796/1207/25766/25888/79171/8106/64783/550643/6427/28960/9991/23398/285672/6606/84811/10946/9775/11338/6431/29101/3550/143884/10569/80145/10180/56254/246175/22927/27257/26995/201626/90826/57721/22889/105378616/10594/58490/29896/22913/84081/51163/6434/56339/9406/10284/6638/5725/23210/3181/25949/4686/22916/9967/6429/7737/55234/79811/54845/58509/154007/4154/51634/3187/11218/7307/1477/54623/9904/515…
GOBP_MYELOID_LEUKOCYTE_ACTIVATION	GOBP_MYELOID_LEUKOCYTE_ACTIVATION	233	0.52831	2.13271	1e-10	9.48571e-09	6.96805e-09	6374	tags=50%, list=17%, signal=42%	5320/6338/6284/301/6372/85480/90342/57817/2213/728/3576/4317/4495/284467/820/10537/3586/6283/3600/6556/3569/1907/6348/914/2358/2242/729230/81501/10077/11326/3606/8530/1511/6352/3929/7057/3684/3162/7442/3696/8877/10397/11027/133396/8673/124912/7305/80149/10538/201294/146722/2207/945/177/6688/3689/3579/712/972/54209/1191/84106/3430/84868/3694/1050/29108/64109/2268/284021/695/2623/6622/399/1268/5359…
GOBP_MYELOID_LEUKOCYTE_MIGRATION	GOBP_MYELOID_LEUKOCYTE_MIGRATION	226	0.550448	2.21319	1e-10	9.48571e-09	6.96805e-09	6140	tags=46%, list=16%, signal=39%	5919/6374/6354/6288/2921/301/6372/6347/6279/3958/5657/2920/6280/54210/10563/728/3576/2919/414062/3269/3577/6283/7499/7422/5054/6351/3569/1907/6348/2358/3552/57402/729230/89766/101/4192/3554/6364/1843/3553/1511/6352/3929/683/7057/10451/27202/727/4267/1441/120425/7984/6368/6370/5197/6355/8792/2207/6357/7130/131450/1588/10562/23075/177/6362/6688/3689/6441/3579/972/2350/54209/23604/928/56833/3570/635…
GOBP_NCRNA_PROCESSING	GOBP_NCRNA_PROCESSING	391	-0.518649	-2.16801	1e-10	9.48571e-09	6.96805e-09	12382	tags=64%, list=33%, signal=43%	2926/84705/79050/10412/24140/387338/10360/54901/6209/80789/8780/8518/27079/55621/27340/54920/57602/339175/153443/63899/10438/9775/152992/54482/55651/112479/65123/2068/4088/27042/115939/11102/92345/10813/92342/51002/10969/56339/1787/6194/6218/6154/3181/6227/3692/84154/79039/55174/7737/64216/90353/6223/92105/54433/8568/8602/11137/25983/4736/65008/80135/57117/90121/57109/9277/55813/56342/54517/10200…
GOBP_NEGATIVE_REGULATION_OF_CYTOKINE_PRODUCTION	GOBP_NEGATIVE_REGULATION_OF_CYTOKINE_PRODUCTION	344	0.461854	1.92925	1e-10	9.48571e-09	6.96805e-09	5033	tags=29%, list=13%, signal=26%	4057/2302/301/79589/2213/1378/407006/602/1991/4317/353514/3623/91662/3586/5004/2625/3625/3077/407007/284297/284/6556/3569/407019/406900/7538/8993/79132/2627/80380/10225/11326/5443/29126/114769/7292/55024/1992/383/2621/100126333/3929/7057/3162/81031/406941/27202/653499/171389/406888/654346/3456/7305/80149/9455/307/2841/5552/3718/7850/26191/131450/4157/945/177/9466/260434/574447/6441/79671/50943/78…
GOBP_NEGATIVE_REGULATION_OF_PEPTIDASE_ACTIVITY	GOBP_NEGATIVE_REGULATION_OF_PEPTIDASE_ACTIVITY	253	0.51571	2.10337	1e-10	9.48571e-09	6.96805e-09	4859	tags=33%, list=13%, signal=29%	4057/8740/5266/5918/286204/10406/6590/135228/6691/330/12/284293/1378/2810/302/960/5076/7076/1474/1475/710/26998/7422/5054/728113/5329/140686/2168/4318/5627/718/9806/7980/4504/124857/114769/1293/89932/8530/1992/5265/4102/2621/144568/7448/7057/6690/727/27151/375484/5273/5104/1471/8996/5743/939/721/5055/10653/51156/25816/1469/280664/27074/83596/684/5269/5176/6622/442907/5271/3700/6423/27344/5973/404…
GOBP_NEUTROPHIL_CHEMOTAXIS	GOBP_NEUTROPHIL_CHEMOTAXIS	102	0.652078	2.37875	1e-10	9.48571e-09	6.96805e-09	4354	tags=45%, list=11%, signal=40%	6374/6354/6288/2921/6372/6347/6279/3958/2920/6280/54210/10563/728/3576/2919/414062/3577/6283/6351/1907/6348/4192/6364/3553/6352/3929/683/10451/27202/1441/120425/6368/6370/5197/6355/2207/6357/7130/6362/3689/3579/972/23604/6358/7409/5880
GOBP_NEUTROPHIL_MIGRATION	GOBP_NEUTROPHIL_MIGRATION	125	0.658934	2.45899	1e-10	9.48571e-09	6.96805e-09	4354	tags=45%, list=11%, signal=40%	6374/6354/6288/2921/6372/6347/6279/3958/5657/2920/6280/54210/10563/728/3576/2919/414062/3577/6283/7499/6351/1907/6348/3552/89766/101/4192/3554/6364/3553/6352/3929/683/10451/27202/4267/1441/120425/6368/6370/5197/6355/2207/6357/7130/10562/6362/3689/3579/972/23604/56833/6358/399/7409/5880
GOBP_PHAGOCYTOSIS	GOBP_PHAGOCYTOSIS	299	0.527527	2.16932	1e-10	9.48571e-09	6.96805e-09	4787	tags=40%, list=13%, signal=35%	5322/8685/3501/100423062/301/6347/5657/5806/90342/28396/3514/28439/3503/3500/4233/83871/28388/3494/2213/7287/28468/28392/1991/3493/28442/28394/28448/28638/8547/28434/3538/2220/722/3600/102723169/6556/1089/28391/55423/2358/718/28424/729230/28423/28449/3539/28454/28420/3553/28395/28444/64581/1535/28450/134/64005/929/3497/10347/2621/3929/55113/28452/3507/7057/3684/10451/3385/28412/5873/28461/28401/1…
GOBP_PHAGOCYTOSIS_RECOGNITION	GOBP_PHAGOCYTOSIS_RECOGNITION	91	0.731074	2.62275	1e-10	9.48571e-09	6.96805e-09	4546	tags=65%, list=12%, signal=57%	5322/3501/100423062/5806/28396/3514/28439/3503/3500/28388/3494/7287/28468/28392/3493/28442/28394/28448/28638/8547/28434/3538/2220/722/102723169/28391/28424/28423/28449/3539/28454/28420/28395/28444/64581/28450/3497/3929/28452/3507/28412/28461/28401/28834/28464/725/28408/721/28445/10584/2219/28400/54209/28639/84466/28426/81035/3502/28409
GOBP_POSITIVE_REGULATION_OF_B_CELL_ACTIVATION	GOBP_POSITIVE_REGULATION_OF_B_CELL_ACTIVATION	141	0.606006	2.29504	1e-10	9.48571e-09	6.96805e-09	5923	tags=50%, list=16%, signal=42%	3501/100423062/28396/3514/28439/3503/3500/23529/28388/3494/28468/28392/3493/28442/28394/28448/28638/28434/3538/3586/1026/102723169/3569/28391/28424/28423/28449/3539/28454/3574/1880/28420/7292/28395/28444/28450/3497/683/28452/3507/10451/28412/28461/28401/8741/28834/28464/939/28408/28445/28400/972/28639/695/28426/3502/54440/28409/89780/4323/7040/958/8660/4773/28466/6850/6778/3565/28467/28410
GOBP_POSITIVE_REGULATION_OF_CELL_ACTIVATION	GOBP_POSITIVE_REGULATION_OF_CELL_ACTIVATION	420	0.525769	2.24008	1e-10	9.48571e-09	6.96805e-09	6122	tags=47%, list=16%, signal=40%	8740/970/3501/100423062/301/6347/85480/28396/3514/28439/3503/3500/23529/57817/28388/64332/3494/1378/28468/3559/28392/7784/3493/4317/28442/284467/28394/28448/353514/8744/28638/27177/28434/3538/29851/3586/1026/2625/3600/102723169/3569/6469/6348/914/28391/55423/4352/857/28424/3552/729230/28423/80380/101/4192/28449/3539/28454/1960/3574/1880/29126/28420/3606/7292/3956/3932/3553/84807/8651/28395/28444/…
GOBP_PRODUCTION_OF_MOLECULAR_MEDIATOR_OF_IMMUNE_RESPONSE	GOBP_PRODUCTION_OF_MOLECULAR_MEDIATOR_OF_IMMUNE_RESPONSE	311	0.530904	2.19657	1e-10	9.48571e-09	6.96805e-09	6372	tags=45%, list=17%, signal=38%	28809/28793/28912/3514/54210/28823/28813/28923/23529/28908/28816/2213/28299/28797/1378/1991/28796/28815/28822/28937/28817/28825/28776/5950/28775/28774/28935/3586/28791/2625/353091/28943/3077/28913/284/28938/3569/51237/1178/28778/28893/729230/28904/202309/10225/3554/51744/28941/28804/3606/7292/3553/383/28814/64581/8764/28781/3162/89886/8809/28875/28919/8741/28772/3456/28896/117854/28885/3122/10538…
GOBP_PROTEASOMAL_PROTEIN_CATABOLIC_PROCESS	GOBP_PROTEASOMAL_PROTEIN_CATABOLIC_PROCESS	492	-0.433951	-1.8463	1e-10	9.48571e-09	6.96805e-09	11051	tags=56%, list=29%, signal=40%	23190/23321/64839/27248/51433/23753/5688/5704/7184/51528/80028/84447/5705/7126/207/10425/83892/9529/51185/84961/51439/5094/57095/91304/5366/25853/80311/54557/7514/1452/90850/7110/55743/146330/6400/1161/991/5695/25820/819/114881/26224/23304/55757/9618/25852/6047/23194/6880/81545/51548/5685/8473/337867/9992/80267/8312/10973/2272/116988/51434/5071/10213/9097/55968/7326/64750/10524/6790/25898/2931/79…
GOBP_PROTEASOME_MEDIATED_UBIQUITIN_DEPENDENT_PROTEIN_CATABOLIC_PROCESS	GOBP_PROTEASOME_MEDIATED_UBIQUITIN_DEPENDENT_PROTEIN_CATABOLIC_PROCESS	411	-0.445828	-1.86587	1e-10	9.48571e-09	6.96805e-09	10695	tags=59%, list=28%, signal=43%	23190/23321/64839/27248/51433/5704/7184/51528/80028/84447/5705/7126/207/10425/83892/9529/51185/84961/51439/5094/25853/80311/54557/7514/1452/90850/55743/146330/6400/1161/991/25820/819/26224/23304/9618/25852/6047/23194/6880/81545/51548/8473/80267/8312/10973/2272/116988/51434/5071/10213/9097/55968/7326/64750/10524/6790/25898/2931/7917/8554/79018/7341/10075/9817/8405/55284/5347/6613/378884/57805/1011…
GOBP_PROTEIN_POLYUBIQUITINATION	GOBP_PROTEIN_POLYUBIQUITINATION	244	-0.507504	-2.01262	1e-10	9.48571e-09	6.96805e-09	11049	tags=59%, list=29%, signal=42%	23321/64839/51433/7337/90379/56254/7322/90678/84447/10425/10013/25847/54778/55743/151112/1161/7334/25820/165918/55626/64400/6047/23194/81545/9520/22888/8312/23295/51434/5071/55072/7326/64750/54941/149041/6049/10075/8405/10193/1654/55284/378884/154214/64844/55611/79102/4734/996/79016/55016/8697/143941/55905/84937/9320/389898/51343/55658/9666/7064/51366/7336/27338/3093/10210/997/7189/83737/7324/102…
GOBP_REGULATION_OF_B_CELL_ACTIVATION	GOBP_REGULATION_OF_B_CELL_ACTIVATION	189	0.580446	2.28525	1e-10	9.48571e-09	6.96805e-09	5923	tags=50%, list=16%, signal=42%	3501/100423062/2302/28396/3514/28439/3503/3500/23529/28388/3494/2213/1378/28468/28392/3493/28442/28394/28448/3623/28638/28434/3538/3586/1026/102723169/3569/51237/28391/374403/22806/28424/28423/5074/28449/3539/28454/3574/1880/28420/7292/55024/28395/28444/28450/3497/683/28452/3507/259307/10451/678/28412/28461/28401/8741/7305/28834/28464/939/28408/9466/28445/28400/200558/50943/972/7805/28639/9473/56…
GOBP_REGULATION_OF_CHROMOSOME_ORGANIZATION	GOBP_REGULATION_OF_CHROMOSOME_ORGANIZATION	213	-0.562809	-2.19433	1e-10	9.48571e-09	6.96805e-09	11088	tags=69%, list=29%, signal=49%	55755/10694/55055/3550/81626/23272/51433/545/81620/8678/472/79035/9212/5609/546/92345/10459/3181/55743/80063/23381/55196/23293/6047/51548/8313/908/83852/8379/51434/26271/286053/7756/93973/4331/3184/10592/5347/54737/55869/54617/2072/699/5976/2237/54891/55781/996/7014/4361/8467/1062/5394/8697/4751/55719/3183/26054/64151/10403/79618/348654/167227/6714/54464/4926/23049/10051/9787/51112/1786/7013/6886…
GOBP_REGULATION_OF_MRNA_METABOLIC_PROCESS	GOBP_REGULATION_OF_MRNA_METABOLIC_PROCESS	293	-0.493642	-1.99698	1e-10	9.48571e-09	6.96805e-09	10737	tags=63%, list=28%, signal=46%	56254/246175/27257/201626/57721/29896/207/84081/6434/56339/10284/5725/23210/3181/4686/22916/9967/6429/55234/79811/4869/4154/9704/54623/8313/1869/1859/79577/9584/8761/10181/5433/149041/10772/10605/6626/9475/255967/1153/56915/8241/3184/11340/1655/1432/11044/29890/26528/6428/23318/79869/79048/6432/9939/494115/5976/129563/57055/8148/79899/246744/22938/3297/26135/6433/51441/10921/55147/58517/984/328/1…
GOBP_REGULATION_OF_PEPTIDASE_ACTIVITY	GOBP_REGULATION_OF_PEPTIDASE_ACTIVITY	446	0.429103	1.84668	1e-10	9.48571e-09	6.96805e-09	5173	tags=29%, list=14%, signal=25%	4057/8740/5266/5918/286204/10406/6279/1364/6590/6280/135228/6691/330/8626/12/284293/1378/2810/302/960/5076/7076/1474/91662/3491/1475/710/26998/7422/5054/728113/5329/140686/2168/4318/407019/1365/5627/718/9806/64065/857/89766/2903/2152/10392/7980/4504/124857/114769/1293/3932/89932/8530/1992/64581/5265/4102/2192/2621/144568/55367/1942/7448/7057/5118/355/837/6690/727/171389/23145/22861/27151/400410/3…
GOBP_RESPONSE_TO_MOLECULE_OF_BACTERIAL_ORIGIN	GOBP_RESPONSE_TO_MOLECULE_OF_BACTERIAL_ORIGIN	345	0.474817	1.98232	1e-10	9.48571e-09	6.96805e-09	5792	tags=38%, list=15%, signal=32%	4057/6374/2921/338/4129/6372/6347/6279/2920/4353/6590/6280/57817/2213/10563/4016/6648/1991/728/3576/2919/820/4986/27177/3586/1440/10804/133/8564/284297/6556/5054/3569/6348/1669/623/7538/2353/7066/3552/57402/80380/10225/5122/1668/29126/114769/3606/342979/7292/9076/3553/445/2706/383/2056/10288/1511/6352/2672/929/3929/11093/5731/1234/9590/19/7056/1543/11027/5197/834/23643/80149/117854/3663/1051/5743…
GOBP_RIBONUCLEOPROTEIN_COMPLEX_BIOGENESIS	GOBP_RIBONUCLEOPROTEIN_COMPLEX_BIOGENESIS	449	-0.497857	-2.09783	1e-10	9.48571e-09	6.96805e-09	11367	tags=63%, list=30%, signal=44%	6606/153443/8562/10946/51491/63899/10438/9775/55651/6431/51068/112479/6169/545/10569/2068/26284/1983/472/51335/27042/22889/26164/105378616/115939/10594/92345/10813/92342/10969/7514/6194/6218/6154/6227/4686/3692/81875/84154/79039/51187/64216/6223/64794/54433/8568/4869/8602/11137/25983/4736/65008/11218/6134/80135/90121/57109/6880/9277/55813/56342/10728/6838/10200/6147/79577/6152/6632/10181/79707/55…
GOBP_RIBOSOME_BIOGENESIS	GOBP_RIBOSOME_BIOGENESIS	301	-0.542147	-2.20034	1e-10	9.48571e-09	6.96805e-09	11315	tags=70%, list=30%, signal=49%	79050/10412/387338/10360/6209/8780/6193/27079/8451/27340/90441/5901/57602/153443/51491/63899/10438/9775/55651/51068/112479/6169/2068/26284/51335/27042/26164/115939/92345/10813/92342/10969/7514/6194/6218/6154/6227/3692/81875/84154/79039/51187/64216/6223/64794/54433/8568/4869/8602/11137/25983/4736/65008/6134/80135/90121/57109/9277/55813/56342/6838/10200/6147/6152/79707/55164/84946/54475/56915/11340…
GOBP_RNA_LOCALIZATION	GOBP_RNA_LOCALIZATION	196	-0.538052	-2.0743	1e-10	9.48571e-09	6.96805e-09	11179	tags=65%, list=29%, signal=46%	55651/8888/51092/10694/545/80145/472/55308/6311/92345/7514/51808/3181/10482/4686/22916/2733/23381/4869/8480/25909/23636/23293/908/10204/65110/55164/5433/9631/26097/65109/7263/29890/6428/23511/9818/8021/81929/6432/6396/5976/7248/3297/54888/23299/65083/5394/6830/3267/91746/9877/10657/57510/4600/5903/51637/2332/9793/167227/3182/54715/144983/55706/23049/6426/84321/7013/94026/51602/7528/9887/4927/9908…
GOBP_RNA_SPLICING	GOBP_RNA_SPLICING	431	-0.461289	-1.93729	1e-10	9.48571e-09	6.96805e-09	11496	tags=61%, list=30%, signal=43%	6427/28960/9991/23398/285672/6606/84811/10946/9775/11338/6431/3550/143884/10569/80145/10180/22927/27257/57721/22889/105378616/10594/29896/22913/84081/51163/6434/56339/9406/10284/6638/5725/23210/3181/25949/4686/22916/9967/6429/7737/55234/286676/54845/58509/154007/4154/51634/54407/3187/11218/7307/9904/51503/57396/1859/83759/6632/9584/11017/10181/57794/10432/10772/79650/6626/10421/1153/8241/1655/119…
GOBP_RNA_SPLICING_VIA_TRANSESTERIFICATION_REACTIONS	GOBP_RNA_SPLICING_VIA_TRANSESTERIFICATION_REACTIONS	320	-0.490195	-2.00593	1e-10	9.48571e-09	6.96805e-09	11786	tags=62%, list=31%, signal=44%	55796/1207/25766/79171/64783/6427/28960/23398/6606/84811/10946/9775/11338/6431/3550/143884/10569/10180/27257/57721/22889/105378616/10594/29896/22913/84081/51163/6434/56339/10284/6638/5725/23210/3181/25949/4686/22916/9967/6429/7737/55234/58509/4154/51634/3187/11218/7307/9904/51503/1859/83759/6632/9584/10181/10432/10772/6626/10421/1153/8241/1655/29890/26528/6428/8175/23020/153527/9410/9169/51759/64…
GOBP_RRNA_METABOLIC_PROCESS	GOBP_RRNA_METABOLIC_PROCESS	261	-0.51929	-2.07552	1e-10	9.48571e-09	6.96805e-09	11315	tags=68%, list=30%, signal=48%	153443/9328/63899/10438/9775/55651/112479/115752/2068/27042/115939/92345/10813/92342/10969/6194/6218/6154/6227/3692/84154/79039/64216/6223/10927/54433/8568/8602/11137/25983/4736/6949/65008/80135/90121/57109/9277/55813/56342/2972/10200/9014/79707/55164/56915/11340/79002/9191/6165/2971/6234/6230/51154/91893/134430/51077/10528/285855/6232/6155/55781/55006/51729/51441/9875/65083/81887/51118/5591/6202…
GOCC_BLOOD_MICROPARTICLE	GOCC_BLOOD_MICROPARTICLE	146	0.656404	2.51862	1e-10	9.48571e-09	6.96805e-09	4461	tags=45%, list=12%, signal=39%	3240/3501/629/28793/28912/3514/3503/3500/51279/28908/3494/12/28299/51129/716/2266/28796/28822/3311/3493/1356/28442/28937/2162/715/8547/3538/2220/5004/3512/710/722/3306/28913/5627/718/3310/2040/28449/733/3539/3303/3250/1192/7448/28452/3507/3304/72/28919/3674/28896/308/28883/721/4478/713/1191/3848/28903/3263/3700/3048/714/3502
GOCC_CHROMOSOMAL_REGION	GOCC_CHROMOSOMAL_REGION	366	-0.493207	-2.04929	1e-10	9.48571e-09	6.96805e-09	11066	tags=57%, list=29%, signal=41%	4436/55055/90417/545/81620/80145/11016/472/79035/27309/9212/8520/546/7514/1452/3181/1060/5884/64858/51652/152485/220134/54433/3835/54821/25909/55355/25983/23468/3070/55143/23293/9878/51548/8379/10728/79577/23081/5888/5048/286053/7756/1788/3012/2491/51510/5347/259282/81929/2072/253635/6396/699/5976/2237/5518/5928/114991/84516/7014/79172/3297/283129/4361/27085/92822/5591/1062/221150/328/5000/55183/…
GOCC_CHROMOSOME_CENTROMERIC_REGION	GOCC_CHROMOSOME_CENTROMERIC_REGION	227	-0.511901	-2.00525	1e-10	9.48571e-09	6.96805e-09	10221	tags=56%, list=27%, signal=41%	7514/1452/1060/51652/220134/3835/54821/25909/55355/25983/23468/3070/55143/8379/23081/5048/7756/1788/3012/2491/51510/5347/259282/81929/253635/6396/699/5518/114991/84516/79172/3297/27085/92822/1062/221150/10671/4751/25936/5515/554313/27127/23244/8243/7158/64151/10403/2332/9793/10051/55839/4735/51112/1786/64946/4659/284058/8364/5253/9918/9183/83540/151246/9184/23310/113130/283489/57082/701/7153/2315…
GOCC_CILIARY_PLASM	GOCC_CILIARY_PLASM	126	0.628007	2.34408	1e-10	9.48571e-09	6.96805e-09	4162	tags=44%, list=11%, signal=39%	92749/387885/54768/80258/126820/118491/144535/89876/146845/1767/25876/1770/348807/25790/200373/225689/85452/150082/51473/132851/257236/8701/144406/158067/154313/4117/123872/200162/80217/51314/54777/7802/114327/55567/27019/56171/146754/79819/85478/55036/374407/345895/144132/283726/158297/1768/89891/83450/26074/92104/388389/26140/2622/221421/199221
GOCC_COLLAGEN_CONTAINING_EXTRACELLULAR_MATRIX	GOCC_COLLAGEN_CONTAINING_EXTRACELLULAR_MATRIX	427	0.449929	1.91674	1e-10	9.48571e-09	6.96805e-09	4859	tags=36%, list=13%, signal=31%	5919/301/6281/6279/3958/5657/1295/81578/7148/6590/6280/43/165/3691/25878/50964/12/1292/51129/4016/302/954/2266/1991/7784/10631/6275/563/30008/4317/1842/7076/2162/1289/6277/2262/7146/8547/304/2220/4052/3491/5004/710/9518/1277/284297/284/55214/5054/6383/283/1946/6469/2202/3909/4318/22854/10516/27286/1178/4239/3383/54507/1305/2152/284217/4053/4192/3574/5327/1278/3956/1293/7177/2331/1522/1992/1511/52…
GOCC_EXTERNAL_SIDE_OF_PLASMA_MEMBRANE	GOCC_EXTERNAL_SIDE_OF_PLASMA_MEMBRANE	444	0.504855	2.17047	1e-10	9.48571e-09	6.96805e-09	6151	tags=47%, list=16%, signal=40%	6338/3501/100423062/301/6340/28396/3514/28439/3503/3500/7036/8784/28388/3494/2213/3675/28468/2266/3559/28392/3493/2348/2352/563/28442/28394/154064/28448/9332/28638/9180/28434/3538/3577/915/353091/100507436/3077/102723169/6967/2833/6978/1946/3679/914/28391/5133/56244/1513/3383/4352/28424/3581/729230/89766/28423/2152/80380/9976/10663/1233/3554/28449/3539/51744/28454/10462/29126/28420/917/114836/969…
GOCC_GLUTAMATERGIC_SYNAPSE	GOCC_GLUTAMATERGIC_SYNAPSE	317	-0.474956	-1.94204	1e-10	9.48571e-09	6.96805e-09	6954	tags=43%, list=18%, signal=35%	116443/8326/7415/1500/55737/5573/3836/4076/23513/1855/26059/147381/1739/6780/5030/6455/6714/9912/5813/10815/22883/63908/5217/6326/274/23284/5533/84435/5530/8322/2059/22829/58512/8745/2905/9900/10369/2569/320/140735/7474/3312/1994/5584/1182/869/23043/8541/200933/2982/54413/23467/5501/22866/491/5800/8943/163/5590/59284/10814/2550/84628/6711/22871/5532/8927/729993/5520/6146/5789/8087/57460/2932/2288…
GOCC_IMMUNOGLOBULIN_COMPLEX	GOCC_IMMUNOGLOBULIN_COMPLEX	153	0.779599	2.99183	1e-10	9.48571e-09	6.96805e-09	4174	tags=59%, list=11%, signal=53%	3501/100423062/28809/28793/28396/28912/3514/28439/3503/3500/28823/28813/28923/28908/28816/28388/3494/28299/28797/28468/28392/28796/28815/28822/3493/28442/28937/28817/28394/28825/28776/28448/28638/28775/28434/28774/3538/28935/28791/3512/28943/102723169/28913/28938/28391/28778/28893/28424/28904/28423/28449/3539/28454/28941/28804/28420/28395/28444/28814/28450/3497/28452/3507/28781/28412/28461/28875/…
GOCC_IMMUNOGLOBULIN_COMPLEX_CIRCULATING	GOCC_IMMUNOGLOBULIN_COMPLEX_CIRCULATING	66	0.796937	2.71133	1e-10	9.48571e-09	6.96805e-09	3600	tags=65%, list=9%, signal=59%	3501/100423062/28396/28912/3514/28439/3503/3500/28388/3494/28468/28392/3493/28442/28394/28448/28638/28434/3538/3512/102723169/28391/28424/28423/28449/3539/28454/28420/28395/28444/28450/3497/28452/3507/28412/28461/28401/28834/28464/28408/28445/28400/28639
GOCC_MOTILE_CILIUM	GOCC_MOTILE_CILIUM	223	0.557726	2.23813	1e-10	9.48571e-09	6.96805e-09	4395	tags=35%, list=12%, signal=31%	92749/83659/84229/301/387885/286464/118491/85016/89876/117144/402160/146845/1767/6676/219621/25876/1770/348807/25790/200373/122481/89765/79740/79925/161502/255101/8701/83853/27285/144406/158067/154313/90835/4117/154865/79846/387712/1043/83894/64518/200162/80217/51314/7802/150483/27019/53340/79781/146754/79819/159686/85478/8382/259307/6337/374407/345895/124912/283726/158297/222235/164395/54763/834…
GOCC_NEURON_TO_NEURON_SYNAPSE	GOCC_NEURON_TO_NEURON_SYNAPSE	345	-0.507302	-2.0929	1e-10	9.48571e-09	6.96805e-09	9003	tags=54%, list=24%, signal=42%	5071/6136/10611/57555/54910/4218/57502/55327/1949/6132/57479/2901/80852/2913/6546/25945/8997/6230/7732/9419/8787/6175/85461/2904/6232/11331/5062/84687/7248/1785/2915/1821/118/201191/6188/85358/116443/80315/1500/55737/747/3836/3188/23513/1855/9148/8777/1739/3756/2332/5170/6714/9912/120/375/22883/9863/51104/4905/538/1740/84435/29102/23208/4915/9465/2059/22859/22829/58512/6128/9513/2905/339451/28964…
GOCC_SECRETORY_GRANULE_MEMBRANE	GOCC_SECRETORY_GRANULE_MEMBRANE	311	0.487428	2.01669	1e-10	9.48571e-09	6.96805e-09	5016	tags=35%, list=13%, signal=31%	26002/3958/23601/2171/135228/154664/55/199675/1378/5328/960/728/10555/4311/100049587/54760/7425/2204/1084/3577/255101/6556/5329/53831/2358/374403/258010/857/64518/11025/6861/101/2040/965/10312/222487/8778/2215/3903/1621/63910/4257/401258/1535/10288/1143/221/2357/64114/929/11001/1534/147744/3710/683/3684/932/5873/976/6402/84658/2212/202915/51706/3674/5273/5104/8673/124912/7305/27180/6518/353376/22…
GOCC_SPECIFIC_GRANULE	GOCC_SPECIFIC_GRANULE	159	0.615087	2.37034	1e-10	9.48571e-09	6.96805e-09	4443	tags=39%, list=12%, signal=35%	4057/1116/3240/5806/23601/6590/199675/56729/5328/1991/2352/79792/4317/2919/820/10555/5004/2204/1084/5329/53831/1669/2358/8993/101/2040/126014/222487/4069/3903/1522/383/401258/1535/1143/6947/221/64114/11001/683/3684/932/5873/8673/6518/160364/3934/10562/945/6515/1118/3689/326624/4973/84329/7226/10321/116844/963/5777/6809/306
GOCC_SPLICEOSOMAL_COMPLEX	GOCC_SPLICEOSOMAL_COMPLEX	191	-0.540832	-2.07737	1e-10	9.48571e-09	6.96805e-09	11496	tags=65%, list=30%, signal=46%	6427/23398/84811/10946/55760/9775/11338/3550/143884/10569/10594/29896/22913/6434/6638/3181/25949/7737/55234/58509/154007/51634/3187/7307/51503/6632/10181/57794/6626/1153/1655/8175/23020/153527/9410/51759/51639/9939/494115/27238/55599/6629/8487/5976/25980/6936/9343/9716/5511/1659/22938/23450/51729/27258/8899/11066/51340/60625/3183/51747/1665/51690/55119/51645/103/6635/988/144983/6426/10713/56949/1…
GOCC_TERTIARY_GRANULE	GOCC_TERTIARY_GRANULE	163	0.592073	2.29076	1e-10	9.48571e-09	6.96805e-09	6117	tags=47%, list=16%, signal=39%	4057/3240/3958/5806/23601/199675/1378/5328/2352/79792/4317/2919/820/100049587/5004/2204/6556/4318/53831/2358/374403/8993/258010/101/2040/965/126014/10312/4069/8778/3903/1535/10288/1143/6947/2357/3684/84658/5273/8673/1471/25840/2207/160364/7130/1512/10562/945/6515/1118/3687/3689/4973/79930/7226/5269/10321/116844/963/5777/8987/11314/170482/6813/23218/84418/1520/1509/1828/1536/5473/1476/5912/441864/…
GOCC_UBIQUITIN_LIGASE_COMPLEX	GOCC_UBIQUITIN_LIGASE_COMPLEX	298	-0.501059	-2.02907	1e-10	9.48571e-09	6.96805e-09	11081	tags=67%, list=29%, signal=48%	553115/1912/51646/55527/119504/64422/6921/8451/9246/7993/11275/10048/59349/23588/11146/57643/56852/64839/10336/51433/9442/90379/84259/56254/7322/23032/80028/80012/84447/7126/10425/83892/51185/84961/25847/51439/25853/55827/146330/6400/1161/90268/65249/991/7334/25820/8816/8517/26224/165918/23304/55626/25852/139170/23194/81545/51434/5071/55072/5888/23038/8139/79184/57610/64750/25898/9577/79018/55208…
GOCC_VESICLE_LUMEN	GOCC_VESICLE_LUMEN	327	0.512662	2.13199	1e-10	9.48571e-09	6.96805e-09	6516	tags=39%, list=17%, signal=32%	4057/1116/5919/3240/338/6279/5657/5806/4353/2171/6590/6280/2922/12/56729/302/2266/6036/1991/2352/6037/79792/4317/2919/820/7076/2162/3101/1950/5004/6283/710/6282/7422/5054/1669/5627/718/8993/5154/3310/5122/1668/126014/5443/4069/1522/1992/1621/383/1521/1511/5265/6947/240/1675/2990/29952/2621/55313/7057/54863/5873/7044/400668/87/10577/201294/3934/5552/5836/1512/10562/4860/1118/175/2219/356/2512/6414…
GOMF_ANTIGEN_BINDING	GOMF_ANTIGEN_BINDING	165	0.697135	2.69618	1e-10	9.48571e-09	6.96805e-09	5318	tags=59%, list=14%, signal=51%	3501/100423062/28809/28793/28396/28912/3514/28439/3503/3500/28823/28813/28908/28816/28388/3494/28299/28797/28468/28392/28796/28815/28822/3493/28442/28937/28817/28394/28825/28776/28448/28638/8547/28434/3538/2220/28791/3512/3077/102723169/28913/28938/28391/4239/28778/28893/28424/28423/28449/3539/28454/28559/28420/28395/28444/28450/28589/962/3497/28452/3507/3575/912/28412/28461/28401/28919/11027/111…
GOMF_ATP_HYDROLYSIS_ACTIVITY	GOMF_ATP_HYDROLYSIS_ACTIVITY	329	-0.494008	-2.02489	1e-10	9.48571e-09	6.96805e-09	11277	tags=64%, list=30%, signal=46%	55760/9775/24/10845/11104/10694/4436/5395/5704/2068/7184/55308/9557/546/5705/9525/729453/64135/10749/249/79039/490/79915/64794/23400/9361/3835/4622/54821/9704/617/11218/64241/23303/908/10973/10847/27183/6782/22836/51606/10592/1655/246269/1654/23020/54617/63922/54505/1106/5976/89795/9716/3313/5965/254394/81570/80224/1659/3323/6595/8467/55083/29789/83479/80205/56916/10058/10146/55210/3508/166378/57…
GOMF_CYTOKINE_ACTIVITY	GOMF_CYTOKINE_ACTIVITY	233	0.560318	2.26192	1e-10	9.48571e-09	6.96805e-09	6054	tags=44%, list=16%, signal=37%	6374/9547/6354/8740/970/2921/6372/6347/2920/4982/85480/284415/10135/23529/374/8200/10563/7480/51384/3976/3576/2919/7076/414062/5008/3623/8744/27177/3586/1440/55258/3600/9518/3625/9350/7422/1489/338376/6351/3569/6348/7066/3552/6364/653/3574/3606/7292/3553/6696/3589/6398/3557/2056/6352/64806/727/8741/6368/7044/7472/6370/3456/5197/6355/2323/6357/9235/3467/58191/6362/8742/356/944/6358/4050/116173/343…
GOMF_CYTOKINE_RECEPTOR_BINDING	GOMF_CYTOKINE_RECEPTOR_BINDING	269	0.50687	2.07281	1e-10	9.48571e-09	6.96805e-09	5855	tags=37%, list=15%, signal=32%	6374/9547/6354/8740/970/2921/6372/6347/2920/85480/23529/10563/3976/3576/2919/414062/5008/8744/9180/27177/3586/1440/627/2625/3600/7422/1489/338376/6351/1946/3569/6348/3552/57402/729230/4909/6364/3574/3606/7292/3553/3589/3557/2056/6352/64806/7205/64114/55367/727/8717/8741/6368/7044/6370/3456/5197/6355/8835/8996/146722/6357/3467/58191/100507588/9466/6362/3597/8742/356/3690/944/7185/3570/29108/64109/…
GOMF_ENDOPEPTIDASE_REGULATOR_ACTIVITY	GOMF_ENDOPEPTIDASE_REGULATOR_ACTIVITY	192	0.55688	2.19582	1e-10	9.48571e-09	6.96805e-09	4770	tags=33%, list=13%, signal=29%	4057/8740/5266/5918/286204/10406/6590/135228/6691/330/12/284293/302/7076/1474/1475/710/26998/5054/140686/5627/718/9806/7980/4504/124857/114769/1293/89932/8530/1992/5265/2621/144568/6690/727/22861/27151/5273/5104/1471/8996/939/721/5055/10653/51156/25816/1469/280664/684/5269/5176/6622/5271/3700/6423/27344/5973/404203/56925/57119/5045/8710
GOMF_HISTONE_BINDING	GOMF_HISTONE_BINDING	246	-0.537953	-2.13614	1e-10	9.48571e-09	6.96805e-09	9809	tags=59%, list=26%, signal=44%	55196/10927/4869/388951/165918/55355/11137/23468/10541/6046/148479/10847/23515/23038/3717/2956/10524/373861/727866/57713/10157/23476/54737/4298/81611/54617/114803/9958/55705/1106/5928/54828/6595/1163/8467/138474/3621/79710/51147/6830/79685/10527/5585/23133/55206/266812/9733/29117/7158/2332/30827/10943/6944/84954/221656/29057/8089/5977/112869/90378/57680/23234/29128/23198/5927/10498/5253/6749/5929…
GOMF_IMMUNOGLOBULIN_RECEPTOR_BINDING	GOMF_IMMUNOGLOBULIN_RECEPTOR_BINDING	69	0.789575	2.71297	1e-10	9.48571e-09	6.96805e-09	4546	tags=68%, list=12%, signal=60%	3501/100423062/28396/3514/28439/3503/3500/28388/3494/28468/28392/3493/28442/28394/28448/28638/28434/3538/3512/102723169/28391/2242/28424/28423/28449/3539/28454/28420/28395/28444/28450/3497/28452/3507/28412/28461/28401/28834/28464/28408/28445/28400/28639/2268/28426/3502/28409
GOMF_PEPTIDASE_REGULATOR_ACTIVITY	GOMF_PEPTIDASE_REGULATOR_ACTIVITY	228	0.53936	2.16904	1e-10	9.48571e-09	6.96805e-09	4770	tags=35%, list=13%, signal=30%	4057/8740/5266/5918/286204/10406/6590/135228/6691/330/12/284293/302/7076/1474/91662/1475/710/26998/5054/140686/5627/718/9806/857/89766/10392/7980/4504/124857/114769/1293/89932/8530/1992/5265/2192/2621/144568/5118/6690/727/23145/22861/27151/400410/375484/5273/834/5104/1471/8996/939/1512/721/5055/10653/51156/51065/25816/1469/280664/29108/684/5269/5176/26577/6622/5271/3700/6423/27344/5973/404203/569…
GOMF_TRANSCRIPTION_COREGULATOR_ACTIVITY	GOMF_TRANSCRIPTION_COREGULATOR_ACTIVITY	494	-0.431674	-1.83614	1e-10	9.48571e-09	6.96805e-09	10083	tags=51%, list=26%, signal=38%	7110/55827/79039/9441/9967/80063/284252/64216/11043/93624/4869/64324/154150/11036/6867/55818/6047/6880/9612/51548/140290/4793/23568/286205/9282/1859/79084/164684/10847/8648/5071/22992/10432/1788/10524/29915/4863/58160/9611/57713/4294/8554/57649/171023/10157/55758/23309/135112/23476/9139/221895/4204/57805/22980/114803/57708/81603/29079/5195/3146/54856/8148/6595/22938/256643/6605/10401/9439/3281/79…
HP_ABNORMALITY_OF_NEURONAL_MIGRATION	HP_ABNORMALITY_OF_NEURONAL_MIGRATION	481	-0.478079	-2.02739	1e-10	9.48571e-09	6.96805e-09	8902	tags=51%, list=23%, signal=39%	5048/23090/10524/5162/5147/3736/57020/10293/171023/26123/8405/1718/526/80746/112858/51807/4204/55005/4750/26005/22995/57688/8131/23417/2313/8642/10844/7846/81603/5195/2904/23265/28952/5824/9731/23162/440/54888/51124/2619/6605/23299/9439/153241/8450/10733/100151683/5591/23325/10978/1062/9276/29081/57647/200205/29123/91875/23261/6472/8777/167691/1021/2332/25782/22930/85015/51645/79882/2036/6301/751…
HP_ABNORMALITY_OF_THE_NASAL_TIP	HP_ABNORMALITY_OF_THE_NASAL_TIP	334	-0.479259	-1.97384	1e-10	9.48571e-09	6.96805e-09	9186	tags=54%, list=24%, signal=42%	1859/80267/4893/10847/55773/3759/10524/1741/5147/65109/26123/10075/8405/1654/526/9757/54870/178/55869/4204/26005/57688/1183/91137/112939/57003/10844/3313/6605/8450/2137/81887/100151683/51317/2182/51780/29081/85358/55181/23133/9131/5515/5573/23261/23126/8777/3756/2332/25782/22930/8567/3054/473/23314/5813/7518/5977/5915/1822/7528/22827/284058/2317/3190/5144/11011/6492/27316/9853/10084/6872/10651/66…
HP_ABNORMALITY_OF_UPPER_LIP_VERMILLION	HP_ABNORMALITY_OF_UPPER_LIP_VERMILLION	385	-0.545534	-2.27822	1e-10	9.48571e-09	6.96805e-09	9228	tags=57%, list=24%, signal=44%	8473/1859/80267/23258/79813/9382/2571/3759/5373/1741/23221/57020/65109/10075/79796/526/54870/178/23556/55869/4204/22995/57688/1183/8924/91137/8642/1106/4952/10844/5518/129563/23162/6595/54888/51124/2619/6605/81887/100151683/5591/10978/9276/83479/27125/2182/51780/92335/29081/4089/6201/8493/29123/145173/1855/23126/6472/8243/1021/3756/23241/10943/3054/10020/129285/4774/3778/23314/5308/5813/5977/1081…
HP_ABNORMAL_AGGRESSIVE_IMPULSIVE_OR_VIOLENT_BEHAVIOR	HP_ABNORMAL_AGGRESSIVE_IMPULSIVE_OR_VIOLENT_BEHAVIOR	356	-0.479993	-1.98739	1e-10	9.48571e-09	6.96805e-09	9248	tags=53%, list=24%, signal=40%	54517/1859/5281/79813/10847/6532/341208/1788/10524/3612/3736/4781/8405/1654/79581/4204/2653/22995/6844/1183/8924/8642/1106/4952/81603/56896/3356/2904/6595/7248/6605/92609/8450/51132/7343/9568/51780/29081/10165/85358/166378/55181/7415/9320/3188/23261/23126/6472/2332/80185/8567/2036/6301/473/23314/7086/5977/26960/4784/6326/84623/1213/55870/64601/5530/55904/8242/6492/25836/9853/6602/1778/9759/57492/…
HP_ABNORMAL_ATRIAL_ARRANGEMENT	HP_ABNORMAL_ATRIAL_ARRANGEMENT	46	0.81323	2.606	1e-10	9.48571e-09	6.96805e-09	4022	tags=65%, list=11%, signal=58%	92749/2302/352909/54768/51364/54970/10309/85016/1767/1770/200373/89765/79925/8701/123872/115399/51314/139212/27019/246176/345643/85478/55036/6674/374407/345895/161582/388389/2622/221421
HP_ABNORMAL_CORTICAL_GYRATION	HP_ABNORMAL_CORTICAL_GYRATION	400	-0.511774	-2.14441	1e-10	9.48571e-09	6.96805e-09	8469	tags=50%, list=22%, signal=40%	8405/1718/526/80746/112858/51807/4204/55005/4750/26005/22995/8131/23417/2313/8642/10844/7846/81603/5195/2904/23265/5824/9731/23162/440/54888/51124/2619/6605/23299/9439/153241/8450/10733/100151683/5591/23325/10978/1062/9276/29081/57647/200205/91875/23261/6472/8777/1021/25782/22930/51645/79882/2036/6301/7518/5977/5296/5610/26960/348180/148789/4784/1822/4659/6326/4001/84623/1213/55870/203068/10464/1…
HP_ABNORMAL_SPERM_MOTILITY	HP_ABNORMAL_SPERM_MOTILITY	74	0.764853	2.66122	1e-10	9.48571e-09	6.96805e-09	4119	tags=64%, list=11%, signal=57%	92749/2302/352909/54768/51364/286464/118491/54970/10309/85016/89876/117144/375307/1767/1770/200373/89765/79925/255101/8701/317719/79846/83894/123872/200162/115399/51314/139212/27019/246176/345643/146754/159686/85478/55036/6674/374407/345895/80114/755/201134/161582/388389/161497/2622/221421/676
HP_ABNORMAL_SPUTUM	HP_ABNORMAL_SPUTUM	107	0.656509	2.41852	1e-10	9.48571e-09	6.96805e-09	4236	tags=46%, list=11%, signal=41%	92749/6338/2302/6340/352909/54768/5657/51364/4015/54970/10309/85016/1767/1770/200373/1289/89765/79925/3586/8701/56244/123872/115399/51314/139212/64581/27019/246176/345643/85478/355/84818/6337/8076/55036/2212/6674/374407/345895/26191/1281/10568/161582/388389/1493/2622/221421/6775/51752
HP_ABSENT_SPEECH	HP_ABSENT_SPEECH	322	-0.516016	-2.11663	1e-10	9.48571e-09	6.96805e-09	9408	tags=55%, list=25%, signal=42%	6134/3376/79876/1859/5281/774/8604/23258/10847/27183/23221/3658/23116/10075/57194/23556/54802/51807/4204/55005/26005/57688/1183/112939/57003/5518/56896/2904/55157/6595/57038/2619/6605/92609/8450/2137/81887/7343/10978/9568/92335/65993/8925/166378/51728/94005/3188/23126/8243/3756/57231/22907/25782/51645/2806/10943/3735/473/55768/80856/23314/5813/7086/5977/5610/10815/51633/4784/7528/4001/6904/55870/…
HP_AIRWAY_OBSTRUCTION	HP_AIRWAY_OBSTRUCTION	110	0.640692	2.35844	1e-10	9.48571e-09	6.96805e-09	4022	tags=48%, list=11%, signal=43%	92749/2626/6338/2302/6340/1482/352909/54768/5657/51364/54970/10309/85016/1767/1770/200373/89765/79925/8701/56244/123872/115399/2627/51314/4000/139212/1535/2261/5265/27019/246176/345643/85478/3162/653361/6337/55036/6674/4312/374407/345895/4689/26191/2161/6662/4688/4256/7454/161582/388389/1493/2622/221421
HP_APLASIA_HYPOPLASIA_OF_THE_SPLEEN	HP_APLASIA_HYPOPLASIA_OF_THE_SPLEEN	80	0.689122	2.42503	1e-10	9.48571e-09	6.96805e-09	4111	tags=50%, list=11%, signal=45%	92749/2302/352909/54768/51364/326/54970/10309/85016/1767/1770/200373/89765/79925/8701/123872/115399/51314/79867/139212/27019/246176/345643/85478/79600/55036/84314/6674/374407/345895/79583/54809/80776/284086/161582/388389/27077/2622/221421/91147
HP_CHRONIC_RHINITIS	HP_CHRONIC_RHINITIS	50	0.787	2.56644	1e-10	9.48571e-09	6.96805e-09	4022	tags=64%, list=11%, signal=57%	92749/2302/352909/54768/51364/54970/10309/85016/1767/1770/200373/89765/79925/8701/29887/123872/115399/51314/10312/139212/27019/246176/345643/85478/55036/6674/374407/345895/161582/388389/2622/221421
HP_DELAYED_GROSS_MOTOR_DEVELOPMENT	HP_DELAYED_GROSS_MOTOR_DEVELOPMENT	329	-0.467866	-1.91774	1e-10	9.48571e-09	6.96805e-09	9155	tags=53%, list=24%, signal=41%	60482/57165/79813/9382/4359/90522/5048/1795/57020/7840/51095/10075/8405/57194/1737/4204/57688/8924/4047/5518/56896/271/28982/23162/81570/6595/1785/92609/2137/51132/10978/9568/51780/64432/6390/5515/6095/9320/51728/6472/8243/57231/22907/25782/22930/8567/23241/51520/10943/3735/7707/55768/3778/2521/5977/5430/10815/26960/63931/51633/2617/6326/1656/7528/4001/85021/128486/3190/23534/274/128989/25930/727…
HP_DOWNSLANTED_PALPEBRAL_FISSURES	HP_DOWNSLANTED_PALPEBRAL_FISSURES	475	-0.464423	-1.97024	1e-10	9.48571e-09	6.96805e-09	10478	tags=58%, list=28%, signal=42%	10269/116442/5159/207/2248/4329/10743/4247/673/3737/29920/1009/2733/3064/7469/55627/6223/1146/11043/29998/64324/55593/54453/84317/6949/7532/78989/23312/90121/79876/54517/80267/774/4893/9382/2571/5048/9652/10524/1741/1795/4781/57020/10293/65109/10075/8405/22800/1718/526/4598/4204/6234/22995/57688/1183/2313/699/9343/5518/4853/8867/56896/271/28952/23162/6595/5605/8450/51132/10733/100151683/1062/2712…
HP_FEMALE_INFERTILITY	HP_FEMALE_INFERTILITY	57	0.759477	2.53796	1e-10	9.48571e-09	6.96805e-09	4022	tags=56%, list=11%, signal=50%	92749/2302/352909/54768/51364/54970/10309/85016/1767/1770/200373/89765/79925/8701/123872/115399/51314/139212/27019/246176/345643/85478/55036/6674/374407/283677/345895/1588/161582/388389/2622/221421
HP_GENERALIZED_ONSET_SEIZURE	HP_GENERALIZED_ONSET_SEIZURE	338	-0.469591	-1.93301	1e-10	9.48571e-09	6.96805e-09	9451	tags=52%, list=25%, signal=39%	51294/23312/6134/22872/1351/1859/3651/79813/2571/5048/1741/56978/3736/6389/65109/7840/80746/54802/378884/4204/1183/1106/81603/149371/2904/28962/80224/6595/54888/51124/9439/2137/100151683/23325/9568/24137/2182/55210/6390/166378/348980/22796/91875/427/8243/7957/79882/2036/3054/6301/3735/55768/80856/3778/23314/5813/10815/26960/10299/148789/6326/284058/84623/2071/2055/6904/3190/2961/1213/55870/128989…
HP_HYPOPLASIA_OF_THE_CORPUS_CALLOSUM	HP_HYPOPLASIA_OF_THE_CORPUS_CALLOSUM	488	-0.470258	-2.00252	1e-10	9.48571e-09	6.96805e-09	9755	tags=53%, list=26%, signal=40%	2671/57582/23400/51098/84879/9361/55593/23312/8050/128869/79876/91949/1859/57165/2972/79813/55773/2571/90522/5048/6657/23221/5162/5147/6709/3736/171023/23116/10075/11340/1654/80746/23511/23556/1349/55005/26005/57688/6844/1183/4047/8642/10844/7846/81603/5518/8867/149371/271/2904/23265/55157/1615/23162/440/54888/51124/5605/6605/23299/9439/153241/23065/8450/2137/100151683/5591/7343/23325/10978/9276/…
HP_INTELLECTUAL_DISABILITY_MILD	HP_INTELLECTUAL_DISABILITY_MILD	411	-0.456725	-1.91148	1e-10	9.48571e-09	6.96805e-09	9085	tags=51%, list=24%, signal=39%	2972/10847/4668/5888/9382/5048/9652/6729/1788/57502/1795/65109/10075/10157/23309/178/1737/4204/2072/92935/1183/38/9150/56896/2904/1615/23162/6595/54888/51621/9439/51132/100151683/23325/9568/488/23133/9320/91875/23261/2074/23126/8243/1021/2332/25782/8567/79882/103/2036/10020/6301/3778/7086/10815/26960/4591/10984/57599/148789/4784/1656/7528/284058/84623/1213/55870/3897/274/64601/25930/7273/5530/559…
HP_INTELLECTUAL_DISABILITY_MODERATE	HP_INTELLECTUAL_DISABILITY_MODERATE	250	-0.527889	-2.10034	1e-10	9.48571e-09	6.96805e-09	7595	tags=51%, list=20%, signal=41%	6519/54888/6605/51621/9439/8450/100151683/23325/2182/85358/166378/29123/91875/6472/2332/80185/79882/2036/3054/6301/23314/5977/10815/26960/148789/4784/7528/22827/284058/84623/6904/9581/3190/2961/1213/55870/9918/3897/64601/5530/79791/27316/6872/6602/55280/1778/91801/57492/283489/10369/51109/23001/57187/6418/57551/5528/389856/7592/10297/324/3340/196528/10735/80055/9354/8289/10283/57465/547/23043/113…
HP_INTELLECTUAL_DISABILITY_SEVERE	HP_INTELLECTUAL_DISABILITY_SEVERE	421	-0.498017	-2.08748	1e-10	9.48571e-09	6.96805e-09	9430	tags=53%, list=25%, signal=40%	55967/6134/8050/128869/4705/79876/4724/1859/5281/3651/2972/79813/4668/55773/27183/4704/5048/1788/10524/1741/6709/6389/65109/171023/23476/55869/1737/4204/26005/22995/1183/38/112939/8642/7846/56896/2904/6595/54888/6605/51621/9439/92609/5191/8450/7343/23325/9276/2182/91942/8925/29081/166378/3954/91875/23126/6472/8243/1021/3756/57231/80185/25782/22930/51645/122553/79882/2036/2806/4720/3054/6301/23314…
HP_INTERICTAL_EEG_ABNORMALITY	HP_INTERICTAL_EEG_ABNORMALITY	298	-0.503537	-2.03911	1e-10	9.48571e-09	6.96805e-09	8203	tags=48%, list=22%, signal=38%	378884/4204/56910/8131/1183/91137/112939/1106/10844/81603/8867/149371/2904/440/54888/51124/9439/92609/4190/23325/9568/92335/166378/348980/55699/91875/94005/8243/7957/79882/3054/6301/3778/10815/26960/51112/148789/6326/221692/284058/2055/1213/4905/25930/9440/5530/4915/79791/60558/56947/523/29968/91801/116150/10128/6529/10297/3340/2782/80055/9354/8218/26999/16/57094/950/10564/57465/6833/9373/547/230…
HP_MOTOR_SEIZURE	HP_MOTOR_SEIZURE	342	-0.467115	-1.92139	1e-10	9.48571e-09	6.96805e-09	9745	tags=53%, list=26%, signal=40%	57582/1203/9361/64324/51294/23312/6134/1351/1859/3651/79813/2571/26275/5048/56978/6709/3736/6389/80746/54802/51807/378884/4204/8131/1183/1106/81603/149371/2904/23265/6595/7248/54888/51124/9439/2137/100151683/23325/9568/92335/6390/166378/57647/348980/22796/91875/23261/427/8243/7957/51645/79882/2036/2639/6301/3735/129285/55768/80856/3778/5813/64780/10815/26960/51112/148789/6326/221692/284058/84623/…
HP_NASAL_CONGESTION	HP_NASAL_CONGESTION	49	0.786954	2.55845	1e-10	9.48571e-09	6.96805e-09	4022	tags=65%, list=11%, signal=58%	92749/2302/352909/54768/51364/54970/10309/85016/1767/1770/200373/89765/79925/8701/123872/115399/51314/2697/139212/415/27019/246176/345643/85478/55036/6674/374407/345895/161582/388389/2622/221421
HP_POLYMICROGYRIA	HP_POLYMICROGYRIA	255	-0.499393	-1.99054	1e-10	9.48571e-09	6.96805e-09	8436	tags=48%, list=22%, signal=38%	1718/526/112858/51807/4204/26005/8131/7846/5195/2904/5824/9731/23162/54888/2619/23299/9439/153241/8450/23325/57647/200205/91875/6472/25782/22930/79882/2036/6301/5296/5610/26960/148789/1822/4659/84623/1213/55870/203068/10464/5530/79791/25776/6997/1778/523/29968/91801/3295/283489/10369/10243/23545/6418/57551/9896/403/284403/3340/2782/80055/5728/9354/9786/5830/23512/57465/50937/547/23043/55777/57102…
HP_RECURRENT_BACTERIAL_INFECTIONS	HP_RECURRENT_BACTERIAL_INFECTIONS	171	0.609563	2.37648	1e-10	9.48571e-09	6.96805e-09	5664	tags=50%, list=15%, signal=43%	92749/2626/6338/2302/6340/1482/352909/54768/629/51364/729/54970/10309/85016/3426/1767/3559/1991/1770/200373/89765/79925/730/8547/29851/10804/8701/3909/22806/123872/718/115399/2627/51314/10312/2706/139212/1535/27019/246176/2672/345643/1675/3918/3507/85478/653361/6337/727/5873/55036/931/6674/374407/345895/54809/1053/4860/4688/3689/7454/83706/161582/4261/388389/974/7852/2622/695/221421/2623/7535/138…
HP_RHINITIS	HP_RHINITIS	73	0.705192	2.4474	1e-10	9.48571e-09	6.96805e-09	4022	tags=51%, list=11%, signal=45%	92749/2302/352909/54768/51364/54970/10309/85016/1767/1991/1770/200373/89765/79925/8701/29887/123872/115399/51314/10312/1621/139212/27019/246176/2672/345643/85478/55036/6674/374407/345895/3425/161582/4261/388389/2622/221421
HP_SHORT_ATTENTION_SPAN	HP_SHORT_ATTENTION_SPAN	460	-0.437752	-1.84905	1e-10	9.48571e-09	6.96805e-09	8860	tags=49%, list=23%, signal=38%	6729/2956/6224/10524/1741/1795/65109/10075/10157/57194/23309/23476/55869/4204/1183/8924/2313/1106/4952/10528/8867/56896/1027/23162/6595/7248/54888/51729/2619/9439/51132/23325/51317/2182/51780/29081/8493/9320/348980/91875/3188/2177/6472/8243/2332/8567/79882/3054/10020/6301/129285/473/3778/23314/5813/7086/375/84138/26960/148789/57589/4659/6326/1656/7528/284058/1213/64682/1678/25930/5530/4915/11011/…
HP_SMOOTH_PHILTRUM	HP_SMOOTH_PHILTRUM	182	-0.545525	-2.09617	1e-10	9.48571e-09	6.96805e-09	9408	tags=60%, list=25%, signal=45%	6134/128869/91949/54517/1859/10847/9382/2571/23221/1795/10075/10157/79796/8405/54870/23556/2313/10844/55012/56896/129563/23162/6595/54888/51132/5000/55181/8882/29123/9320/8243/8567/10943/10020/473/7707/3778/23314/57539/1656/22827/51013/25930/55904/8242/8546/523/2186/23001/285175/23545/1193/27161/10484/10735/23291/9373/26057/9969/22884/9968/55906/6558/3192/8943/5885/26115/10472/56992/7358/55770/23…
HP_STEREOTYPY	HP_STEREOTYPY	252	-0.508883	-2.02703	1e-10	9.48571e-09	6.96805e-09	8189	tags=52%, list=22%, signal=41%	4204/6844/8924/112939/4952/56896/2904/6595/7248/54888/9439/2137/23325/9568/85358/166378/3954/7415/91875/3188/23126/6472/8243/2332/80185/8567/122553/79882/2036/6301/473/7086/10815/26960/148789/1656/4001/22827/84623/6904/1213/7468/55870/5530/4915/79791/1778/9759/91801/283489/10369/6121/57187/6418/4208/57551/5528/1107/23435/1387/3340/196528/80055/9354/80232/4677/23291/26137/547/23043/10277/54413/557…
HP_THIN_UPPER_LIP_VERMILION	HP_THIN_UPPER_LIP_VERMILION	273	-0.602927	-2.42902	1e-10	9.48571e-09	6.96805e-09	9408	tags=64%, list=25%, signal=49%	6134/128869/8473/1859/80267/9382/2571/3759/5373/1741/23221/57020/65109/10075/79796/526/54870/178/23556/55869/4204/22995/1183/8924/1106/4952/10844/23162/6595/6605/81887/100151683/5591/10978/9276/27125/2182/51780/29081/4089/8493/29123/145173/1855/23126/6472/8243/1021/23241/3054/10020/4774/3778/23314/5308/5813/5977/10815/51633/1822/22827/1213/5144/8242/6492/1642/25836/10084/6872/8546/6602/1911/23310…
HP_THIN_VERMILION_BORDER	HP_THIN_VERMILION_BORDER	387	-0.529893	-2.21196	1e-10	9.48571e-09	6.96805e-09	9248	tags=59%, list=24%, signal=45%	54517/8473/1859/80267/10847/9382/2571/3759/5373/1741/23221/1795/57020/65109/10075/79796/8405/526/54870/23476/178/23556/55869/4204/22995/1183/8924/1106/4952/10844/55012/4853/56896/23162/6595/6605/51132/81887/100151683/5591/10978/9276/27125/2182/51780/29081/4089/8493/29123/9320/55699/2074/145173/1855/23126/6472/8243/1021/2332/80185/22930/8567/23241/3054/10020/4774/3778/23314/5308/5813/7518/5977/108…
HP_UPSLANTED_PALPEBRAL_FISSURE	HP_UPSLANTED_PALPEBRAL_FISSURE	269	-0.504086	-2.02037	1e-10	9.48571e-09	6.96805e-09	10547	tags=61%, list=28%, signal=44%	8504/55159/546/10087/79728/10743/6638/10459/29920/7025/29998/55120/84879/5889/4724/91949/1859/79813/5888/9382/2571/5373/1741/171023/10075/54870/23556/4204/2072/26005/22995/8924/4952/10844/5195/9343/28952/5824/23162/5191/9276/8925/29081/55210/23133/29123/9320/145173/1855/3043/2177/8243/57697/1021/83990/129285/473/7707/5813/7518/2178/348180/4784/57539/4659/4001/22827/284058/6904/1213/203068/11011/3…
HP_APLASIA_HYPOPLASIA_OF_THE_CEREBELLUM	HP_APLASIA_HYPOPLASIA_OF_THE_CEREBELLUM	458	-0.428507	-1.80842	1.05431e-10	9.91238e-09	7.28147e-09	9102	tags=49%, list=24%, signal=38%	4893/23258/2972/79813/4668/27183/9382/5048/6657/23090/5373/9640/23221/5162/5147/57020/8241/171023/26123/23116/11340/526/80746/23476/4598/23556/112858/55869/4750/26005/92935/9939/27238/91137/8642/699/7846/5518/56896/23265/28952/9731/23162/2077/57038/440/51124/4361/5605/6605/23299/153241/10733/100151683/5591/4190/1062/8925/55210/57647/3954/6095/3188/23261/2074/92667/167691/8243/57231/25782/22930/85…
HP_WHEEZING	HP_WHEEZING	54	0.755225	2.49218	1.15869e-10	1.07982e-08	7.93218e-09	4325	tags=67%, list=11%, signal=59%	92749/6338/2302/6340/352909/54768/51364/54970/10309/85016/1767/1770/200373/89765/79925/8701/123872/115399/51314/139212/5265/27019/246176/345643/85478/6337/55036/6674/374407/345895/5205/161582/388389/2622/221421/2214
HP_DYSKINESIA	HP_DYSKINESIA	239	-0.497471	-1.97141	1.19233e-10	1.1015e-08	8.09145e-09	11456	tags=59%, list=30%, signal=42%	28960/10533/5155/79751/65018/9255/10559/80025/4436/22909/5395/23040/90417/79947/3097/7430/4072/116442/51185/6314/3737/80153/23400/7532/23312/79876/4724/774/5071/90522/2956/6224/3658/3736/23317/1654/80746/38/81603/8867/2904/54888/4361/9439/23325/55737/348980/51728/91875/4714/10463/79882/2036/4720/6301/3778/8575/5813/26960/148789/6326/84623/1213/55870/5530/4915/1981/79791/7345/1778/523/91801/116150…
GOBP_NEGATIVE_REGULATION_OF_HYDROLASE_ACTIVITY	GOBP_NEGATIVE_REGULATION_OF_HYDROLASE_ACTIVITY	360	0.455393	1.90937	1.25263e-10	1.14723e-08	8.42737e-09	4859	tags=29%, list=13%, signal=26%	4057/8740/5266/301/5918/286204/10406/3958/5806/6590/135228/6691/330/12/145376/284293/1378/51129/2810/302/9104/960/5076/7076/1474/1475/710/26998/7422/5054/79661/728113/5329/140686/2168/4318/50848/5627/718/5997/9806/2644/84152/3001/7980/4504/124857/114769/1293/89932/8530/1992/5265/4102/2621/144568/7448/7057/10253/22925/6690/727/27151/57718/375484/5273/5104/1471/8996/5743/939/815/341/51657/721/5055/…
HP_LARGE_FACE	HP_LARGE_FACE	278	-0.486591	-1.96488	1.7512e-10	1.59015e-08	1.1681e-08	10743	tags=59%, list=28%, signal=43%	55252/4633/25886/4088/375790/116442/57545/4649/207/2248/4703/10743/673/4337/3064/1161/1146/11043/79912/64324/84317/6134/128869/54517/60482/23090/5373/5147/1795/4781/10293/65109/171023/26123/10075/1654/2072/1183/4952/56896/9731/23162/54888/5605/153241/2137/51132/92335/8925/55210/23133/29123/9320/23261/2074/145173/57231/2332/8567/4774/3778/23314/5813/7518/9049/51633/57589/4784/4659/1656/284058/2317…
GOCC_PRESYNAPSE	GOCC_PRESYNAPSE	490	-0.420976	-1.79059	1.80776e-10	1.6276e-08	1.19561e-08	9178	tags=47%, list=24%, signal=36%	23673/2066/51138/80331/115207/5071/6532/351/10611/2571/57555/54910/4218/133308/57502/55327/10772/3736/1949/6539/2901/11311/2913/6546/2823/7732/6844/1183/84966/2983/8867/85461/3356/8417/25957/115677/11331/11037/192683/10882/1785/1184/23176/22848/5869/10987/29081/11021/11255/1500/55737/84937/23513/84446/4908/1855/26059/3756/2332/440279/26503/255057/5030/6455/9912/64780/22895/10815/25837/4735/5217/6…
GOBP_POSITIVE_REGULATION_OF_CELL_ADHESION	GOBP_POSITIVE_REGULATION_OF_CELL_ADHESION	442	0.427533	1.83408	1.88599e-10	1.68376e-08	1.23686e-08	6117	tags=38%, list=16%, signal=32%	8740/6288/970/29984/301/6281/6347/1295/8784/64332/6385/3675/1378/3381/10563/3976/2266/3559/1991/7784/960/30008/1842/10076/51206/2064/8744/27177/2013/29851/10630/3586/3491/9435/10164/2625/3600/7422/284/5329/3569/6469/407019/5979/55423/50848/10272/9806/857/3552/729230/80380/101/4192/55604/1960/3574/29126/3606/7292/3956/3932/3553/84807/8651/9780/2056/10288/1511/6352/6237/2039/8764/240/1326/3575/861/…
HP_CEREBELLAR_HYPOPLASIA	HP_CEREBELLAR_HYPOPLASIA	386	-0.443968	-1.85293	1.96134e-10	1.73644e-08	1.27556e-08	9102	tags=49%, list=24%, signal=38%	4893/23258/2972/79813/27183/9382/5048/23090/5373/23221/5162/5147/57020/8241/171023/26123/23116/11340/526/80746/23556/112858/4750/26005/92935/9939/91137/8642/699/7846/5518/56896/23265/28952/9731/23162/2077/57038/440/51124/4361/5605/6605/23299/153241/5591/4190/1062/8925/55210/57647/6095/3188/23261/2074/92667/57231/25782/22930/51645/2806/157680/129285/473/5977/27107/10984/148789/55074/4784/1822/5753…
HP_ABNORMALITY_OF_THE_FONTANELLES_OR_CRANIAL_SUTURES	HP_ABNORMALITY_OF_THE_FONTANELLES_OR_CRANIAL_SUTURES	396	-0.439181	-1.83724	2.08756e-10	1.82103e-08	1.3377e-08	8668	tags=46%, list=23%, signal=36%	57020/10293/8241/171023/185/23116/10075/10157/7046/79796/526/23511/4598/22995/57688/50506/9791/8642/5195/5518/4853/149371/56896/28952/5824/2077/54888/79158/153241/2137/10733/100151683/1062/27125/4488/5000/8925/197131/9131/29123/2074/145173/1855/2073/129285/473/5813/5977/7067/10984/4784/23594/57539/1656/7528/284058/2071/84168/4998/2317/3190/2961/538/5881/5530/11011/3981/1642/23592/10651/6602/523/1…
HP_HYPSARRHYTHMIA	HP_HYPSARRHYTHMIA	188	-0.535224	-2.0597	2.1038e-10	1.82103e-08	1.3377e-08	9435	tags=55%, list=25%, signal=41%	7532/23312/79876/774/2571/26275/5048/6709/3736/378884/8131/112939/81603/8867/149371/2904/440/54888/51124/9439/92609/4190/23325/9568/166378/348980/55699/91875/8243/7957/79882/3054/6301/51112/148789/6326/221692/1213/25930/9440/5530/4915/79791/60558/56947/523/91801/116150/10297/3340/80055/9354/26999/16/10564/6833/9373/547/23043/2775/57102/3785/25977/22866/6558/773/8452/7358/26227/84340/6711/84896/83…
GOBP_IMMUNE_RESPONSE_REGULATING_SIGNALING_PATHWAY	GOBP_IMMUNE_RESPONSE_REGULATING_SIGNALING_PATHWAY	467	0.421126	1.82237	2.10831e-10	1.82103e-08	1.3377e-08	5923	tags=36%, list=16%, signal=30%	4057/3501/100423062/3958/28396/3514/28439/3503/3500/3783/330/28388/64332/3494/2213/1378/28468/28392/3493/728/28442/28394/28448/28638/53347/28434/3538/50852/2625/102723169/4068/80216/28391/2358/56244/857/28424/79132/57402/28423/5074/28449/10392/3702/3539/28454/28420/926/3932/84807/55024/3303/28395/28444/64581/1535/28450/10288/64005/2672/2357/929/3497/100126333/3929/28452/3507/54900/10451/27202/284…
GOBP_PROTEIN_MODIFICATION_BY_SMALL_PROTEIN_REMOVAL	GOBP_PROTEIN_MODIFICATION_BY_SMALL_PROTEIN_REMOVAL	175	-0.53753	-2.05377	2.25153e-10	1.92906e-08	1.41705e-08	12696	tags=62%, list=33%, signal=42%	7347/29761/51720/55793/220213/56957/64708/7375/56943/84142/10629/23252/2873/27005/57602/117143/10868/56970/10208/54491/23032/84640/6314/29843/90268/7398/8665/93624/55593/84132/6880/51138/401447/5071/10213/79184/9097/57646/9577/171023/8314/10920/84196/8287/55031/114803/9958/55611/219333/9099/161725/23450/84749/6874/10987/7415/9733/6472/51035/26054/8078/100170841/85015/23358/10713/112869/83737/2332…
GOBP_CHROMATIN_REMODELING	GOBP_CHROMATIN_REMODELING	264	-0.491568	-1.96735	2.37584e-10	2.01928e-08	1.48333e-08	9933	tags=53%, list=26%, signal=39%	64431/152485/93624/4869/3009/388951/55355/9675/3070/10541/54145/54623/2099/6046/8357/10847/23081/158983/93973/373861/29915/8349/23476/4298/81611/54617/126961/114803/50809/57708/5928/54891/6595/6605/9271/8467/56916/10036/6830/9112/3183/554313/8354/266812/9733/3054/6944/84954/8284/473/23314/8089/29994/57680/23234/57504/7528/10014/23198/5927/8364/6749/11176/9025/8242/11198/6602/337874/9759/4798/7991…
GOBP_CYTOPLASMIC_TRANSLATION	GOBP_CYTOPLASMIC_TRANSLATION	148	-0.569579	-2.13364	2.67299e-10	2.2538e-08	1.6556e-08	11976	tags=73%, list=31%, signal=50%	6164/6193/6231/6203/6222/8668/8562/6141/6169/1983/6160/6171/56339/6194/6218/6154/6227/6204/6223/4736/6134/6189/6147/6152/6136/285381/6224/10605/6132/3184/7311/6165/6234/6230/6233/54505/6137/51611/6175/6232/6155/51389/6133/51441/6210/6168/6206/6202/728689/6159/6188/6144/6201/80315/23521/6205/6130/6139/8891/2332/6143/220717/6191/1802/6135/6228/6217/1974/6170/23708/6173/55854/6167/6235/1981/9349/612…
HP_DYSPHAGIA	HP_DYSPHAGIA	463	-0.423737	-1.79138	2.98605e-10	2.49793e-08	1.83494e-08	7932	tags=42%, list=21%, signal=33%	999/10528/8867/56896/2904/10133/65055/55975/2619/5605/51132/3145/7343/91942/64432/6390/146057/7415/29123/55737/427/4714/255928/92667/1739/8243/2332/8567/103/2036/2639/9217/4720/26235/473/55768/23314/8575/4626/2521/120/26960/51112/1822/7528/4001/22827/85021/84623/283446/2055/6904/1213/55870/538/128989/1678/116461/9440/5530/1981/10939/6872/56947/6997/1778/283489/10059/10369/2131/83480/10128/6418/74…
HP_ABNORMAL_VENA_CAVA_MORPHOLOGY	HP_ABNORMAL_VENA_CAVA_MORPHOLOGY	64	0.707161	2.39983	3.29762e-10	2.73703e-08	2.01057e-08	4022	tags=48%, list=11%, signal=43%	92749/2302/352909/54768/51364/7490/54970/10309/85016/1767/1770/200373/89765/79925/8701/123872/115399/51314/139212/27019/246176/345643/85478/55036/6674/374407/345895/161582/388389/2622/221421
GOBP_POSITIVE_REGULATION_OF_LEUKOCYTE_CELL_CELL_ADHESION	GOBP_POSITIVE_REGULATION_OF_LEUKOCYTE_CELL_CELL_ADHESION	241	0.494441	2.0028	3.35369e-10	2.76199e-08	2.02891e-08	6117	tags=45%, list=16%, signal=38%	8740/970/301/6347/64332/1378/3559/1991/7784/960/8744/27177/29851/9435/10164/2625/3600/3569/6469/55423/857/3552/729230/80380/101/4192/1960/3574/29126/3606/7292/3956/3932/3553/84807/8651/2056/10288/6352/8764/240/1326/3575/861/259307/912/3485/3280/916/160365/3122/939/3718/26191/4860/3120/177/9466/3108/3689/3127/8631/50943/972/84868/29108/3109/64926/3111/2736/923/9308/942/283234/399/7409/7535/5777/65…
GOBP_POSITIVE_REGULATION_OF_CELL_CELL_ADHESION	GOBP_POSITIVE_REGULATION_OF_CELL_CELL_ADHESION	287	0.478602	1.96346	3.72138e-10	3.04122e-08	2.23403e-08	6117	tags=44%, list=16%, signal=37%	8740/970/301/6347/64332/1378/10563/2266/3559/1991/7784/960/10076/51206/8744/27177/29851/10630/3586/9435/10164/2625/3600/5329/3569/6469/55423/50848/10272/857/3552/729230/80380/101/4192/1960/3574/29126/3606/7292/3956/3932/3553/84807/8651/9780/2056/10288/1511/6352/2039/8764/240/1326/3575/861/259307/912/3485/3280/916/160365/3122/939/3718/26191/4860/3120/177/84034/9466/3108/3689/3127/8631/50943/972/84…
GOBP_MICROTUBULE_BUNDLE_FORMATION	GOBP_MICROTUBULE_BUNDLE_FORMATION	112	0.614943	2.27389	3.76441e-10	3.05217e-08	2.24207e-08	4022	tags=46%, list=11%, signal=41%	92749/284076/84229/2302/387885/352909/54768/51364/126820/286464/54970/79864/89876/1767/25876/348807/89765/85452/79925/51673/255101/27285/154313/79846/123872/2242/200162/80217/54777/136332/139212/84722/27019/246176/56171/146754/79819/159686/85478/55036/6674/374407/79989/345895/399949/84223/161582/388389/26140/2622/221421
GOBP_MEMBRANE_INVAGINATION	GOBP_MEMBRANE_INVAGINATION	133	0.583906	2.19494	3.79223e-10	3.05217e-08	2.24207e-08	4571	tags=47%, list=12%, signal=41%	8685/3501/100423062/28396/3514/28439/3503/3500/28388/3494/2213/28468/28392/3493/28442/28394/28448/28638/28434/3538/102723169/28391/718/28424/28423/28449/3539/28454/28420/28395/28444/64581/28450/3497/10347/55113/28452/3507/7057/3684/28412/28461/28401/19/28834/28464/2209/3673/28408/28445/3689/28400/54209/28639/4481/84466/28426/399/5880/3502/28409/11314
HP_LONG_PHILTRUM	HP_LONG_PHILTRUM	397	-0.439098	-1.83797	4.04561e-10	3.22964e-08	2.37244e-08	9102	tags=51%, list=24%, signal=40%	4893/2972/3636/9382/2571/9652/79184/5373/1741/1795/4781/65109/10075/79796/526/23476/23556/1349/55869/4204/92935/1183/2313/1106/4952/55012/4853/56896/23265/23162/6595/5605/79158/2137/51132/100151683/5591/27125/2182/29081/85358/55181/29123/9320/55699/23261/2074/145173/1855/6472/8243/3756/57231/8567/55714/3054/10020/3735/129285/473/3778/23314/10815/51633/57589/1822/57539/4659/1656/4001/22827/84168/1…
GOBP_RESPONSE_TO_FUNGUS	GOBP_RESPONSE_TO_FUNGUS	64	0.70551	2.39422	4.07352e-10	3.22964e-08	2.37244e-08	5311	tags=39%, list=14%, signal=34%	4057/5919/5322/6279/5806/4353/6280/57817/1991/6283/1669/1668/383/64581/1511/64806/84659/6688/388325/695/10578/23406/170482/1113/10417
HP_TRANSPOSITION_OF_THE_GREAT_ARTERIES	HP_TRANSPOSITION_OF_THE_GREAT_ARTERIES	71	0.697938	2.4153	5.85147e-10	4.60489e-08	3.38267e-08	4022	tags=51%, list=11%, signal=45%	92749/2626/2302/1482/352909/54768/51364/7490/54970/10309/85016/1767/1770/200373/89765/79925/8701/123872/115399/2627/51314/4000/139212/27019/246176/345643/85478/55036/6674/374407/345895/220136/161582/388389/2622/221421
HP_EPILEPTIC_SPASM	HP_EPILEPTIC_SPASM	196	-0.519354	-2.00222	6.51379e-10	5.08842e-08	3.73787e-08	8942	tags=55%, list=23%, signal=42%	2571/26275/5048/6709/3736/80746/51807/4204/8131/1183/81603/2904/6595/7248/54888/9439/100151683/23325/9568/92335/166378/57647/91875/427/8243/51645/79882/2036/2639/6301/55768/5813/26960/51112/148789/6326/221692/84623/6904/1213/4905/55870/128989/116461/25930/5530/4915/79791/60558/56947/1778/29968/91801/283489/10369/6418/57551/253959/10297/3340/80055/9354/547/23043/2775/55777/57102/9024/3785/6558/724…
HP_RECURRENT_SINOPULMONARY_INFECTIONS	HP_RECURRENT_SINOPULMONARY_INFECTIONS	58	0.725696	2.43894	7.02413e-10	5.40928e-08	3.97357e-08	4022	tags=57%, list=11%, signal=51%	92749/2302/352909/54768/51364/54970/10309/85016/1767/1991/1770/200373/89765/79925/8701/123872/115399/51314/10312/139212/27019/246176/2672/345643/85478/55036/6674/374407/345895/161582/388389/2622/221421
GOBP_CHROMOSOME_SEGREGATION	GOBP_CHROMOSOME_SEGREGATION	349	-0.44803	-1.84853	7.02636e-10	5.40928e-08	3.97357e-08	12070	tags=62%, list=32%, signal=43%	254528/8780/57132/84142/388649/10300/8766/54820/80010/128866/5901/54921/9493/200942/55207/147841/51451/998/55755/56852/55055/3550/127829/90417/51433/4438/81620/2068/8678/54892/472/79903/9212/546/9525/55165/10459/146956/1060/55743/114799/51652/991/220134/3835/23636/5889/55355/55143/7329/8313/292/83852/148479/8379/51434/27183/26271/286053/7756/9055/29127/10096/7917/1459/10592/140836/1654/11044/1504…
GOBP_LEUKOCYTE_PROLIFERATION	GOBP_LEUKOCYTE_PROLIFERATION	330	0.448732	1.87015	7.39728e-10	5.62718e-08	4.13363e-08	6117	tags=41%, list=16%, signal=34%	8740/970/2302/301/3958/23529/6385/2213/1378/3559/7784/2064/8744/3586/1026/3600/6556/338376/3569/6469/51237/1178/22806/128506/4352/3552/729230/202309/80380/5074/2697/11326/10312/3574/1880/29126/3606/7292/3553/383/2056/10288/977/6352/8764/683/3575/259307/10451/912/3485/3280/653499/931/654346/916/160365/3456/6355/7305/7940/1051/3718/3467/26191/11035/4860/51083/56253/177/9466/64600/4478/6441/50943/94…
GOBP_REGULATION_OF_MRNA_PROCESSING	GOBP_REGULATION_OF_MRNA_PROCESSING	139	-0.568936	-2.1103	7.41533e-10	5.62718e-08	4.13363e-08	10444	tags=67%, list=27%, signal=49%	29896/84081/6434/10284/5725/23210/3181/4686/22916/9967/6429/55234/79811/4154/54623/1859/79577/9584/10181/10772/6626/1153/8241/1655/29890/26528/6428/79869/6432/9939/494115/246744/22938/3297/6433/10921/55147/58517/984/11051/6830/91746/10657/123169/2332/79882/54715/9667/7536/6829/60680/22827/3190/3191/23144/7072/55225/11189/27316/9513/3312/125950/27339/10914/1660/6733/25962/55677/3192/5936/4857/5770…
GOBP_SYNAPSE_ORGANIZATION	GOBP_SYNAPSE_ORGANIZATION	418	-0.425177	-1.77969	7.90996e-10	5.95996e-08	4.37808e-08	6922	tags=41%, list=18%, signal=34%	8326/7415/10507/55737/6376/4076/1855/9148/26059/5364/147381/1739/6780/440279/57549/55638/9912/4774/375/22883/5217/55619/84623/51104/203068/3897/23284/4915/1981/10939/22859/22829/58512/2743/23181/153090/10369/10097/10243/56097/7474/8443/3312/10152/2149/4208/6623/6529/8496/5728/869/10082/56126/100528062/5020/547/26050/79953/8541/200933/1139/785/54413/55906/51201/22866/5800/57497/4744/6543/26115/114…
HP_CORTICAL_DYSPLASIA	HP_CORTICAL_DYSPLASIA	94	-0.627263	-2.21124	8.45033e-10	6.32227e-08	4.64423e-08	8439	tags=55%, list=22%, signal=43%	1654/23309/8131/7248/440/54888/9439/8450/23325/348980/91875/79882/6301/137492/148789/6326/203068/79791/91801/3295/55746/9896/3340/80055/5728/9354/259266/23043/57102/6558/7249/9289/3796/25914/2475/83696/112755/9342/23732/9147/57514/7991/5290/3800/28514/10000/2898/10765/9681/26047/8492/84059
HP_DECREASED_FERTILITY_IN_FEMALES	HP_DECREASED_FERTILITY_IN_FEMALES	78	0.664965	2.33592	9.23163e-10	6.85852e-08	5.03815e-08	4022	tags=47%, list=11%, signal=43%	92749/2626/2302/352909/54768/51364/7490/54970/10309/85016/1767/1770/200373/10555/89765/79925/8701/123872/115399/51314/139212/27019/246176/345643/85478/58524/55036/6674/374407/283677/345895/1588/6662/161582/388389/2622/221421
HP_FOCAL_ONSET_SEIZURE	HP_FOCAL_ONSET_SEIZURE	295	-0.468107	-1.89493	9.90375e-10	7.2568e-08	5.33072e-08	8203	tags=47%, list=22%, signal=37%	378884/6844/8131/1183/9419/1106/81603/56896/2904/23265/7248/54888/6605/9439/2137/23325/92335/6390/84231/348980/91875/94005/23261/23126/8243/7957/51645/79882/2036/6301/55768/3778/5813/64780/375/10815/26960/10299/148789/6326/284058/84623/2055/1213/55870/128989/25930/5530/79791/1778/91801/116150/283489/10059/10369/83480/6418/57551/9896/6529/10297/3340/2782/80055/9354/57094/4677/10564/57465/547/23043…
GOBP_REGULATION_OF_CELL_CELL_ADHESION	GOBP_REGULATION_OF_CELL_CELL_ADHESION	453	0.416813	1.79558	9.90433e-10	7.2568e-08	5.33072e-08	6117	tags=39%, list=16%, signal=33%	8740/970/2302/301/6347/3958/64332/6385/2213/1378/10563/407006/2266/3559/1991/7784/960/10076/51206/2064/8744/27177/407018/84830/29851/10630/3586/9435/10164/2625/3600/3077/7422/407007/5329/1946/3569/6469/55423/50848/10272/114897/857/3552/729230/1041/80380/5100/101/5074/4192/1960/11326/3574/29126/3606/7292/3956/3932/3553/84807/8651/445/9780/383/3557/2056/10288/1511/6352/2039/8764/240/1326/3575/861/5…
HP_CHRONIC_OTITIS_MEDIA	HP_CHRONIC_OTITIS_MEDIA	148	0.560337	2.15432	1.12522e-09	8.1879e-08	6.01469e-08	4022	tags=38%, list=11%, signal=34%	92749/2302/352909/155368/54768/135886/5657/51364/1364/54970/8626/10309/85016/9496/1767/1770/200373/89765/79925/29851/6820/8701/1365/123872/643418/115399/51314/8468/139212/27019/246176/345643/3507/85478/653361/51085/55036/931/6674/374407/345895/348938/26191/175/8742/83451/9275/7454/161582/126410/388389/974/1493/2622/695/221421
HP_CEREBRAL_VISUAL_IMPAIRMENT	HP_CEREBRAL_VISUAL_IMPAIRMENT	208	-0.505034	-1.96627	1.18776e-09	8.5842e-08	6.30581e-08	8117	tags=47%, list=21%, signal=37%	6844/1183/57003/10844/5518/271/2904/23162/440/54888/2619/9439/23065/23325/9276/85358/166378/84231/91875/94005/23126/8243/25782/22930/79882/2036/6301/473/26960/51112/148789/1822/4001/84623/1213/55870/128989/1678/116461/5530/79791/6997/1778/91801/283489/10369/6418/57551/253959/1107/1185/3340/2782/10735/80055/9354/50937/547/23043/55777/7994/57102/9024/6558/387119/22931/85465/57520/8869/6576/79731/23…
HP_ABNORMALITY_OF_MOUTH_SHAPE	HP_ABNORMALITY_OF_MOUTH_SHAPE	242	-0.487802	-1.93378	1.26795e-09	9.10183e-08	6.68605e-08	9429	tags=53%, list=25%, signal=40%	78989/128869/54517/8473/5281/3651/4893/23258/79813/10847/8292/526/23476/23556/55869/57688/8924/8642/57003/4952/5518/4853/129563/2077/2137/51132/100151683/27125/51317/92335/57647/3954/8882/5573/9320/1855/23126/6472/8243/3756/23241/10943/157680/3778/5813/10815/6228/4784/1822/284058/3190/1213/7468/5144/6492/25836/23592/6602/667/9759/51244/317662/283489/701/7474/285175/7862/4208/5528/27161/6309/4841/…
HP_RECURRENT_MYCOBACTERIAL_INFECTIONS	HP_RECURRENT_MYCOBACTERIAL_INFECTIONS	52	0.742341	2.42264	1.32346e-09	9.43654e-08	6.93193e-08	4309	tags=60%, list=11%, signal=53%	92749/2302/352909/54768/51364/54970/10309/85016/1767/1770/200373/89765/79925/8701/123872/115399/51314/139212/27019/246176/345643/85478/55036/6674/374407/345895/161582/388389/2622/221421/7535
HP_ABNORMAL_PULMONARY_INTERSTITIAL_MORPHOLOGY	HP_ABNORMAL_PULMONARY_INTERSTITIAL_MORPHOLOGY	152	0.549099	2.10533	1.36177e-09	9.59202e-08	7.04613e-08	4962	tags=41%, list=13%, signal=36%	92749/2302/352909/54768/5657/51364/7015/3783/54970/10309/85016/3675/1767/3559/1770/200373/89765/79925/1084/8701/3077/6556/56244/123872/857/115399/51314/3557/139212/5265/27019/246176/345643/85478/3162/355/55036/6674/374407/345895/3663/3257/26191/1281/115019/10568/356/50943/6569/161582/388389/6550/1493/2622/221421/7012/727897/5880/1439/2628/6813/3123/7040
GOCC_PRERIBOSOME	GOCC_PRERIBOSOME	77	-0.657645	-2.23569	1.36332e-09	9.59202e-08	7.04613e-08	10610	tags=82%, list=28%, signal=59%	27042/10813/10969/3692/8568/8602/25983/80135/9277/55813/56342/84946/51154/134430/51077/10528/55781/65083/81887/51118/5591/84916/23076/6201/11103/10607/28987/117246/54663/84549/92856/161424/9136/10199/51602/7520/26156/84294/51096/79954/65095/27341/22884/2091/9790/83732/51018/26155/55127/25879/91695/23212/10885/23195/55759/705/4809/9724/22984/23481/23246/345630/5822
HP_AGENESIS_OF_CORPUS_CALLOSUM	HP_AGENESIS_OF_CORPUS_CALLOSUM	296	-0.467696	-1.89316	1.42911e-09	9.98873e-08	7.33755e-08	8978	tags=52%, list=24%, signal=40%	5888/26275/6657/10524/54916/5162/171023/1718/23556/1349/51807/2653/26005/22995/57688/9791/2313/8642/3170/7846/51021/5518/55012/56896/129563/3313/28962/2619/6605/153241/100151683/4190/1062/9276/83479/29081/85358/64432/3954/2074/145173/2177/8243/1021/25782/22930/51645/3476/473/7707/4774/5977/5430/10815/51112/148789/4784/57539/4659/7528/22827/284058/2071/3190/2961/7468/3897/5881/6602/6997/55280/1911…
HP_CHRONIC_SINUSITIS	HP_CHRONIC_SINUSITIS	53	0.738117	2.42262	1.52701e-09	1.06032e-07	7.78894e-08	4022	tags=62%, list=11%, signal=56%	92749/2302/352909/54768/51364/54970/10309/85016/1767/1770/200373/89765/79925/8701/123872/115399/51314/139212/27019/246176/345643/85478/55036/2212/6674/374407/345895/4256/161582/388389/974/2622/221421
GOMF_CHEMOKINE_ACTIVITY	GOMF_CHEMOKINE_ACTIVITY	47	0.752688	2.39895	1.64834e-09	1.13714e-07	8.35327e-08	3195	tags=49%, list=8%, signal=45%	6374/9547/6354/2921/6372/6347/2920/10563/3576/2919/414062/6351/6348/6364/6352/727/6368/6370/5197/6355/6357/58191/6362
HP_ABNORMAL_NASAL_MUCOSA_MORPHOLOGY	HP_ABNORMAL_NASAL_MUCOSA_MORPHOLOGY	57	0.718821	2.4021	1.75586e-09	1.2035e-07	8.84069e-08	4022	tags=56%, list=11%, signal=50%	92749/2302/352909/54768/51364/54970/10309/85016/1767/1770/200373/89765/79925/8701/56244/123872/115399/51314/139212/27019/246176/345643/85478/55036/2212/6674/374407/345895/161582/388389/2622/221421
GOCC_SYNAPTIC_MEMBRANE	GOCC_SYNAPTIC_MEMBRANE	371	-0.438671	-1.82497	1.815e-09	1.23606e-07	9.07988e-08	5038	tags=35%, list=13%, signal=30%	22859/22829/2743/8745/2905/10369/2569/10243/320/3312/2149/23426/6529/440073/1182/869/23345/3761/85445/2565/79953/200933/1139/54413/57622/55906/22866/491/5800/57497/59284/6531/1141/2550/23380/84628/22871/6855/84896/3752/729993/9783/1134/112755/9026/4038/5789/8573/23085/6801/6857/1814/22865/57451/1006/8898/1627/27092/1136/23025/5818/6812/57406/5024/9627/22997/5802/8508/22986/2892/2741/2048/2742/498…
HP_SYNDACTYLY	HP_SYNDACTYLY	386	-0.431329	-1.80018	1.85564e-09	1.25569e-07	9.22407e-08	8590	tags=47%, list=23%, signal=37%	65109/8241/171023/26123/526/407975/23476/84529/55869/4204/4750/2072/57688/1183/9939/8924/9791/9419/2313/8642/1106/999/28952/2077/54888/153241/8450/56916/51317/51057/2182/55249/4089/85358/29123/1500/145173/1855/81607/2177/6472/79809/49855/8243/57697/80185/83990/3054/10020/157680/473/4626/341640/2178/10907/51633/372/23387/57539/4659/1656/22827/4998/2317/8195/3981/25836/675/5587/23592/9759/84162/317…
GOBP_MITOTIC_SISTER_CHROMATID_SEGREGATION	GOBP_MITOTIC_SISTER_CHROMATID_SEGREGATION	173	-0.530218	-2.02451	1.8996e-09	1.2773e-07	9.38281e-08	11841	tags=69%, list=31%, signal=48%	10300/8766/128866/5901/54921/9493/51451/55755/55055/3550/90417/51433/81620/8678/54892/472/9212/546/9525/55165/10459/1060/51652/991/3835/23636/55143/148479/8379/51434/27183/26271/286053/7756/9055/29127/10592/11044/51510/5347/81929/54617/699/5518/129563/55781/23383/80218/996/8467/10726/1062/8697/24137/4751/55719/25936/27127/23126/23244/8243/64151/10403/348654/4926/10051/9787/146909/9319/64682/9918/…
GOBP_IMMUNE_RESPONSE_REGULATING_CELL_SURFACE_RECEPTOR_SIGNALING_PATHWAY	GOBP_IMMUNE_RESPONSE_REGULATING_CELL_SURFACE_RECEPTOR_SIGNALING_PATHWAY	312	0.450076	1.86088	2.14732e-09	1.43479e-07	1.05397e-07	6117	tags=41%, list=16%, signal=35%	3501/100423062/3958/28396/3514/28439/3503/3500/3783/28388/64332/3494/2213/1378/28468/28392/3493/728/28442/28394/28448/28638/53347/28434/3538/50852/2625/102723169/4068/28391/2358/56244/28424/28423/5074/28449/3702/3539/28454/28420/926/3932/84807/55024/28395/28444/64581/28450/10288/64005/2357/3497/28452/3507/54900/10451/27202/28412/28461/919/28401/3802/931/11027/7305/80149/28834/2207/28464/26191/131…
GOBP_NEGATIVE_REGULATION_OF_PROTEOLYSIS	GOBP_NEGATIVE_REGULATION_OF_PROTEOLYSIS	340	0.438615	1.83305	2.16088e-09	1.43483e-07	1.054e-07	4859	tags=29%, list=13%, signal=25%	4057/8740/5266/5918/286204/10406/5774/6590/135228/6691/330/12/284293/1378/2810/302/960/5076/7076/1474/3586/1475/710/26998/3077/7422/5054/728113/5329/140686/2168/6469/4318/5627/718/9806/258010/7980/4504/124857/5327/114769/1293/89932/8530/1522/1992/5265/4102/2621/144568/1942/7448/7057/6690/727/27151/375484/5273/5104/1471/8996/5743/79094/939/7850/721/5055/10653/51156/25816/1469/280664/27074/83596/68…
GOBP_REGULATION_OF_LEUKOCYTE_PROLIFERATION	GOBP_REGULATION_OF_LEUKOCYTE_PROLIFERATION	253	0.481126	1.96232	2.21378e-09	1.46082e-07	1.07309e-07	6117	tags=44%, list=16%, signal=37%	970/2302/301/3958/23529/6385/2213/1378/3559/7784/2064/8744/3586/1026/3600/3569/6469/51237/1178/22806/128506/4352/3552/729230/80380/5074/11326/3574/1880/29126/3606/7292/3553/383/2056/10288/6352/8764/683/259307/10451/912/3485/3280/653499/654346/916/160365/6355/7305/7940/1051/3718/26191/11035/4860/51083/56253/177/9466/64600/6441/50943/944/972/57045/84868/29108/684/3109/2950/64926/923/1493/695/942/28…
HP_MYOCLONUS	HP_MYOCLONUS	336	-0.445883	-1.83487	2.56021e-09	1.67899e-07	1.23336e-07	9158	tags=48%, list=24%, signal=36%	774/23258/80331/4668/351/26275/56978/6709/3736/6389/526/9757/8021/8314/25792/378884/4204/55005/56910/2653/1183/91137/1106/81603/10528/8867/2904/55037/81570/10452/4361/6605/9568/5274/6095/84231/348980/427/8243/2767/7957/103/2036/55768/5813/5610/10815/84138/26960/51112/10299/1822/6326/221692/84623/2055/1213/55870/3746/5530/4915/10939/60558/9562/51218/6872/2743/1778/523/29968/116150/283489/10369/102…
GOCC_SPECIFIC_GRANULE_LUMEN	GOCC_SPECIFIC_GRANULE_LUMEN	62	0.704156	2.38835	2.8192e-09	1.8375e-07	1.3498e-07	3213	tags=39%, list=8%, signal=36%	4057/1116/3240/5806/6590/56729/1991/2352/79792/4317/2919/820/5004/1669/8993/126014/4069/1522/383/6947/5873/3934/10562/1118
HP_FUNCTIONAL_ABNORMALITY_OF_MALE_INTERNAL_GENITALIA	HP_FUNCTIONAL_ABNORMALITY_OF_MALE_INTERNAL_GENITALIA	241	0.480203	1.94513	2.87312e-09	1.86122e-07	1.36722e-07	4119	tags=30%, list=11%, signal=27%	84634/92749/2626/2302/352909/155368/54768/135886/51364/1364/326/7490/286464/6691/118491/54970/10309/85016/89876/117144/375307/1767/1770/200373/89765/79925/255101/8701/3077/55240/10371/317719/79846/1365/83894/123872/200162/115399/51314/8468/50846/139212/2261/27019/246176/84225/345643/146754/159686/85478/653361/51085/81848/58524/55036/6674/374407/345895/402381/1848/6662/286/83451/80114/9275/755/201…
GOBP_CELL_RECOGNITION	GOBP_CELL_RECOGNITION	218	0.497006	1.98774	3.00916e-09	1.93753e-07	1.42328e-07	4546	tags=41%, list=12%, signal=36%	5322/3501/100423062/3958/5806/28396/3514/28439/3503/3500/28388/3494/7287/28468/28392/7784/3493/2348/2352/28442/28394/28448/28638/8547/28434/3538/54760/2220/722/26998/102723169/5551/10371/64221/28391/56130/28424/28423/28449/3539/28454/28420/28395/28444/64581/28450/53340/79937/3497/3929/28452/3507/2596/28412/28461/28401/128434/124912/28834/28464/4897/725/28408/56253/721/28445/4478/10584/2219/28400/…
HP_DELAYED_MYELINATION	HP_DELAYED_MYELINATION	203	-0.50882	-1.97358	3.08391e-09	1.9737e-07	1.44985e-07	8808	tags=52%, list=23%, signal=40%	5373/23221/3658/3736/51095/171023/79796/23511/23556/1349/55005/23417/1183/9939/112939/81603/5518/149371/23162/440/51124/5191/10978/9276/85358/56945/57647/9131/5515/94005/2074/23126/22907/22930/51645/8567/2639/26235/473/55768/23314/5813/5430/375/5610/6326/1656/221692/7528/51013/5530/4915/55904/29968/57492/9725/10617/1387/2782/80055/8218/87178/4677/57465/57459/9373/2775/4010/55906/3192/8943/6576/84…
HP_CEREBELLAR_ATROPHY	HP_CEREBELLAR_ATROPHY	360	-0.43718	-1.8141	3.31933e-09	2.11165e-07	1.55118e-07	11871	tags=53%, list=31%, signal=37%	10026/55621/10300/3098/54820/10535/9711/8813/51569/23431/7915/4702/10195/79751/998/2911/128637/55775/9442/2068/84947/6311/8884/57704/10466/1528/6314/5611/11261/9895/27072/10749/5649/3064/7737/1186/23400/1203/6315/617/23312/128869/79876/4724/57410/91949/27183/4704/9382/2571/90522/2196/10524/6709/4099/3736/6389/79796/80746/8021/4598/23556/25792/92935/91137/81603/10528/23287/3703/55157/81570/57038/4…
GOBP_REGULATION_OF_T_CELL_ACTIVATION	GOBP_REGULATION_OF_T_CELL_ACTIVATION	339	0.440117	1.83788	3.37609e-09	2.13498e-07	1.56832e-07	6117	tags=40%, list=16%, signal=34%	8740/970/2302/301/6347/3958/64332/6385/2213/1378/3559/7784/2064/8744/27177/407018/29851/3586/2625/3600/3077/3569/6469/914/55423/1178/857/3552/729230/80380/101/5074/4192/1960/11326/3574/29126/3606/7292/3956/3932/3553/84807/8651/383/2056/10288/1511/6352/8764/1326/27240/3575/861/54900/259307/912/3485/3280/257101/653499/654346/916/160365/3456/80149/1051/3122/939/3718/26191/11035/4860/56253/3120/177/9…
HP_SUPERNUMERARY_SPLEENS	HP_SUPERNUMERARY_SPLEENS	85	0.632968	2.23954	3.43354e-09	2.15738e-07	1.58478e-07	4111	tags=46%, list=11%, signal=41%	92749/2302/352909/54768/51364/7490/54970/10309/85016/1767/1770/200373/89765/79925/8701/123872/53834/115399/51314/79867/139212/27019/246176/345643/85478/79600/55036/84314/6674/374407/345895/79583/80776/161582/388389/27077/2622/221421/91147
HP_SECONDARY_MICROCEPHALY	HP_SECONDARY_MICROCEPHALY	166	-0.535014	-2.04052	3.45214e-09	2.15738e-07	1.58478e-07	11301	tags=64%, list=30%, signal=45%	1719/79751/998/128637/11212/7337/1967/8892/64857/10087/4247/6638/29920/7737/1161/55627/5538/84879/51294/79876/91949/774/9382/5048/6709/79796/57194/80746/4204/57688/10844/8890/9343/271/57038/440/23065/2137/4190/10978/9568/22796/3188/2074/8243/8891/25782/122553/2806/55768/51112/4659/22827/6904/1213/116461/9440/4915/9853/56947/3329/523/29968/83480/1267/23545/7407/10617/1387/10564/57465/4719/9373/575…
HP_POSTERIORLY_ROTATED_EARS	HP_POSTERIORLY_ROTATED_EARS	404	-0.429042	-1.79259	3.60066e-09	2.23704e-07	1.64329e-07	8947	tags=46%, list=23%, signal=36%	9382/8720/23483/23090/4286/5147/8241/171023/26123/23116/10075/79796/8405/22800/1718/23476/4598/23556/1349/55869/6234/26005/9939/2313/699/4952/5195/55012/129563/5824/6519/2077/6595/54888/5605/153241/100151683/27125/51057/5000/8925/29081/56945/55181/3954/8493/94005/6477/145173/1855/23126/49855/8777/8243/3756/25782/22930/473/341640/5977/10815/83737/148789/4784/1822/23594/7528/9319/22827/4998/9581/74…
GOBP_MONONUCLEAR_CELL_MIGRATION	GOBP_MONONUCLEAR_CELL_MIGRATION	198	0.511304	2.01576	3.6851e-09	2.27619e-07	1.67205e-07	4407	tags=36%, list=12%, signal=32%	5919/6354/8740/6288/301/6347/3958/326/10563/728/414062/91662/84830/3577/6283/2625/7499/5054/6351/3569/6348/80270/5979/50848/2358/3383/57402/729230/101/4192/6364/653/1880/1843/1511/6352/8764/240/64005/2621/7057/1234/4267/120425/7984/6368/284114/6370/6355/8792/9023/6357/131450/11035/58191/56253/177/9466/6362/6688/4478/3579/2350/56833/3570/29108/7226/6358/7852/11240/7535/6504
HP_AGGRESSIVE_BEHAVIOR	HP_AGGRESSIVE_BEHAVIOR	232	-0.487379	-1.91981	3.96606e-09	2.43073e-07	1.78557e-07	8225	tags=51%, list=22%, signal=40%	79581/4204/2653/22995/1183/8924/1106/4952/56896/6595/7248/6605/92609/8450/51132/7343/51780/29081/10165/85358/7415/9320/3188/23261/23126/6472/2332/80185/6301/23314/5977/26960/64601/55904/8242/9853/6602/9759/57492/2186/83480/57082/8802/9896/5528/27161/284403/10297/1387/3340/196528/4841/8289/54487/55023/23291/26137/785/29072/55777/9968/57102/7249/387119/1781/55250/773/7874/50814/4297/8629/23394/1131…
GOBP_CILIUM_ORGANIZATION	GOBP_CILIUM_ORGANIZATION	400	0.419421	1.77132	3.98105e-09	2.43073e-07	1.78557e-07	4184	tags=26%, list=11%, signal=24%	92749/127733/83659/84229/2302/387885/352909/339145/54768/51364/126820/286464/128344/118491/54970/144535/79864/10309/647309/89876/375307/146845/1767/25876/348807/200373/225689/9001/89765/85452/79925/150082/161502/51473/257236/255101/29887/27285/154313/80216/4117/154865/79846/387712/83894/374403/123872/64518/200162/80217/85302/51314/54777/79867/136332/150483/139212/27019/64284/345643/56171/146754/8…
GOCC_CATALYTIC_STEP_2_SPLICEOSOME	GOCC_CATALYTIC_STEP_2_SPLICEOSOME	87	-0.625638	-2.16794	4.11263e-09	2.49672e-07	1.83405e-07	11424	tags=72%, list=30%, signal=51%	23398/10946/9775/10569/10594/22913/6638/3181/25949/58509/3187/7307/51503/6632/1655/8175/23020/9410/51639/9939/6629/9343/9716/1659/22938/23450/27258/8899/51340/60625/3183/51690/51645/6635/988/6426/56949/10992/3190/23451/27316/23517/27339/24148/55094/10492/9092/10283/9785/23524/10236/4670/3192/57703/5411/3178/51362/26986/220988/8220/6634/10291/24144
GOCC_NUCLEAR_SPECK	GOCC_NUCLEAR_SPECK	409	-0.421492	-1.76361	4.25159e-09	2.56641e-07	1.88524e-07	12432	tags=64%, list=33%, signal=44%	79005/8683/55051/8525/2122/79872/8446/2034/11221/6625/64771/55421/10250/51501/81926/204851/8926/25766/8178/8106/9739/64783/57602/6427/322/10946/64397/9775/11338/6431/9802/5546/3550/9063/9321/10569/80145/54892/22927/8394/10594/84081/56339/4968/9794/10284/1452/25949/10482/5093/9967/6429/7737/55234/5300/58509/3835/57634/4152/2869/140691/7307/9904/57109/51503/6046/54439/1859/3651/51138/83759/10973/50…
HP_CHOREA	HP_CHOREA	267	-0.469482	-1.88135	4.41932e-09	2.65259e-07	1.94855e-07	9223	tags=48%, list=24%, signal=36%	8291/774/57165/27183/4704/23221/3658/3736/8405/80746/23556/1737/4204/6844/1183/81603/9150/56896/2904/81570/54888/4361/116228/9439/7343/23325/65993/7701/91875/2074/4714/10463/22907/79882/103/2036/2639/4720/26235/3054/6301/9698/55768/3778/2521/5610/26960/148789/1822/6326/84623/1213/55870/538/116461/5530/79791/60558/6872/3329/1778/80067/91801/283489/10369/10128/8802/6418/57551/3340/80055/9354/87178/…
GOBP_POSITIVE_REGULATION_OF_INFLAMMATORY_RESPONSE	GOBP_POSITIVE_REGULATION_OF_INFLAMMATORY_RESPONSE	140	0.550455	2.08452	4.52172e-09	2.69881e-07	1.9825e-07	4988	tags=39%, list=13%, signal=34%	5320/6279/85480/6280/64332/7784/4317/284467/5008/353514/9180/91662/6283/3600/5054/3569/6348/145741/718/729230/241/101/4192/283131/4818/3606/7292/3956/3553/3929/22861/8717/55450/7132/834/8673/1051/5743/8792/4258/2867/3673/5603/54209/2865/3430/1050/29108/695/6622/1268/7097/406913/136/63940
HP_ABNORMAL_HAIR_PATTERN	HP_ABNORMAL_HAIR_PATTERN	338	-0.44062	-1.81375	5.32536e-09	3.1607e-07	2.3218e-07	10265	tags=57%, list=27%, signal=42%	6638/673/9895/6218/64135/6154/6204/3064/7469/55627/6223/1146/29998/64324/8517/6949/90121/91949/54517/8473/80267/4893/10847/6224/1795/7840/8241/171023/10075/79796/8405/22800/526/23476/6165/55869/6234/8924/1106/999/5518/4853/56896/6232/6155/28952/5824/23162/6595/7248/54888/51729/5605/6605/23065/8450/51132/6210/6201/197131/3954/23133/9131/29123/9320/81607/8243/3756/25782/22930/8567/10020/157680/473/…
GOCC_DISTAL_AXON	GOCC_DISTAL_AXON	270	-0.467174	-1.87384	5.48118e-09	3.23511e-07	2.37646e-07	7847	tags=44%, list=21%, signal=36%	8867/149371/85461/23265/23162/84687/7248/1785/22848/25/57698/9344/3508/80315/8882/1500/84446/1855/26059/2332/440279/255057/3326/3320/64780/10815/1809/3897/274/3746/5881/808/4915/116983/2059/22859/9513/28964/1314/81544/23157/3312/6623/1182/57465/5020/867/118813/8941/4644/9024/6624/57657/5800/8943/57447/6543/9810/3676/10814/2691/22902/51199/6855/9585/10874/54536/10006/8087/1400/6792/57451/1006/6547…
GOMF_EXTRACELLULAR_MATRIX_STRUCTURAL_CONSTITUENT	GOMF_EXTRACELLULAR_MATRIX_STRUCTURAL_CONSTITUENT	172	0.528328	2.05813	5.88568e-09	3.45466e-07	2.53774e-07	4604	tags=38%, list=12%, signal=33%	1116/1295/81578/7148/56955/165/25878/1292/2266/7784/10631/30008/1289/4052/3491/1277/2202/3909/10516/27286/4239/1305/89766/284217/4053/7980/1278/1293/2331/169044/256076/1291/1303/3918/2192/7448/6975/7057/5118/3371/4969/8076/3490/1296/255743/1805/1281/633/84034/256158/4256/4060/255631/1306/91522/1307/50509/131368/4584/7373/3617/90187/3913/3908/115908
GOBP_REGULATION_OF_LEUKOCYTE_MIGRATION	GOBP_REGULATION_OF_LEUKOCYTE_MIGRATION	216	0.495339	1.9715	6.531e-09	3.81238e-07	2.80051e-07	6140	tags=44%, list=16%, signal=37%	5919/6354/8740/301/6347/3958/326/8784/10563/1991/7784/728/3576/84830/9435/10164/7499/7422/2833/5054/6351/3569/1907/6348/623/2358/3383/3552/57402/729230/101/4192/3554/6364/653/1843/6352/134/8764/2621/3929/683/7057/3162/27202/727/4267/284114/6370/6355/10894/2841/7130/131450/11035/1588/3673/10562/23075/177/9466/6688/4478/972/54209/23604/928/56833/3570/29108/11240/399/5880/6504/11314/6403/4323/63940/…
HP_INCREASED_HEAD_CIRCUMFERENCE	HP_INCREASED_HEAD_CIRCUMFERENCE	462	-0.407422	-1.72295	6.98751e-09	4.05658e-07	2.97989e-07	8866	tags=45%, list=23%, signal=35%	4286/1788/54941/1741/1795/4781/57020/65109/10075/1718/23405/23556/4204/57688/1183/9791/2313/5195/8890/4853/56896/3549/129563/28952/5824/23162/2077/1785/2619/5605/23299/411/153241/51256/8450/51132/51317/9568/4488/2182/92335/8925/4089/85358/6390/5515/9320/23261/145173/1855/8777/8243/8891/57231/2332/8567/2639/3054/3476/473/4774/3778/23314/4626/7067/5296/57680/83737/4591/148789/4784/57539/4659/1656/2…
GOMF_HELICASE_ACTIVITY	GOMF_HELICASE_ACTIVITY	157	-0.53089	-2.01079	7.51391e-09	4.33847e-07	3.18696e-07	9603	tags=69%, list=25%, signal=52%	54921/84083/10111/23586/55760/9775/2068/55308/9557/546/64135/79039/64794/57634/54821/9704/3070/11218/10973/10847/5888/57169/1655/1654/55345/23020/23405/63922/54505/1106/5976/9716/5965/254394/1659/6595/4361/8467/83479/80205/56916/10146/3508/57647/60625/1665/55661/64848/2074/56897/57697/22907/83990/57062/375748/6596/57680/9931/1974/1656/8886/2071/7520/51750/56919/29118/79009/4174/23132/11056/23517/…
GOMF_TRANSLATION_REGULATOR_ACTIVITY_NUCLEIC_ACID_BINDING	GOMF_TRANSLATION_REGULATOR_ACTIVITY_NUCLEIC_ACID_BINDING	108	-0.584728	-2.09394	7.99958e-09	4.58198e-07	3.36585e-07	11521	tags=69%, list=30%, signal=49%	219402/8668/8562/1719/1977/1967/5914/1983/8892/1965/9617/3692/60678/85476/8665/8662/10289/8666/10605/54505/8890/54516/57055/1933/728689/10987/9470/4528/80315/10985/6472/8891/1915/5813/1937/1974/23708/57135/8672/1981/83939/1964/163255/56648/23367/1936/8669/27161/10767/2935/23/1975/8667/8894/158078/57054/400961/8893/9669/3646/84340/26986/1617/8663/22849/56853/9086/1938/8661/8664/66037/9811/10102/95…
GOBP_RESPONSE_TO_CHEMOKINE	GOBP_RESPONSE_TO_CHEMOKINE	95	0.611651	2.20706	8.02192e-09	4.58198e-07	3.36585e-07	5796	tags=51%, list=15%, signal=43%	6374/6354/2921/6372/6347/2920/4015/10563/3576/2919/414062/3577/2833/6351/6348/4352/7066/729230/10663/1233/6364/2532/1843/6352/2826/1234/6368/6370/5197/6355/80149/6357/6362/3579/54209/6358/7852/10519/11240/1238/2859/6360/81704/2829/5473/2185/5196/6369
HP_CONGENITAL_MALFORMATION_OF_THE_RIGHT_HEART	HP_CONGENITAL_MALFORMATION_OF_THE_RIGHT_HEART	82	0.639246	2.25596	8.15116e-09	4.6309e-07	3.40178e-07	4022	tags=45%, list=11%, signal=40%	92749/2626/2302/1482/352909/54768/51364/54970/10309/85016/1767/1770/200373/55784/89765/79925/5053/8701/123872/115399/2627/51314/139212/27019/246176/345643/85478/55036/6674/374407/345895/26191/8974/161582/388389/2622/221421
HP_PRODUCTIVE_COUGH	HP_PRODUCTIVE_COUGH	59	0.700977	2.36519	8.35158e-09	4.71953e-07	3.46689e-07	4022	tags=56%, list=11%, signal=50%	92749/6338/2302/6340/352909/54768/51364/54970/10309/85016/1767/1770/200373/89765/79925/8701/123872/115399/51314/139212/27019/246176/345643/85478/6337/55036/6674/374407/345895/161582/388389/2622/221421
GOMF_DNA_BINDING_TRANSCRIPTION_FACTOR_BINDING	GOMF_DNA_BINDING_TRANSCRIPTION_FACTOR_BINDING	469	-0.405876	-1.71599	8.58061e-09	4.79792e-07	3.52447e-07	9536	tags=47%, list=25%, signal=35%	6867/23468/55818/11218/23373/83881/6880/2099/9612/140290/3172/9282/1869/5970/8648/23081/6670/59336/1788/10524/6049/51701/58160/9611/4294/8554/171023/170622/9817/1655/8545/1432/135112/4209/55869/29079/3146/9150/4853/5687/54828/1386/11331/7709/60491/22938/3297/6605/55787/5591/79885/118/328/84193/6188/6874/6882/4089/5585/28951/9112/2114/90390/9320/92140/64710/7158/10463/3054/8284/6714/4774/5308/5813…
GOMF_UBIQUITIN_LIKE_PROTEIN_TRANSFERASE_ACTIVITY	GOMF_UBIQUITIN_LIKE_PROTEIN_TRANSFERASE_ACTIVITY	456	-0.408347	-1.7219	8.58061e-09	4.79792e-07	3.52447e-07	11185	tags=52%, list=29%, signal=37%	998/7682/6992/153830/56852/23321/9063/9442/7337/56254/7322/90678/54492/5897/84447/55159/7126/10425/83892/90850/51506/54778/55743/7737/151112/1161/51127/7334/25820/55120/26224/165918/23304/84461/140691/64400/6047/55182/7329/22888/23295/5071/55072/286053/7326/64750/54941/7726/149041/6049/25898/10293/8554/79018/10075/10193/55284/84675/378884/7732/8924/154214/56888/114804/79102/55054/79836/8315/11236…
HP_TUBE_FEEDING	HP_TUBE_FEEDING	244	-0.477137	-1.8922	8.78212e-09	4.88488e-07	3.58835e-07	8502	tags=48%, list=22%, signal=37%	10157/8405/80746/378884/26005/112939/8642/5518/2904/55037/54888/2619/79158/9439/7343/23325/27125/166378/91875/8243/7957/79882/2036/6301/23314/2521/83737/26960/51112/148789/7528/22827/284058/84623/283446/2055/3190/1213/55870/64682/116461/25930/5530/79791/6492/56947/6997/1778/29968/91801/283489/10059/10369/10128/285175/6418/57551/253959/1185/1387/3340/10735/80055/9354/80232/8218/4841/87178/131377/5…
GOCC_RIBOSOME	GOCC_RIBOSOME	214	-0.492206	-1.92343	1.00373e-08	5.55398e-07	4.07986e-07	13185	tags=69%, list=35%, signal=45%	134218/64949/51253/25873/23107/4690/92170/140032/92259/6182/65005/387338/6209/29088/6164/6193/51258/6231/6203/6222/9553/63899/6141/122704/6169/84311/6160/10573/26164/6171/57532/6194/6218/6154/6227/6204/645683/6166/51187/54534/6223/51263/51538/10884/4736/65008/6134/6189/6147/6152/6136/6730/6224/6132/7311/689/6165/28998/347/6234/6230/6233/54505/6137/51021/6175/285855/64965/6232/6155/27230/6133/5164…
GOMF_GTPASE_BINDING	GOMF_GTPASE_BINDING	296	-0.455938	-1.84557	1.05013e-08	5.78062e-07	4.24635e-07	9751	tags=55%, list=26%, signal=42%	664/4650/91010/8301/54453/1211/55626/51194/23312/23329/537/4804/3376/9727/51735/23258/30000/10204/121512/4218/80143/5147/9475/22836/84079/10193/152273/10325/26130/55705/4952/55054/149371/727851/9648/10133/10788/5062/5876/11078/3842/23299/51256/51555/5921/10527/5585/9950/85369/25780/57510/1855/5903/164/404636/2784/25782/22930/163486/9912/23637/3320/64780/51571/22895/23580/23214/9827/57589/9371/235…
GOMF_CARBOHYDRATE_BINDING	GOMF_CARBOHYDRATE_BINDING	270	0.456571	1.86487	1.10778e-08	6.05989e-07	4.45149e-07	5089	tags=34%, list=13%, signal=30%	1116/1117/3958/5806/23601/2646/11227/2645/402635/283971/497190/142683/114780/154790/7784/3101/8547/100049587/2220/85329/59271/341019/55214/80216/1178/202/9976/9902/10462/79695/51266/8778/3956/969/2591/1621/64581/2584/80201/442117/2990/2203/7448/2208/388512/22925/653499/6402/5967/654346/433/160365/27180/3122/6518/100431172/4065/160364/5836/125972/945/8974/721/6515/10584/140578/2219/971/64409/6441/…
GOBP_DEFENSE_RESPONSE_TO_FUNGUS	GOBP_DEFENSE_RESPONSE_TO_FUNGUS	53	0.720122	2.36356	1.11227e-08	6.05989e-07	4.45149e-07	5311	tags=40%, list=14%, signal=34%	4057/5919/5322/6279/4353/6280/57817/1991/6283/1669/1668/383/64581/1511/84659/6688/10578/23406/170482/1113/10417
HP_ATTENTION_DEFICIT_HYPERACTIVITY_DISORDER	HP_ATTENTION_DEFICIT_HYPERACTIVITY_DISORDER	362	-0.431303	-1.78911	1.26218e-08	6.84154e-07	5.02568e-07	8239	tags=49%, list=22%, signal=39%	55869/4204/1183/8924/2313/1106/4952/10528/8867/56896/23162/6595/7248/54888/51729/2619/51132/51317/2182/51780/29081/8493/9320/348980/3188/2177/6472/8243/2332/8567/3054/10020/129285/473/3778/23314/7086/375/84138/26960/57589/4659/1656/7528/284058/1213/64682/1678/25930/5530/4915/11011/55904/3981/6492/1642/25836/6872/6997/523/9759/91801/116150/2186/23001/389856/27161/7592/51114/6529/2245/10297/196528/…
GOBP_REGULATION_OF_NERVOUS_SYSTEM_DEVELOPMENT	GOBP_REGULATION_OF_NERVOUS_SYSTEM_DEVELOPMENT	436	-0.408991	-1.72212	1.28442e-08	6.92674e-07	5.08826e-07	7046	tags=40%, list=19%, signal=33%	85358/5458/26508/5362/5583/8882/10507/6376/4076/9353/9148/3196/5364/147381/1739/55198/64689/3397/22883/5108/2147/91584/81559/7520/23376/7533/51726/10500/3897/274/5530/4915/3981/79791/10419/7976/55502/10097/7474/6091/9896/9682/1746/27339/26259/5584/284403/84376/5728/869/9451/259266/6833/2803/100528062/5020/79953/118813/5309/54413/10501/23175/4673/3091/5501/659/55079/80031/283659/657/4821/9928/2339…
GOBP_FOREBRAIN_DEVELOPMENT	GOBP_FOREBRAIN_DEVELOPMENT	373	-0.428398	-1.78266	1.50012e-08	7.98421e-07	5.86507e-07	6203	tags=37%, list=16%, signal=31%	6714/23314/5308/56949/5108/5915/221692/91584/84623/6887/8195/538/3746/5881/4915/431707/166614/153090/2131/7474/1267/51377/1385/80709/6091/1746/358/284403/84376/3340/84678/80055/5728/317/5830/79648/4677/259266/200933/29072/8941/10501/3091/64919/55079/10460/8893/657/1943/6331/6531/10818/9928/1141/2691/9289/1745/23380/51199/8482/30062/7804/2534/54149/83696/2290/2735/2624/79969/9037/1600/653464/31776…
HP_MALE_INFERTILITY	HP_MALE_INFERTILITY	111	0.581233	2.14421	1.50305e-08	7.98421e-07	5.86507e-07	4022	tags=43%, list=11%, signal=39%	92749/2626/2302/352909/54768/51364/7490/286464/118491/54970/10309/85016/117144/375307/1767/1770/200373/89765/79925/255101/8701/317719/83894/123872/200162/115399/51314/139212/27019/246176/345643/146754/159686/85478/58524/55036/2212/6674/374407/345895/1588/6662/201134/161582/388389/161497/2622/221421
GOMF_CHEMOKINE_RECEPTOR_BINDING	GOMF_CHEMOKINE_RECEPTOR_BINDING	69	0.665642	2.28713	1.50305e-08	7.98421e-07	5.86507e-07	3195	tags=36%, list=8%, signal=33%	6374/9547/6354/2921/6372/6347/2920/10563/3576/2919/414062/6351/6348/57402/729230/6364/6352/727/6368/6370/5197/6355/6357/58191/6362
HP_BRONCHIECTASIS	HP_BRONCHIECTASIS	123	0.570156	2.12189	1.52439e-08	8.05725e-07	5.91872e-07	4962	tags=43%, list=13%, signal=38%	92749/6338/2302/6340/352909/54768/51364/7015/54970/10309/85016/1767/1770/200373/89765/79925/29851/8701/56244/123872/115399/51314/139212/27019/246176/345643/50615/3507/85478/6337/55036/2212/931/6674/374407/345895/10568/8742/161582/388389/974/7852/1493/2622/221421/7012/727897/5880/6809/1380/27040/3123/7040
HP_ABNORMAL_ANATOMIC_LOCATION_OF_THE_HEART	HP_ABNORMAL_ANATOMIC_LOCATION_OF_THE_HEART	118	0.571953	2.12086	1.61223e-08	8.47939e-07	6.22881e-07	4111	tags=36%, list=11%, signal=33%	92749/2302/352909/54768/51364/7490/54970/8626/10309/85016/1767/1770/200373/89765/79925/8701/132884/123872/115399/51314/4000/79867/139212/27019/246176/345643/85478/79600/55036/84314/6674/374407/345895/79583/220136/80776/284086/161582/388389/27077/2622/221421/91147
GOBP_ANTIBACTERIAL_HUMORAL_RESPONSE	GOBP_ANTIBACTERIAL_HUMORAL_RESPONSE	61	0.677693	2.29037	1.76939e-08	9.26011e-07	6.80232e-07	3710	tags=38%, list=10%, signal=34%	4057/5266/10406/28912/6590/3494/6036/1991/3493/6037/820/3512/283/140686/1669/1668/1511/3507/25818/84659/6441/8970/280664
GOMF_ENZYME_INHIBITOR_ACTIVITY	GOMF_ENZYME_INHIBITOR_ACTIVITY	386	0.41964	1.76687	1.80747e-08	9.41304e-07	6.91466e-07	5083	tags=28%, list=13%, signal=25%	4057/8740/5266/301/9021/5918/286204/10406/3958/6590/2646/135228/6691/330/12/145376/284293/51129/2810/302/7076/1474/304/1475/1026/710/26998/5054/140686/3315/390940/5627/718/5997/9806/2644/84152/89766/79849/7980/4504/124857/114769/1293/8651/89932/8530/1992/5265/2621/144568/344/6588/10253/6690/81848/727/116729/23145/27151/55450/375484/5273/5104/1471/8996/153769/308/307/939/6447/341/51657/721/5055/10…
HP_POOR_SPEECH	HP_POOR_SPEECH	290	-0.447991	-1.81009	1.86753e-08	9.64685e-07	7.08641e-07	8479	tags=48%, list=22%, signal=38%	79796/526/57194/55869/1737/4204/1183/5518/2904/28952/80224/6595/7248/54888/25821/2619/79158/9439/51132/81887/23325/2182/55210/7415/91875/8243/79882/2036/3054/6301/473/7707/55768/3778/23314/26960/148789/284058/84623/6904/3190/1213/55870/132/5530/79791/7436/6997/1778/523/91801/283489/10369/83480/10128/285175/23545/6418/57551/5528/1193/389856/7592/10297/3340/10735/80055/9354/4841/54808/4719/50937/57…
GOBP_DEFENSE_RESPONSE_TO_GRAM_NEGATIVE_BACTERIUM	GOBP_DEFENSE_RESPONSE_TO_GRAM_NEGATIVE_BACTERIUM	90	0.623986	2.23397	1.87053e-08	9.64685e-07	7.08641e-07	3903	tags=31%, list=10%, signal=28%	4057/5919/6372/54210/6036/1991/6037/79792/820/58985/2220/284297/6556/5054/3569/1669/1668/4069/1511/8764/3929/3507/84659/8970/54209/3570/29108/3140
HP_BILATERAL_TONIC_CLONIC_SEIZURE	HP_BILATERAL_TONIC_CLONIC_SEIZURE	295	-0.449146	-1.81817	1.87999e-08	9.64879e-07	7.08784e-07	8215	tags=47%, list=22%, signal=37%	51807/378884/4204/56910/4750/6844/8131/1183/1106/81603/149371/56896/2904/24137/2182/8925/7701/166378/7415/348980/94005/427/8243/7957/51645/2036/3054/3778/5813/64780/10815/84138/26960/10299/6326/84623/2055/6904/1213/55870/128989/116461/5530/10939/1778/3295/116150/283489/10059/10369/610/10243/83480/701/57187/6418/57551/9896/389856/7592/6529/10297/2782/80055/5728/80232/8218/5830/57094/4677/57465/683…
GOBP_NUCLEAR_CHROMOSOME_SEGREGATION	GOBP_NUCLEAR_CHROMOSOME_SEGREGATION	289	-0.448518	-1.81169	1.89286e-08	9.66817e-07	7.10207e-07	11908	tags=62%, list=31%, signal=43%	84142/388649/10300/8766/80010/128866/5901/54921/9493/200942/147841/51451/998/55755/55055/3550/90417/51433/4438/81620/8678/54892/472/9212/546/9525/55165/10459/146956/1060/55743/114799/51652/991/3835/23636/5889/55143/8313/148479/8379/51434/27183/26271/286053/7756/9055/29127/10096/7917/10592/11044/150465/51510/5347/81929/55869/56159/54617/2072/699/2237/5518/129563/55781/23383/152185/80218/11331/996/…
GOMF_TRANSLATION_REGULATOR_ACTIVITY	GOMF_TRANSLATION_REGULATOR_ACTIVITY	140	-0.537968	-2.00168	1.92306e-08	9.77539e-07	7.18084e-07	11329	tags=66%, list=30%, signal=46%	8668/8562/1719/9775/1977/1978/1967/5914/1983/8892/1965/9617/3692/60678/85476/8665/6134/8662/10289/8666/3658/10605/1153/54505/8890/54516/57055/1933/728689/10987/9470/4528/55095/80315/9148/10985/6472/8891/2332/1915/5813/5610/1937/1974/23708/57135/8672/1981/83939/1964/9513/163255/56648/23367/1936/8669/27161/10767/2935/23/1975/8667/16/9451/8894/1979/158078/131405/57054/400961/8893/9669/340719/3646/84…
GOBP_REGULATION_OF_T_CELL_PROLIFERATION	GOBP_REGULATION_OF_T_CELL_PROLIFERATION	173	0.514865	2.0044	1.99756e-08	1.01058e-06	7.42352e-07	6117	tags=46%, list=16%, signal=39%	970/2302/301/3958/6385/1378/3559/7784/2064/8744/3586/3600/3569/6469/1178/3552/729230/80380/5074/11326/29126/3606/7292/3553/383/2056/10288/6352/8764/259307/912/3485/3280/653499/654346/916/160365/1051/3718/26191/11035/4860/56253/177/9466/64600/6441/50943/944/57045/84868/29108/3109/64926/923/1493/942/283234/7535/5880/5777/6504/54440/23308/959/406957/3123/11006/10859/7412/199/3115/3952/100133941/836/…
HP_ABNORMALITY_OF_CRANIAL_SUTURES	HP_ABNORMALITY_OF_CRANIAL_SUTURES	324	-0.439842	-1.80239	2.01675e-08	1.01545e-06	7.45932e-07	8544	tags=47%, list=22%, signal=37%	8241/171023/185/23116/10075/10157/7046/79796/526/23511/22995/50506/9791/8642/5195/5518/4853/149371/5824/2077/54888/79158/153241/2137/10733/1062/27125/4488/5000/8925/9131/29123/2074/145173/2073/129285/473/5813/5977/7067/10984/4784/23594/57539/1656/7528/284058/2071/84168/4998/2317/3190/2961/538/5881/5530/11011/3981/1642/23592/10651/6602/523/29968/3295/23545/6885/51360/9702/9896/27161/10484/10297/63…
GOBP_REGULATION_OF_INFLAMMATORY_RESPONSE	GOBP_REGULATION_OF_INFLAMMATORY_RESPONSE	383	0.418014	1.7593	2.03544e-08	1.02002e-06	7.49292e-07	5046	tags=30%, list=13%, signal=26%	5320/6288/301/9021/6279/85480/6280/330/57817/64332/2213/407006/3559/1991/7784/4317/284467/5008/353514/9180/91662/3586/6283/2625/3600/407007/5054/3569/6348/4318/2358/7538/145741/718/8993/729230/241/101/4192/3554/283131/4818/9536/3606/7292/3956/3553/8530/6352/134/240/3929/683/837/653361/406941/64838/171389/22861/8717/8877/3818/55450/7132/834/8673/1051/5743/8792/4258/7130/131450/2161/1588/2867/3673/…
GOCC_TRANSCRIPTION_REGULATOR_COMPLEX	GOCC_TRANSCRIPTION_REGULATOR_COMPLEX	481	-0.398294	-1.68904	2.06907e-08	1.03201e-06	7.58098e-07	7415	tags=39%, list=19%, signal=32%	5993/9439/51132/53635/5591/166/9412/138474/54345/328/2117/6874/6882/25929/4089/5458/9112/4775/2494/90390/22809/1875/8521/22926/3182/8403/4800/23314/5308/5933/2962/64210/9330/5934/10849/9329/1054/2976/6886/57504/10002/10153/23186/7528/10625/2071/55122/9862/56980/2961/5994/55859/256297/274/1871/5451/56676/116071/6917/9440/84684/112495/9015/55290/10025/6872/4601/2966/6619/9759/10725/54457/3068/55502…
GOBP_MITOTIC_NUCLEAR_DIVISION	GOBP_MITOTIC_NUCLEAR_DIVISION	296	-0.452056	-1.82985	2.11064e-08	1.04782e-06	7.69712e-07	11841	tags=64%, list=31%, signal=45%	10300/8766/54820/128866/5901/54921/9493/200942/5155/51451/998/55755/55055/3550/23141/90417/51433/81620/8678/54892/655/472/9212/546/5159/9525/55165/10459/1060/26073/51652/5300/991/3835/23636/55143/8556/1028/7329/148479/8379/6152/51434/27183/26271/55968/286053/7756/9055/6790/29127/10592/23116/11044/51510/5347/81929/54617/55125/699/5518/9150/129563/55781/23383/152185/80218/1027/11331/996/84687/64793…
GOCC_CONDENSED_CHROMOSOME_CENTROMERIC_REGION	GOCC_CONDENSED_CHROMOSOME_CENTROMERIC_REGION	156	-0.526549	-1.99315	2.12961e-08	1.05233e-06	7.73021e-07	11065	tags=60%, list=29%, signal=42%	55055/90417/81620/9212/546/7514/1452/1060/51652/220134/3835/54821/25909/55355/23468/8379/5048/7756/2491/51510/5347/259282/81929/253635/6396/699/84516/79172/3297/27085/92822/1062/221150/10671/4751/25936/8243/7158/64151/10403/9793/55839/4735/51112/64946/4659/284058/5253/9918/9183/83540/151246/9184/23310/283489/57082/701/23157/55746/11130/54908/23219/324/7175/11004/23291/91782/10615/10910/51111/1063…
HP_INFERTILITY	HP_INFERTILITY	193	0.49459	1.95067	2.19111e-08	1.0777e-06	7.9166e-07	5742	tags=41%, list=15%, signal=35%	92749/2626/2302/352909/54768/51364/389549/7490/286464/118491/54970/10309/85016/117144/375307/1767/7784/1770/200373/122481/89765/79925/255101/8701/3077/144406/317719/83894/123872/200162/115399/80217/51314/50846/3293/139212/27019/246176/345643/146754/159686/85478/81848/58524/150365/55036/2212/6674/374407/283677/345895/402381/1848/1588/6662/201134/161582/388389/161497/2736/2622/221421/676/80705/9247…
GOBP_ESTABLISHMENT_OF_RNA_LOCALIZATION	GOBP_ESTABLISHMENT_OF_RNA_LOCALIZATION	161	-0.524166	-1.99559	2.23419e-08	1.09352e-06	8.03282e-07	11166	tags=65%, list=29%, signal=46%	8888/51092/545/80145/472/55308/6311/7514/51808/3181/10482/4686/22916/2733/23381/4869/8480/25909/23636/23293/10204/65110/5433/9631/26097/65109/7263/29890/6428/23511/9818/8021/81929/6432/6396/5976/7248/3297/54888/23299/65083/6830/3267/91746/9877/10657/57510/4600/5903/51637/2332/9793/54715/144983/55706/23049/6426/84321/7013/94026/9887/4927/9908/29118/23144/130132/26993/56648/10128/6741/57187/55746/9…
GOBP_ORGANELLE_FISSION	GOBP_ORGANELLE_FISSION	494	-0.395123	-1.68067	2.24386e-08	1.09352e-06	8.03282e-07	11088	tags=53%, list=29%, signal=38%	55755/55055/3550/81626/23141/90417/51433/4438/81620/8678/54892/655/2175/1352/5810/472/9212/546/5159/9525/55165/10459/146956/1060/55743/26073/51652/5300/991/664/192111/3835/23636/5889/23304/55143/8556/1028/1634/7329/148479/8379/6152/51434/27183/5071/5888/26271/9665/55968/83447/286053/7756/9055/347688/11022/6790/29127/10096/7917/10592/23116/11044/51510/5347/81929/56159/54617/2072/55125/91137/699/55…
HP_ABNORMAL_RESPIRATORY_MOTILE_CILIUM_PHYSIOLOGY	HP_ABNORMAL_RESPIRATORY_MOTILE_CILIUM_PHYSIOLOGY	29	0.80893	2.33954	2.26107e-08	1.0964e-06	8.05397e-07	4022	tags=72%, list=11%, signal=65%	92749/352909/54768/51364/54970/10309/1767/89765/8701/123872/51314/27019/85478/55036/6674/374407/345895/161582/388389/2622/221421
HP_SHORT_PHILTRUM	HP_SHORT_PHILTRUM	206	-0.493828	-1.92267	2.27041e-08	1.0964e-06	8.05397e-07	7844	tags=49%, list=21%, signal=39%	56896/28952/23162/6595/54888/2619/6605/23065/8450/51317/4089/57647/3954/5515/3188/1855/23126/6472/8243/25782/22930/8567/2036/157680/23314/5308/5977/10815/10907/83737/4784/7468/5144/10084/10651/6997/57492/283489/2186/7474/285175/7862/668/6885/4208/9896/51114/324/1387/196528/10735/4841/5567/150468/55023/50937/57459/26057/9968/7994/11128/6045/10664/64919/22931/7102/50801/738/6711/285590/23036/83696/…
GOBP_CELL_KILLING	GOBP_CELL_KILLING	187	0.496659	1.95435	2.56405e-08	1.22912e-06	9.0289e-07	6624	tags=43%, list=17%, signal=36%	4057/6338/6372/54210/3500/57817/2213/1991/563/2013/3586/6283/353091/100507436/4068/5551/1669/3383/718/8993/1668/4818/4069/3606/114836/3589/3002/383/64581/1511/2208/3575/3684/912/5873/171389/7305/3122/100431172/201294/2209/6357/11035/1512/56253/177/6688/80328/3004/79465/8970/84868/57823/3140/10578/7409/2214/80329/5777/6813/3123/5819/10859/911/1113/6318/3952/3075/6850/3565/11151/966/3071/1075/10125…
HP_ABNORMAL_VENTRICULAR_SEPTUM_MORPHOLOGY	HP_ABNORMAL_VENTRICULAR_SEPTUM_MORPHOLOGY	448	-0.407986	-1.71852	2.56838e-08	1.22912e-06	9.0289e-07	9430	tags=50%, list=25%, signal=38%	55967/23312/6134/4705/90121/22872/4724/1859/2972/4704/23483/9652/6657/6224/10524/54916/3736/6389/10293/171023/26123/79796/22800/23511/407975/23476/6165/1349/55869/6234/4750/26005/9939/2313/81603/5195/23395/9343/4853/6232/6155/28952/5824/51729/5605/6605/6210/100151683/25/27125/51780/55249/91942/4089/85358/6201/197131/55181/3954/29123/145173/8243/4720/3476/157680/473/23314/6135/7086/5977/5296/10815…
HP_ABNORMALITY_OF_THE_HAIRLINE	HP_ABNORMALITY_OF_THE_HAIRLINE	235	-0.47122	-1.862	2.58064e-08	1.22945e-06	9.03134e-07	10258	tags=58%, list=27%, signal=43%	673/9895/6218/64135/6154/6204/7469/55627/6223/1146/29998/64324/6949/90121/91949/80267/4893/10847/6224/171023/10075/79796/8405/22800/526/23476/6165/55869/6234/999/4853/6232/6155/28952/5824/6595/7248/54888/51729/5605/6605/23065/6210/6201/3954/23133/9131/29123/8243/3756/25782/22930/8567/10020/157680/473/6135/7518/5977/10815/4784/7468/6235/3981/25836/6602/5894/57492/10128/6885/253959/2245/10297/324/1…
GOCC_RIBOSOMAL_SUBUNIT	GOCC_RIBOSOMAL_SUBUNIT	178	-0.504427	-1.93334	2.60304e-08	1.2335e-06	9.06112e-07	12311	tags=65%, list=32%, signal=44%	6182/65005/387338/6209/29088/6164/6193/51258/6231/6203/6222/9553/63899/6141/122704/6169/84311/6160/10573/6171/6194/6218/6154/6227/6204/6166/54534/6223/51263/51538/10884/4736/65008/6134/6189/6147/6152/6136/6224/6132/7311/6165/28998/6234/6230/6233/54505/6137/51021/6175/285855/64965/6232/6155/6133/51642/84545/219927/6210/6168/6206/6202/6159/6188/65993/6144/56945/6201/23521/6205/6130/6139/6143/220717…
GOBP_ANTIMICROBIAL_HUMORAL_IMMUNE_RESPONSE_MEDIATED_BY_ANTIMICROBIAL_PEPTIDE	GOBP_ANTIMICROBIAL_HUMORAL_IMMUNE_RESPONSE_MEDIATED_BY_ANTIMICROBIAL_PEPTIDE	79	0.634148	2.22635	2.61237e-08	1.2335e-06	9.06112e-07	3054	tags=29%, list=8%, signal=27%	4057/6374/9547/2921/6372/2920/6280/10563/1991/6037/3576/2919/820/6283/283/1669/8993/1668/5967/5197/6357/25818/84659
GOCC_SITE_OF_POLARIZED_GROWTH	GOCC_SITE_OF_POLARIZED_GROWTH	167	-0.511267	-1.94962	2.67694e-08	1.2584e-06	9.24399e-07	7845	tags=47%, list=21%, signal=37%	149371/23265/23162/84687/7248/1785/25/57698/9344/3508/80315/8882/1500/1855/26059/2332/255057/3326/3320/1809/3897/5881/808/116983/2059/22859/9513/1314/81544/867/118813/8941/4644/6624/5800/57447/3676/22902/51199/9585/54536/10006/8087/1400/6792/57451/1627/10409/2288/58155/5818/55811/2258/5802/3800/10540/4137/8851/10129/4133/323/1826/11075/27185/23767/81551/120892/65078/85300/90060/22933/5727/22941/1…
GOBP_POSITIVE_REGULATION_OF_CYTOKINE_PRODUCTION	GOBP_POSITIVE_REGULATION_OF_CYTOKINE_PRODUCTION	471	0.3927	1.69888	2.72445e-08	1.27509e-06	9.3666e-07	6159	tags=35%, list=16%, signal=30%	1116/2626/6288/6284/301/23601/85480/326/283120/602/1991/7784/728/79792/4317/10555/5008/353514/91662/3586/5004/2625/3600/353091/1958/6556/5054/3315/3569/6348/914/407019/718/3552/79132/729230/2069/56666/2152/2627/101/4192/3554/10392/3702/51744/965/3574/29126/3606/7292/114836/3553/3303/64581/1535/1545/10288/29923/8764/929/4776/3929/7057/861/3162/22925/406941/727/8809/247/3304/22861/9590/8877/84282/1…
HP_GASTROESOPHAGEAL_REFLUX	HP_GASTROESOPHAGEAL_REFLUX	434	-0.403061	-1.69644	2.93251e-08	1.36644e-06	1.00377e-06	8524	tags=46%, list=22%, signal=36%	7840/171023/10157/79796/8405/526/80746/23476/8021/23556/55869/4204/57688/1183/57003/4952/23250/8867/2904/28952/1027/6595/2619/27125/65993/5000/9517/85358/3954/8493/348980/3188/23261/6477/2074/23126/8243/2332/103/2036/10943/26235/473/23314/21/5430/375/10815/83737/26960/51112/4784/1822/23594/22827/84623/283446/51750/4998/1213/7468/55870/538/116461/5530/4915/1642/25836/6872/8546/6997/2743/1778/523/1…
GOMF_MODIFICATION_DEPENDENT_PROTEIN_BINDING	GOMF_MODIFICATION_DEPENDENT_PROTEIN_BINDING	166	-0.518096	-1.976	3.02009e-08	1.40111e-06	1.02923e-06	12744	tags=69%, list=33%, signal=46%	130617/1105/51720/55793/26108/84289/1616/56957/26009/23140/55666/5886/84142/84083/56852/22909/54892/5897/10594/546/10013/2060/10927/8517/165918/11137/23468/6046/148479/23515/116988/55072/79184/2956/727866/9577/7917/23476/178/54737/9958/5887/5710/29979/161725/10133/138474/3621/79710/51147/7415/23133/9666/29117/51035/7158/2332/30827/10943/29057/8089/5977/112869/57680/29128/23198/5927/10498/5253/592…
GOMF_UBIQUITIN_LIKE_PROTEIN_SPECIFIC_PROTEASE_ACTIVITY	GOMF_UBIQUITIN_LIKE_PROTEIN_SPECIFIC_PROTEASE_ACTIVITY	135	-0.542187	-2.00891	3.21001e-08	1.48114e-06	1.08802e-06	12696	tags=62%, list=33%, signal=42%	7347/29761/55793/220213/56957/7375/79868/23252/27005/57602/10868/23192/10208/54491/23032/84640/10594/29843/90268/7398/8665/55593/84132/51138/401447/10213/79184/9097/57646/8314/84196/8287/55031/114803/9958/55611/219333/9099/161725/5713/84749/10987/26054/8078/85015/84954/23358/10713/23326/51633/9100/80124/7345/57695/64854/51377/57478/9960/389856/10617/59343/8237/10869/8667/57337/57559/84669/55432/7…
GOBP_DOUBLE_STRAND_BREAK_REPAIR	GOBP_DOUBLE_STRAND_BREAK_REPAIR	272	-0.459421	-1.84624	3.22047e-08	1.48114e-06	1.08802e-06	11556	tags=56%, list=30%, signal=39%	2067/10111/2140/119392/55010/58493/84309/55775/4436/22909/55100/65123/472/79035/55159/4968/79728/80311/10459/146956/64858/1161/27343/7334/57634/5889/165918/51548/55218/22992/5888/10213/9665/79184/286053/112441434/93973/10524/9577/11044/54617/2072/55611/2237/2305/3146/5965/254394/3297/9643/4361/5591/56916/253714/55183/55719/9112/7415/9320/151987/2074/23126/64710/2177/8317/51366/7158/57697/7336/839…
HP_POLYSPLENIA	HP_POLYSPLENIA	56	0.696567	2.31218	3.26268e-08	1.49408e-06	1.09753e-06	4022	tags=54%, list=11%, signal=48%	92749/2302/352909/54768/51364/54970/10309/85016/1767/1770/200373/89765/79925/8701/123872/115399/51314/139212/27019/246176/345643/85478/55036/6674/374407/345895/161582/388389/2622/221421
GOBP_NUCLEAR_TRANSPORT	GOBP_NUCLEAR_TRANSPORT	308	-0.435649	-1.77608	3.29803e-08	1.50379e-06	1.10466e-06	10891	tags=58%, list=29%, signal=42%	84268/55437/503542/80145/6788/26953/4088/55308/207/5569/11261/7514/51808/3181/10482/4686/22916/3692/55916/2733/23381/126549/202151/4869/8480/23636/51194/10541/5494/23293/8312/30000/10204/51307/3717/65110/5433/9631/26097/84946/65109/7341/1432/55153/29890/84455/6428/23511/9818/8021/347/84445/6396/55705/5976/999/3313/55781/4734/727851/1386/11331/7248/54888/3842/65083/51277/23325/51496/3621/92335/683…
HP_SIMPLIFIED_GYRAL_PATTERN	HP_SIMPLIFIED_GYRAL_PATTERN	65	-0.661001	-2.17757	3.37816e-08	1.53374e-06	1.12666e-06	8642	tags=72%, list=23%, signal=56%	10293/8405/80746/26005/22995/8642/23265/440/51124/6605/8450/10733/5591/10978/1062/9276/8777/1021/51645/7518/5977/4001/7436/6602/29968/57492/284403/196528/8289/259266/85378/1781/9928/25914/84340/2290/84823/1457/8573/51362/6601/11113/3832/6597/6664/6598/6659
HP_NEONATAL_RESPIRATORY_DISTRESS	HP_NEONATAL_RESPIRATORY_DISTRESS	119	0.55774	2.07283	3.43747e-08	1.55403e-06	1.14156e-06	4022	tags=34%, list=11%, signal=31%	92749/2302/352909/54768/51364/54970/10309/85016/3675/1767/1770/200373/89765/79925/8701/123872/115399/51314/8647/9820/139212/2584/415/27019/246176/345643/284111/85478/501/55036/6674/374407/345895/6662/5205/9325/4868/161582/388389/2622/221421
GOBP_T_CELL_PROLIFERATION	GOBP_T_CELL_PROLIFERATION	204	0.487182	1.92816	3.4546e-08	1.55516e-06	1.14239e-06	6498	tags=45%, list=17%, signal=38%	8740/970/2302/301/3958/6385/1378/3559/7784/2064/8744/3586/3600/6556/3569/6469/1178/3552/729230/80380/5074/2697/11326/29126/3606/7292/3553/383/2056/10288/977/6352/8764/259307/912/3485/3280/653499/654346/916/160365/1051/3718/26191/11035/4860/56253/177/9466/64600/4478/6441/50943/944/57045/84868/29108/3109/64926/923/1493/942/283234/7535/5880/5777/6504/54440/23308/959/406957/3123/2000/11006/10859/7412…
HP_ABNORMALITY_OF_THE_PULMONARY_VEINS	HP_ABNORMALITY_OF_THE_PULMONARY_VEINS	71	0.662954	2.29423	3.50926e-08	1.57201e-06	1.15478e-06	2695	tags=42%, list=7%, signal=39%	92749/2626/2302/352909/54768/51364/7490/340419/54970/10309/85016/1767/1770/200373/89765/79925/8701/123872/115399/2627/51314/139212/27019/246176/345643/85478/55036/6674/374407/345895
GOMF_RNA_POLYMERASE_II_SPECIFIC_DNA_BINDING_TRANSCRIPTION_FACTOR_BINDING	GOMF_RNA_POLYMERASE_II_SPECIFIC_DNA_BINDING_TRANSCRIPTION_FACTOR_BINDING	347	-0.426605	-1.76011	3.52164e-08	1.57201e-06	1.15478e-06	9298	tags=49%, list=24%, signal=37%	2099/9612/3172/9282/5970/8648/23081/6670/59336/1788/6049/9611/171023/170622/9817/1655/1432/135112/4209/29079/3146/9150/4853/5687/54828/1386/11331/60491/22938/3297/6605/5591/118/328/84193/6874/6882/4089/5585/28951/9112/2114/90390/9320/92140/7158/10463/8284/6714/5308/9049/23710/64210/6886/10014/653121/7159/26043/9862/7533/55859/11176/8195/6789/9440/10025/6872/8904/1408/9971/9759/85004/55502/668/138…
GOMF_RNA_BINDING_INVOLVED_IN_POSTTRANSCRIPTIONAL_GENE_SILENCING	GOMF_RNA_BINDING_INVOLVED_IN_POSTTRANSCRIPTIONAL_GENE_SILENCING	209	0.486354	1.93136	3.7427e-08	1.6637e-06	1.22213e-06	10286	tags=33%, list=27%, signal=24%	326340/407010/407006/406992/407018/407007/407019/406900/407002/100126333/406941/406888/406891/554210/406940/406881/100500905/574447/406968/407050/768217/407042/442907/574501/406893/406913/406957/407056/693120/100126320/407046/442891/406966/100302288/407028/406958/406944/574413/406983/406911/100126317/406932/406984/724029/100423036/442909/406890/407015/574444/574450/574455/724027/646799/407034/407…
HP_BRACHYCEPHALY	HP_BRACHYCEPHALY	219	-0.474429	-1.85752	3.80554e-08	1.68459e-06	1.23747e-06	8590	tags=49%, list=23%, signal=38%	65109/10075/79796/8405/1654/526/23476/55869/4204/4750/57688/9939/57003/56896/3313/2077/930/51317/4488/5573/145173/23126/8243/25782/22930/3054/473/55768/23314/7518/5430/348180/51633/5144/203068/538/5881/3981/25836/10084/10651/5894/9759/57492/51594/701/10128/285175/51360/253959/51114/7703/9897/57465/26137/1947/26057/10277/84172/55777/9968/4010/55906/5885/5590/22931/7874/23394/285590/5781/83696/2338…
HP_HIGHLY_ARCHED_EYEBROW	HP_HIGHLY_ARCHED_EYEBROW	214	-0.481542	-1.88176	4.00987e-08	1.76767e-06	1.2985e-06	8942	tags=53%, list=23%, signal=41%	2571/23483/23090/5147/1795/57020/26123/10075/8405/23511/23476/1349/55869/55012/56896/3313/9731/23162/6595/153241/51132/10978/27125/92335/166378/3954/29123/9320/94005/6472/8243/8567/3778/10815/6228/348180/51633/1656/22827/7468/10464/25930/55904/25836/25776/9853/9759/317662/2186/10128/23001/668/27161/403/1185/1387/10735/80055/26999/9786/818/23291/259266/9969/55777/8085/7994/4010/6045/10664/6558/588…
HP_HIGH_FOREHEAD	HP_HIGH_FOREHEAD	306	-0.437902	-1.78151	4.51636e-08	1.98272e-06	1.45647e-06	8069	tags=49%, list=21%, signal=39%	9939/9419/2313/699/999/5195/8867/56896/129563/5824/23162/2077/5605/79158/8450/51132/4190/92335/55210/3954/29123/1500/9320/348980/1855/8567/2036/3476/129285/3778/23314/5813/7518/5296/5430/10815/4784/1822/57539/1656/9319/284058/84168/1213/7468/51013/538/25930/5530/4915/55904/10651/5894/523/9184/3295/116150/2186/701/23001/285175/8443/57187/4208/9702/9896/27161/51114/324/196528/26999/5830/16/818/9897…
GOMF_IMMUNE_RECEPTOR_ACTIVITY	GOMF_IMMUNE_RECEPTOR_ACTIVITY	144	0.529589	2.02049	4.62039e-08	2.0143e-06	1.47967e-06	5455	tags=49%, list=14%, signal=42%	53832/2213/1378/3559/960/728/58985/353514/9180/3577/2833/2358/4352/8807/3581/729230/2152/11025/10663/1233/3554/55540/10288/79168/2357/2826/50615/3575/1234/84818/27202/8809/1441/11027/133396/3122/2690/2207/163702/2209/7850/131450/1512/3120/9466/3597/3579/972/3570/3140/64109/7852/3111/2359/2214/1439/1380/3560/1238/3112/3119/3123/3588/2859/2057/3118/2675/10859/2210/2829/11024
HP_ABNORMALITY_OF_THE_VOICE	HP_ABNORMALITY_OF_THE_VOICE	478	-0.394457	-1.67105	4.62621e-08	2.0143e-06	1.47967e-06	7079	tags=37%, list=19%, signal=30%	5000/4089/3508/6390/23133/55737/9320/427/92667/1739/8243/2332/8567/103/10020/157680/129285/3778/8575/7518/9049/7067/5610/4591/51112/148789/2617/1656/4001/284058/2071/79621/9581/2961/274/25930/7273/1981/55904/6492/7428/25836/23592/10084/10651/5894/55280/83550/57492/2186/23001/23545/26058/9896/27161/51114/7486/10735/4841/8036/23095/23345/54487/23512/126/23291/2798/9969/5980/5495/9968/498/6558/10382…
GOBP_PROTEIN_DNA_COMPLEX_SUBUNIT_ORGANIZATION	GOBP_PROTEIN_DNA_COMPLEX_SUBUNIT_ORGANIZATION	250	-0.466065	-1.85436	4.81054e-08	2.08601e-06	1.53234e-06	9668	tags=49%, list=25%, signal=37%	4869/3009/5889/388951/55355/3070/10541/54145/54623/6047/6880/2099/6046/8357/2972/10847/5888/9014/158983/93973/373861/8349/2960/2491/55814/81611/54617/126961/50809/3146/54891/79172/6605/9271/8467/7343/1062/138474/10036/6874/6882/6830/5706/554313/8354/266812/23126/9733/54700/26054/6944/9787/55839/7067/23234/51112/7013/64425/64946/7528/23198/8364/6749/11176/9025/55290/11198/6872/55832/6602/337874/93…
HP_PRENATAL_MATERNAL_ABNORMALITY	HP_PRENATAL_MATERNAL_ABNORMALITY	142	0.533804	2.03047	4.88811e-08	2.11103e-06	1.55072e-06	4022	tags=36%, list=11%, signal=32%	92749/1188/2302/1583/1482/352909/54768/51364/4015/54970/8626/10309/85016/3426/1767/1770/200373/89765/4311/79925/5053/8701/6469/123872/115399/51314/4000/2697/8647/2215/7546/139212/27019/246176/345643/85478/2232/8076/55036/6674/374407/345895/1588/8928/5205/6496/161582/388389/2736/2622/221421
GOBP_SISTER_CHROMATID_SEGREGATION	GOBP_SISTER_CHROMATID_SEGREGATION	207	-0.487404	-1.89839	4.91617e-08	2.11455e-06	1.55331e-06	11088	tags=68%, list=29%, signal=48%	10300/8766/128866/5901/54921/9493/51451/55755/55055/3550/90417/51433/81620/8678/54892/472/9212/546/9525/55165/10459/1060/55743/114799/51652/991/3835/23636/5889/55143/8313/148479/8379/51434/27183/26271/286053/7756/9055/29127/10592/11044/51510/5347/81929/55869/54617/699/2237/5518/129563/55781/23383/80218/11331/996/4361/8467/10726/1062/8697/24137/4751/55719/25936/27127/23126/23244/8243/64151/10403/3…
GOBP_CILIUM_OR_FLAGELLUM_DEPENDENT_CELL_MOTILITY	GOBP_CILIUM_OR_FLAGELLUM_DEPENDENT_CELL_MOTILITY	147	0.531611	2.03842	5.12877e-08	2.1971e-06	1.61395e-06	5441	tags=41%, list=14%, signal=35%	92749/83659/284076/84229/338/80258/126820/286464/54970/144535/117144/146845/1767/9104/25790/79925/255101/8701/83853/27285/144406/154313/79846/387712/64518/80217/51314/54777/114327/150483/139212/55567/27019/246176/56171/146754/5360/159686/85478/55036/85413/345895/1768/164395/54763/399949/84223/26140/2622/221421/147700/644890/221481/57119/55329/84071/122664/50487/81492/64147
GOCC_T_CELL_RECEPTOR_COMPLEX	GOCC_T_CELL_RECEPTOR_COMPLEX	128	0.555891	2.07363	5.17786e-08	2.20922e-06	1.62286e-06	9371	tags=52%, list=25%, signal=40%	28638/50852/915/6978/28614/28563/28559/28619/917/926/28589/28564/919/916/28611/28684/28567/28626/8631/28690/28689/28667/7535/6984/28755/5777/28569/28622/28606/28673/28658/28683/6976/28592/28688/54518/28663/6850/28617/28620/28670/28691/28568/28557/28594/28682/28629/28671/920/28674/28669/6956/28677/28653/28641/28662/28585/28518/28680/28560/28584/28573/28583/28648/28616/28576/28586
GOBP_RIBOSOMAL_LARGE_SUBUNIT_BIOGENESIS	GOBP_RIBOSOMAL_LARGE_SUBUNIT_BIOGENESIS	72	-0.635571	-2.12681	5.42083e-08	2.30364e-06	1.69221e-06	11253	tags=81%, list=30%, signal=57%	51491/55651/6169/10969/6154/3692/84154/51187/4869/4736/65008/6134/80135/56342/6838/6147/6152/79707/54475/55153/6165/2971/51154/6175/285855/55003/9875/81887/84231/6130/55299/4931/84365/22907/220717/117246/54663/6135/84549/8886/26156/6128/4839/29997/9045/6125/54680/6129/6122/51018/26155/23212/23195/55759/4809/23481/23560/23246
HP_DELAYED_ABILITY_TO_WALK	HP_DELAYED_ABILITY_TO_WALK	188	-0.497659	-1.91514	5.6022e-08	2.37123e-06	1.74186e-06	9552	tags=57%, list=25%, signal=43%	26224/55967/6134/54517/60482/9382/4359/1795/7840/10075/8405/57194/1737/4204/57688/8924/4047/56896/271/28982/23162/6595/92609/51780/64432/6390/5515/6095/6472/8243/22907/22930/23241/10943/3735/7707/2521/5977/5430/10815/26960/63931/2617/7528/4001/85021/128486/3190/23534/128989/55904/9853/6602/1778/523/57492/7862/6418/9725/5528/1107/1387/10735/80055/80232/4841/8036/10283/4677/10501/55906/22866/6558/6…
GOMF_SERINE_HYDROLASE_ACTIVITY	GOMF_SERINE_HYDROLASE_ACTIVITY	196	0.490808	1.93667	5.93693e-08	2.50294e-06	1.83861e-06	5089	tags=37%, list=13%, signal=32%	4057/4316/3240/344805/5657/629/43/51279/4327/3426/716/5328/1991/10279/100287362/64699/4317/715/54760/2999/4318/146547/3003/1513/10003/3001/2152/101/5122/5125/5327/3250/7177/3002/94031/1511/4319/1675/29952/3249/260429/203100/2191/377047/339906/6768/5652/3818/4312/43847/400668/25818/2161/1512/221191/3004/25823/57414/3083/11098/83886/54504/9028/4320/4323/5655/5045/717/1803/1362/1520/49
HP_MUSCULAR_HYPOTONIA_OF_THE_TRUNK	HP_MUSCULAR_HYPOTONIA_OF_THE_TRUNK	226	-0.474475	-1.85977	6.20042e-08	2.60369e-06	1.91262e-06	10252	tags=52%, list=27%, signal=38%	11261/29920/84668/27072/51506/64135/3064/54539/1161/85476/2671/51294/8050/10056/57165/23258/2571/90522/5048/5373/51095/171023/80746/4204/6844/10844/271/1615/28962/440/54888/51124/2619/79158/23065/2137/4190/55210/56945/166378/2074/8243/10463/25782/103/4720/3778/5296/51112/1656/4001/79621/116461/25930/5095/9853/56947/6997/29968/10243/8802/285175/5081/1185/10735/80055/4841/87178/7703/50937/6833/547/…
HP_PLAGIOCEPHALY	HP_PLAGIOCEPHALY	115	-0.561986	-2.0329	6.48442e-08	2.71223e-06	1.99235e-06	9102	tags=63%, list=24%, signal=48%	4893/79813/341208/57502/57222/526/8924/57003/5518/56896/2077/6595/51729/27125/51317/57647/5515/8567/103/26235/129285/5430/4784/57539/79621/6904/5881/5530/1778/84162/1302/57492/285175/6418/51360/5528/27161/196528/4841/26999/7703/57465/26137/1947/9968/7994/4010/7874/7358/23394/113179/6711/23036/25939/79087/8573/374879/23389/80204/3845/652/9126/6812/6938/91461/1301/57498/1807/5594/4330/6942/259232
HP_ABNORMAL_PARANASAL_SINUS_MORPHOLOGY	HP_ABNORMAL_PARANASAL_SINUS_MORPHOLOGY	145	0.527454	2.01651	6.88524e-08	2.86858e-06	2.10721e-06	5318	tags=45%, list=14%, signal=39%	92749/2302/352909/54768/5657/51364/54970/10309/85016/3426/1767/1991/1770/200373/1289/89765/79925/29851/8701/6424/1513/123872/115399/51314/139212/1535/27019/246176/345643/50615/3507/85478/653361/55036/2212/6674/374407/345895/4689/26191/4860/4688/4256/175/257/7454/161582/4261/388389/974/7852/1493/2622/695/221421/2517/2214/5880/1380/6813/7040/860/56683/81704/3115
GOMF_STRUCTURAL_CONSTITUENT_OF_RIBOSOME	GOMF_STRUCTURAL_CONSTITUENT_OF_RIBOSOME	167	-0.502872	-1.91761	7.21747e-08	2.99525e-06	2.20026e-06	12311	tags=66%, list=32%, signal=45%	6182/65005/6209/29088/6164/6193/51649/51258/6231/6203/6222/9553/6141/122704/6169/6160/10573/6171/6194/6218/6154/6227/6204/645683/6166/51187/6223/51263/10884/4736/65008/6134/6189/6147/6152/6136/6224/6132/7311/6165/28998/6234/6230/6233/6137/51021/6175/285855/64965/6232/6155/6133/84545/219927/6210/6168/6206/6202/6159/6188/65993/6144/56945/6201/64432/23521/6205/6130/6139/6143/220717/6191/6135/65080/5…
GOBP_DETOXIFICATION	GOBP_DETOXIFICATION	146	0.521474	2.0009	8.25624e-08	3.41301e-06	2.50714e-06	5219	tags=32%, list=14%, signal=27%	3240/146802/4496/4489/4353/6280/493869/326343/4499/283120/10786/4494/6648/4493/4495/5002/2168/10516/241/4504/9536/4502/4257/4025/54996/5743/6584/4258/55244/195827/5292/55937/1728/119391/373156/9588/2950/3048/2745/216/127700/645745/9973/2876/2954/84817
GOCC_ENDOPLASMIC_RETICULUM_LUMEN	GOCC_ENDOPLASMIC_RETICULUM_LUMEN	310	0.427144	1.76471	8.34901e-08	3.43798e-06	2.52548e-06	5437	tags=31%, list=14%, signal=26%	174/4547/338/1066/416/1295/81578/56955/493869/1292/340075/2266/56975/54587/1356/23491/7076/1289/79642/414/7425/4052/3491/710/3486/1277/55214/6383/5329/3569/6469/51237/5959/10272/718/54507/5154/1305/25870/1278/3956/1293/6696/1522/169044/5265/415/1291/1303/11001/2621/4241/143888/7057/11093/3371/54863/3490/1296/51148/80341/1471/147111/5743/1281/125972/8974/51156/285362/255631/1306/1191/2157/91522/11…
GOBP_ESTABLISHMENT_OF_PROTEIN_LOCALIZATION_TO_ORGANELLE	GOBP_ESTABLISHMENT_OF_PROTEIN_LOCALIZATION_TO_ORGANELLE	426	-0.401666	-1.68712	8.69041e-08	3.5629e-06	2.61724e-06	11826	tags=56%, list=31%, signal=39%	439/3099/3838/8766/3098/128866/5901/9695/5898/90580/57602/51569/6734/26061/9141/401505/26520/7879/65018/10694/55048/51762/84268/503542/30849/6788/26953/51025/90678/4088/79035/54492/8504/22879/207/10425/5569/54557/11261/27072/10440/4836/26521/55916/6731/152485/10245/3009/58480/23636/9146/617/51194/9520/29927/29103/908/60559/30000/10204/10469/27183/5071/55072/51307/3717/6730/6729/6726/9631/131474/2…
HP_DISPLACEMENT_OF_THE_URETHRAL_MEATUS	HP_DISPLACEMENT_OF_THE_URETHRAL_MEATUS	357	-0.421665	-1.74699	8.71944e-08	3.5629e-06	2.61724e-06	10547	tags=59%, list=28%, signal=43%	8504/55159/546/10269/4703/79728/1528/9772/673/10459/6218/1009/6154/6204/54539/7469/6223/1146/57724/29998/55120/4869/64324/55593/56203/5889/78989/6134/90121/1028/4724/8473/1859/79813/10847/5888/9382/9652/6657/6224/10524/79650/10075/23476/6165/2516/23556/1349/55869/4204/6234/2072/26005/9791/4047/8642/6845/5195/4853/6232/6155/28952/5824/6595/54888/6605/8450/51132/6210/25/27125/51780/5000/4089/6201/1…
HP_ABNORMAL_BREATH_SOUND	HP_ABNORMAL_BREATH_SOUND	105	0.565954	2.07489	8.91247e-08	3.62782e-06	2.66493e-06	4448	tags=42%, list=12%, signal=37%	92749/6338/2302/6340/352909/54768/51364/7015/54970/10309/85016/1767/1770/200373/89765/79925/710/8701/3909/123872/115399/1305/51314/139212/5265/27019/246176/345643/3918/85478/6337/55036/6674/374407/345895/5205/161582/388389/2622/221421/7012/727897/2214/1439
HP_ABNORMAL_PYRAMIDAL_SIGN	HP_ABNORMAL_PYRAMIDAL_SIGN	374	-0.420703	-1.74996	9.0102e-08	3.6536e-06	2.68387e-06	10476	tags=50%, list=28%, signal=37%	4072/116442/57704/5159/6314/5611/11261/29920/84668/27072/64135/10749/123606/6575/3064/7737/11043/23400/23636/6315/23312/6253/4724/337867/57165/4668/4359/8139/2956/6224/1741/3658/4099/3736/6389/65109/80746/1737/4204/1183/91137/1106/10528/9150/8867/55157/1615/81570/80224/65055/116228/101928376/5191/7343/2182/6390/200205/146057/7415/9131/6095/23261/10613/6472/57231/103/4720/3054/3735/3032/8575/2521/…
HP_DIALEPTIC_SEIZURE	HP_DIALEPTIC_SEIZURE	217	-0.467019	-1.82626	9.35315e-08	3.77825e-06	2.77544e-06	8902	tags=52%, list=23%, signal=40%	5048/1741/3736/57020/65109/7840/526/378884/4204/8131/1183/9419/1106/81603/2904/80224/6595/7248/100151683/24137/2182/92335/55210/166378/348980/427/23126/7957/2036/3054/55768/3778/23314/64780/26960/6326/84623/2055/3190/1213/55870/128989/5530/1778/116150/283489/10059/10369/6418/57551/9896/389856/7592/6529/10297/2782/80055/5728/80232/57094/57465/57459/547/2775/785/29072/55777/9968/9024/3785/22866/724…
HP_ABNORMAL_PALMAR_DERMATOGLYPHICS	HP_ABNORMAL_PALMAR_DERMATOGLYPHICS	205	-0.482488	-1.87414	9.56787e-08	3.85034e-06	2.8284e-06	8544	tags=53%, list=22%, signal=41%	8241/171023/526/80746/23511/23476/55869/5195/129563/5824/6595/5605/2137/100151683/56916/197131/3954/5515/29123/94005/145173/8243/3756/10943/157680/55768/9049/10815/83737/6228/4591/7528/22827/3190/7468/4927/116461/25836/10651/9759/83550/57492/51594/2131/23545/57187/6885/9702/9896/403/2245/324/1387/8036/1663/5830/150468/9373/22884/9968/4010/10664/5885/23394/738/6711/23036/2475/54101/58499/23384/946…
HP_MACROTIA	HP_MACROTIA	270	-0.447342	-1.7943	1.00275e-07	4.0201e-06	2.9531e-06	9248	tags=54%, list=24%, signal=41%	54517/1859/23258/55773/8720/5373/23221/1795/10075/79796/526/54870/23476/23556/112858/55869/4204/2072/9791/4047/56896/23162/440/5605/153241/51132/8925/29081/85358/55181/29123/9320/2074/8243/3756/2332/80185/25782/22930/8567/55714/3778/9049/5977/348180/51633/1656/284058/6904/25930/55904/8242/1642/25836/27316/10084/9562/6872/10730/523/83550/29968/91801/182/2186/51109/23001/57187/6418/55746/51360/1193…
HP_ABNORMALITY_OF_THE_SCROTUM	HP_ABNORMALITY_OF_THE_SCROTUM	173	-0.499571	-1.90749	1.02131e-07	4.0791e-06	2.99644e-06	8061	tags=54%, list=21%, signal=43%	8924/2313/6845/56896/3703/23162/6595/51124/51132/57647/56983/201595/9320/25782/8567/3778/341640/372/23594/1656/4998/203068/25930/55904/6492/9562/10982/84162/2186/701/23001/27161/23426/2245/1387/5728/3239/23291/1947/6928/9969/84172/9968/4010/6558/7259/22931/26115/745/84628/6711/84295/86/79087/23384/63035/23030/4214/367/1717/3664/10046/57178/9839/1586/26128/3720/652/51733/5818/6812/22858/6304/23112…
GOCC_ATPASE_COMPLEX	GOCC_ATPASE_COMPLEX	88	-0.601972	-2.08743	1.06267e-07	4.2181e-06	3.09854e-06	10147	tags=69%, list=27%, signal=51%	6760/5524/64431/29998/57634/10847/93973/10524/81611/54617/23506/5928/54891/6595/6605/8467/9112/7415/2074/10514/5977/57504/7528/23451/65980/6602/4798/57492/79913/2186/51377/1107/11177/54815/55274/196528/6594/8289/57459/9219/9437/64919/1108/86/51773/10428/1457/8193/55193/6601/6599/26039/27443/5925/6597/10042/53335/9188/3066/6598/605
HP_HYPERTRICHOSIS	HP_HYPERTRICHOSIS	244	-0.460624	-1.82671	1.06798e-07	4.2181e-06	3.09854e-06	9430	tags=53%, list=25%, signal=40%	55967/128869/4705/4724/91949/8473/7390/79813/4704/4286/54941/6389/10293/171023/79796/8405/526/23476/23556/55869/57003/10844/4853/3313/6595/54888/51729/6605/51621/8450/27125/91942/166378/23133/29123/145173/4714/8243/3756/57231/80185/22907/22930/23241/4720/10020/3778/9049/5977/6228/137492/4784/22827/6904/11011/1642/25836/9853/23592/6872/6602/55280/83550/57492/116150/2186/57082/403/1355/196528/8289/…
GOBP_CELLULAR_RESPONSE_TO_MOLECULE_OF_BACTERIAL_ORIGIN	GOBP_CELLULAR_RESPONSE_TO_MOLECULE_OF_BACTERIAL_ORIGIN	221	0.471663	1.89179	1.06802e-07	4.2181e-06	3.09854e-06	5867	tags=38%, list=15%, signal=33%	4057/6374/2921/6372/6347/2920/57817/2213/10563/3576/2919/820/4986/27177/3586/1440/8564/5054/3569/6348/1669/7538/7066/3552/80380/1668/29126/114769/3606/7292/3553/445/383/10288/1511/6352/2672/929/3929/11093/1234/19/11027/5197/834/23643/80149/1051/353376/26191/1053/7431/6688/968/9450/79931/54209/388325/84868/29108/10865/2950/923/2623/3656/942/7855/4360/7096/9516/10062/59307/7097/3055/7040/85363/1085…
GOBP_REGULATION_OF_PROTEIN_MODIFICATION_BY_SMALL_PROTEIN_CONJUGATION_OR_REMOVAL	GOBP_REGULATION_OF_PROTEIN_MODIFICATION_BY_SMALL_PROTEIN_CONJUGATION_OR_REMOVAL	245	-0.451985	-1.79209	1.13659e-07	4.47227e-06	3.28525e-06	9279	tags=50%, list=24%, signal=38%	7329/8473/5970/8312/5071/26271/6224/25898/2931/8554/10075/7046/55208/1654/5347/55869/378884/64844/55611/23142/29979/27085/10401/51256/25/6478/6188/143941/6201/339745/9112/7415/9320/51343/54602/9733/51035/51366/57697/7336/27338/5601/10210/3326/3320/6135/9683/7189/83737/57599/23328/10625/5716/23376/2729/10055/6167/92369/6872/11065/9349/9759/9184/29997/254170/79139/55294/8767/701/408/9532/59343/5416…
GOBP_REGULATION_OF_IMMUNE_EFFECTOR_PROCESS	GOBP_REGULATION_OF_IMMUNE_EFFECTOR_PROCESS	353	0.420883	1.76114	1.18409e-07	4.642e-06	3.40993e-06	6372	tags=39%, list=17%, signal=33%	5322/2302/301/6372/3958/23529/64332/2213/1378/7784/563/5950/8547/2220/3586/710/722/2625/353091/100507436/3077/4068/284/3569/51237/1178/3383/718/8993/2242/79132/729230/10225/3554/51744/11326/3606/7292/114836/3553/84807/383/64581/8764/3929/2208/3575/3684/3162/259307/653361/912/8809/257101/8741/3456/8673/7305/80149/117854/3122/201294/3718/25818/26191/11035/2867/725/56253/177/9466/6688/10584/3689/221…
GOCC_COLLAGEN_TRIMER	GOCC_COLLAGEN_TRIMER	86	0.602336	2.13316	1.26311e-07	4.93106e-06	3.62227e-06	4604	tags=51%, list=12%, signal=45%	8685/1295/81578/4015/1292/1289/8547/2220/1277/114897/1305/165257/1278/1293/169044/256076/1291/1303/338761/1296/1281/389941/84034/10584/4060/255631/2219/1306/6441/387911/712/390664/713/4481/91522/114898/342035/129080/1307/50509/714/7373/81035/115908
HP_ABNORMAL_PULMONARY_THORACIC_IMAGING_FINDING	HP_ABNORMAL_PULMONARY_THORACIC_IMAGING_FINDING	129	0.543989	2.03296	1.26711e-07	4.93106e-06	3.62227e-06	4513	tags=41%, list=12%, signal=36%	92749/2302/352909/54768/5657/51364/7015/330/54970/10309/85016/1767/3559/1770/200373/89765/79925/3586/8701/56244/123872/857/115399/51314/5077/139212/27019/246176/345643/85478/355/5873/55036/6674/374407/345895/3663/26191/1281/10568/356/161582/388389/7852/1493/2622/221421/6775/7012/727897/51752/1439/3908
GOBP_REGULATION_OF_MEMBRANE_POTENTIAL	GOBP_REGULATION_OF_MEMBRANE_POTENTIAL	423	-0.39253	-1.64978	1.47404e-07	5.71541e-06	4.19844e-06	5526	tags=31%, list=15%, signal=27%	7533/23415/2729/274/3746/808/5530/4915/1811/2743/2905/23542/10369/2569/610/480/84275/4208/9472/596/9294/5728/869/4719/2565/1139/54413/57657/142/5590/594857/54112/6543/90134/6331/6332/1141/11060/3766/50801/2550/22871/23111/2475/3752/9783/1134/112755/27345/55669/3767/642938/2932/18/4609/6869/152404/8838/4092/6547/8898/1136/3781/219736/56853/11149/1832/5024/2258/66000/2257/3777/2892/2741/2742/9722/4…
GOBP_REGULATION_OF_MRNA_SPLICING_VIA_SPLICEOSOME	GOBP_REGULATION_OF_MRNA_SPLICING_VIA_SPLICEOSOME	103	-0.576016	-2.05696	1.57994e-07	6.10373e-06	4.4837e-06	13100	tags=82%, list=34%, signal=54%	4858/10150/4928/84872/10262/708/8683/6625/10250/55796/79171/64783/6427/11338/6431/29896/84081/6434/10284/5725/23210/3181/4686/9967/6429/55234/4154/1859/9584/10181/10772/1153/8241/1655/29890/26528/6428/6432/9939/494115/246744/22938/6433/10921/55147/58517/91746/10657/2332/54715/7536/60680/22827/3190/3191/7072/55225/11189/27316/9513/3312/125950/27339/6733/3192/5936/4857/57703/4691/10521/8087/135295/…
HP_OTITIS_MEDIA	HP_OTITIS_MEDIA	267	0.4413	1.80012	1.59087e-07	6.12371e-06	4.49838e-06	5325	tags=35%, list=14%, signal=30%	92749/2302/352909/155368/54768/135886/5657/51364/1364/54970/8626/10309/85016/9496/3426/1767/1991/1770/200373/89765/79925/29851/6820/915/8701/29887/1365/123872/643418/115399/51314/10312/917/8468/139212/1535/2261/27019/246176/345643/50615/144568/3507/3575/85478/653361/51085/55036/919/9411/931/6674/374407/916/345895/4689/348938/3718/26191/4860/4688/4256/175/8742/83451/9275/7454/161582/126410/3570/42…
GOBP_REGULATION_OF_BODY_FLUID_LEVELS	GOBP_REGULATION_OF_BODY_FLUID_LEVELS	384	0.407441	1.71293	1.61599e-07	6.19795e-06	4.55291e-06	5083	tags=32%, list=13%, signal=28%	6288/6338/6340/362/1364/4233/3783/8626/5021/2810/5328/5029/954/2266/51206/7421/2162/4986/2013/84830/10630/359/710/133/7422/57834/7021/5054/8529/5329/3315/3569/6469/50848/114897/5627/4352/857/5154/1056/2152/10077/2697/340205/7980/5327/9076/3932/5028/1535/1511/5265/1192/134/2039/10398/2192/2621/360/7448/7057/11093/152/4778/2191/10451/6690/6337/5873/171389/7056/7166/3818/23657/5197/8673/8835/308/87/…
GOBP_POSITIVE_REGULATION_OF_RESPONSE_TO_EXTERNAL_STIMULUS	GOBP_POSITIVE_REGULATION_OF_RESPONSE_TO_EXTERNAL_STIMULUS	434	0.38815	1.65627	1.63439e-07	6.24594e-06	4.58816e-06	4450	tags=27%, list=12%, signal=24%	5320/5919/5322/6354/8740/6279/85480/6280/4233/64332/10563/407006/7784/728/3576/4317/284467/5008/353514/9180/91662/6283/3600/353091/7422/4068/407007/5054/6351/3315/3569/1907/6348/2358/145741/718/79132/57402/729230/2069/241/2152/1233/101/4192/10392/283131/4818/3606/7292/3956/114836/3553/383/64581/1535/6352/2621/3929/7057/912/22861/8717/7056/11027/55450/7132/284114/3456/834/23643/8673/7305/117854/71…
HP_APLASIA_HYPOPLASIA_INVOLVING_BONES_OF_THE_LOWER_LIMBS	HP_APLASIA_HYPOPLASIA_INVOLVING_BONES_OF_THE_LOWER_LIMBS	376	-0.415805	-1.73374	1.71225e-07	6.52005e-06	4.78952e-06	8998	tags=48%, list=24%, signal=37%	3636/9382/3759/341208/1788/1795/57020/7840/171023/26123/10075/526/23476/23556/55869/4204/4750/57688/9939/8924/2313/8642/57003/4853/56896/3549/23162/6595/54888/153241/5191/8450/51132/81887/100151683/1062/27125/9568/5000/4089/3954/8493/9131/5573/9320/94005/145173/427/79809/8243/3756/2332/25782/8567/10943/26235/157680/473/55768/3778/23314/10815/23594/57539/1656/22827/4998/2317/7468/5144/64682/538/25…
GOCC_MITOCHONDRIAL_PROTEIN_CONTAINING_COMPLEX	GOCC_MITOCHONDRIAL_PROTEIN_CONTAINING_COMPLEX	266	-0.444829	-1.78186	1.85737e-07	7.04741e-06	5.17691e-06	14942	tags=67%, list=39%, signal=41%	4723/116541/1339/4698/3396/539/26519/4694/51079/1350/126328/84134/51116/1738/29074/514/5428/51373/1327/130916/131118/51023/7818/4710/516/4729/7416/291/11232/64949/51253/515/23107/400916/374291/6392/6687/92259/4718/54927/4725/345778/6182/10975/65005/387338/10632/29088/1348/51258/90580/9553/4702/7384/401505/26520/1340/63899/122704/10845/84311/517/9377/51025/293/4716/10573/513/100128525/10440/26521/…
HP_DEVIATION_OF_THE_HAND_OR_OF_FINGERS_OF_THE_HAND	HP_DEVIATION_OF_THE_HAND_OR_OF_FINGERS_OF_THE_HAND	451	-0.381782	-1.60806	1.87813e-07	7.10082e-06	5.21614e-06	8523	tags=45%, list=22%, signal=36%	26123/79796/8405/22800/526/54870/23476/23556/55869/4204/1297/4750/2072/22995/9939/8924/9419/699/9343/5518/56896/3549/23162/6595/54888/23299/51621/8450/10733/100151683/5591/25/1062/51317/55249/5000/4089/85358/197131/29123/94005/6477/145173/1855/2177/6472/8243/57697/25782/22930/83990/8567/23241/2036/157680/129285/473/23314/7518/2178/348180/1822/23594/57539/9319/22827/4998/2317/256297/3897/3981/2583…
GOBP_SPINAL_CORD_DEVELOPMENT	GOBP_SPINAL_CORD_DEVELOPMENT	99	-0.572573	-2.02038	1.90291e-07	7.16899e-06	5.26622e-06	3607	tags=40%, list=9%, signal=37%	9968/55906/57057/4821/26227/7804/86/2624/1600/9580/1639/4763/51684/58155/64843/6656/10660/5629/2668/28514/6666/644168/4357/6664/9241/10220/64211/6659/23500/55553/3670/8022/10215/89884/6585/5727/3110/161357/1630/3975
GOBP_RNA_3_END_PROCESSING	GOBP_RNA_3_END_PROCESSING	117	-0.546916	-1.97956	1.99481e-07	7.48865e-06	5.50104e-06	10109	tags=58%, list=27%, signal=43%	29101/112479/56254/58490/6227/4686/22916/1477/54623/57117/8189/79577/351/60528/5433/79650/6626/102723631/56915/51095/11340/11044/23318/79869/22828/3297/10978/5394/11051/91746/53981/51728/123169/55339/79882/64895/6829/51585/54512/51692/23144/1479/1478/64282/6741/55656/134353/1736/23248/10914/87178/2091/23016/25962/6832/11052/9810/25896/26512/170506/23283/55197/55149/26986/81608/22849/345630/389421
GOBP_POSITIVE_REGULATION_OF_ORGANELLE_ORGANIZATION	GOBP_POSITIVE_REGULATION_OF_ORGANELLE_ORGANIZATION	485	-0.37814	-1.60716	2.31943e-07	8.67661e-06	6.37369e-06	7933	tags=40%, list=21%, signal=32%	2237/10979/89795/8867/3791/54828/1027/996/7014/7248/4361/9530/11135/153241/10733/25/10178/8697/4488/6188/345456/4751/10146/55719/55737/6376/4908/1739/64151/79618/25782/22930/5601/9847/9793/6714/80856/3397/4926/10051/9787/23580/1786/6886/5217/7520/51750/9908/5007/9918/274/3981/64112/9869/57472/56947/2241/2966/1778/8739/28964/10059/57787/85459/7474/10575/23019/10152/5987/403/8396/79008/1736/57143/1…
GOMF_CATALYTIC_ACTIVITY_ACTING_ON_RNA	GOMF_CATALYTIC_ACTIVITY_ACTING_ON_RNA	394	-0.402254	-1.68259	2.33464e-07	8.68393e-06	6.37907e-06	11456	tags=55%, list=30%, signal=39%	23586/28960/339175/80755/55760/63899/9775/84309/152992/54482/112479/115752/10569/5440/246175/201626/55308/57721/115939/11102/51163/56339/1787/3035/23210/64135/57470/81875/79039/80153/64216/64794/26015/9704/11218/23293/3376/112487/5188/10056/55218/9941/10622/60528/5433/79650/129450/25917/255967/56915/51095/11340/1655/1654/80746/23318/23020/23405/54802/6894/92935/91893/80745/54505/283459/5976/2237/…
HP_ABNORMAL_MALE_REPRODUCTIVE_SYSTEM_PHYSIOLOGY	HP_ABNORMAL_MALE_REPRODUCTIVE_SYSTEM_PHYSIOLOGY	295	0.42643	1.7509	2.34539e-07	8.68393e-06	6.37907e-06	4151	tags=27%, list=11%, signal=24%	84634/92749/2626/2302/352909/155368/54768/135886/51364/1364/7015/389549/7036/326/7490/286464/6691/118491/57817/54970/10309/85016/89876/117144/375307/1767/1770/200373/89765/79925/1026/255101/8701/3077/55240/10371/317719/79846/1365/83894/123872/200162/115399/51314/8468/50846/1621/139212/2261/27019/246176/84225/345643/146754/159686/85478/653361/51085/81848/58524/55036/6674/374407/345895/402381/1848/…
HP_ABNORMAL_HAND_MORPHOLOGY	HP_ABNORMAL_HAND_MORPHOLOGY	396	-0.396758	-1.65977	2.35005e-07	8.68393e-06	6.37907e-06	10331	tags=54%, list=27%, signal=39%	55681/4703/79728/9772/6218/6154/6204/6391/2733/7469/1186/6223/1146/11043/29998/51098/64324/55593/8517/5889/23312/6134/90121/1028/91949/5281/10847/8139/6224/1741/2677/3736/57020/65109/7840/26123/526/407975/23476/6165/23556/55869/4204/6234/1183/9419/81603/4853/3549/6232/6155/28952/6595/440/6605/23299/6210/100151683/5591/2182/8925/4089/85358/6201/6390/3954/23133/9131/94005/427/1855/2177/8243/3756/83…
GOBP_TRANSLATIONAL_INITIATION	GOBP_TRANSLATIONAL_INITIATION	120	-0.545913	-1.98912	2.35408e-07	8.68393e-06	6.37907e-06	12491	tags=75%, list=33%, signal=51%	127933/1968/1982/51247/10959/6193/9689/219402/8668/8562/1978/1967/1983/22927/8892/56339/1965/5611/6218/4686/22916/3692/2733/8665/4869/8662/6198/10289/6189/8666/5433/10605/1654/54505/55364/8890/57055/51441/728689/6188/10987/9470/4528/10657/23521/8891/2332/6059/253943/5610/1974/57135/8672/56919/1981/83939/1964/7812/23367/8669/27161/7175/8440/64410/1975/8667/9451/8894/1979/5936/57054/400961/8893/966…
GOBP_POSITIVE_REGULATION_OF_MAPK_CASCADE	GOBP_POSITIVE_REGULATION_OF_MAPK_CASCADE	487	0.378194	1.63911	2.42139e-07	8.90134e-06	6.53878e-06	6501	tags=34%, list=17%, signal=29%	1116/5320/5322/2626/6354/8685/22943/6347/60401/10268/146/2213/407010/51384/407006/3976/3489/2266/1991/960/728/4317/4986/414062/2064/285016/5008/353514/10595/407018/1950/1815/6283/9518/7422/407007/284/8324/6351/3569/10371/6348/9283/112464/407019/5979/2358/114897/3383/7066/3552/2246/5154/101/6364/10392/4504/1880/3553/55024/3589/5028/2056/64581/2261/6352/7164/134/10347/2621/1942/7057/152/10253/65336…
GOBP_REGULATION_OF_NEURON_DIFFERENTIATION	GOBP_REGULATION_OF_NEURON_DIFFERENTIATION	190	-0.4808	-1.8456	2.4747e-07	9.04978e-06	6.64781e-06	5526	tags=42%, list=15%, signal=36%	7533/274/5881/1894/1981/730094/8904/6093/182/81544/4208/2309/9682/1746/27339/284403/596/51704/9745/50937/259266/10363/55906/64919/55079/4821/8929/1745/22871/2290/2624/1600/6929/2932/55000/5469/9181/9315/652/5087/64843/6457/57795/6925/10660/6938/23462/5629/3232/28514/4825/57534/8851/375567/53335/6935/4610/3169/56478/6664/10220/1910/654/392255/30012/120892/221938/3670/1454/6495/10215/2138/57540/650…
HP_PROMINENT_FOREHEAD	HP_PROMINENT_FOREHEAD	236	-0.457915	-1.81449	2.47895e-07	9.04978e-06	6.64781e-06	9342	tags=52%, list=25%, signal=40%	1028/121340/54517/10056/4893/8720/9652/5373/1795/57020/65109/171023/10075/1718/57688/9791/1106/56896/23162/2077/51132/5591/8925/8882/9320/55699/145173/1855/57231/2332/8567/10020/3778/23314/5308/5813/5977/7189/4784/1656/22827/2317/25930/55904/5587/6872/5894/1778/317662/2186/10128/23001/7474/285175/9702/5528/27161/1107/6529/10297/1387/8036/5830/150468/23512/23291/9969/29072/9968/23135/6558/57520/26…
HP_BULBOUS_NOSE	HP_BULBOUS_NOSE	156	-0.504152	-1.90837	2.48733e-07	9.04978e-06	6.64781e-06	9186	tags=55%, list=24%, signal=42%	1859/80267/55773/3759/10524/10075/8405/1654/526/9757/54870/26005/91137/57003/10844/8450/2137/100151683/85358/55181/23261/8777/3756/2332/473/23314/1822/7528/284058/6492/27316/9853/10084/6872/10651/6602/523/1302/2131/285175/9702/1193/6309/84464/10735/54487/57465/55777/9968/4010/1781/83932/57520/56992/6711/23036/2290/51322/23030/55209/23013/1312/23389/4953/7353/26128/23097/9126/4313/6812/8220/9427/1…
GOBP_REGULATION_OF_SYNAPSE_STRUCTURE_OR_ACTIVITY	GOBP_REGULATION_OF_SYNAPSE_STRUCTURE_OR_ACTIVITY	213	-0.468475	-1.82653	2.59585e-07	9.41239e-06	6.91418e-06	5280	tags=38%, list=14%, signal=33%	4915/1981/22859/153090/10097/7474/3312/10152/4208/5728/869/10082/100528062/5020/547/26050/79953/54413/5800/57497/26115/1141/23394/27067/84628/22871/170506/7804/2534/112755/4038/5789/8128/55209/1639/57084/2049/6792/22865/1006/1627/5063/51804/80725/5818/79012/9456/9231/2048/8851/145581/6092/10160/139065/11141/26045/347731/577/9378/26052/27185/654429/23316/23767/120892/6495/6585/22941/246213/83992/8…
HP_ABNORMAL_CEREBELLAR_VERMIS_MORPHOLOGY	HP_ABNORMAL_CEREBELLAR_VERMIS_MORPHOLOGY	296	-0.433397	-1.75432	2.65079e-07	9.57892e-06	7.03651e-06	9362	tags=49%, list=25%, signal=37%	128869/1028/57410/4893/23258/2972/27183/9382/5048/23090/5373/5147/57020/8241/171023/26123/23116/11340/526/80746/4598/23556/4750/26005/8642/699/7846/10528/56896/28952/9731/4361/6605/116228/153241/8450/100151683/5591/4190/94005/167691/25782/22930/85015/2806/9698/129285/473/7518/5977/10984/148789/1822/57539/9319/4927/203068/3897/10464/116461/25776/6872/6602/55280/523/9184/317662/29968/57492/701/6121…
HP_ABNORMALITY_OF_MOUTH_SIZE	HP_ABNORMALITY_OF_MOUTH_SIZE	404	-0.403586	-1.68623	2.7955e-07	1.00676e-05	7.39549e-06	8508	tags=46%, list=22%, signal=36%	10075/79796/1718/526/57194/54870/23556/4204/57688/9791/8642/1106/4853/56896/23162/6595/54888/6605/8450/2137/51132/51780/92335/5000/4089/55210/8493/29123/9320/55699/3188/23261/145173/23126/3756/22930/8567/23241/3735/473/7707/4774/3778/23314/341640/5977/5296/10907/4784/23594/1656/221692/4998/203068/274/25930/7273/11011/55904/3981/1642/4174/10084/10651/6602/5894/10982/1302/57492/2186/23001/7862/2354…
GOBP_AXONEMAL_DYNEIN_COMPLEX_ASSEMBLY	GOBP_AXONEMAL_DYNEIN_COMPLEX_ASSEMBLY	31	0.778799	2.29012	2.97601e-07	1.06815e-05	7.84642e-06	3860	tags=65%, list=10%, signal=58%	92749/387885/352909/51364/126820/54970/1767/348807/27285/123872/139212/27019/56171/146754/79819/85478/55036/6674/161582/388389
HP_NARROW_FOREHEAD	HP_NARROW_FOREHEAD	136	-0.527403	-1.95424	3.21444e-07	1.14984e-05	8.44652e-06	10265	tags=59%, list=27%, signal=43%	6638/673/29920/1009/5649/55627/29998/128869/91949/1859/171023/8405/23511/23556/8924/91137/8642/57003/10844/55012/271/57038/51124/5605/79158/27125/8243/22930/8567/9698/129285/5813/348180/1822/57539/1656/4001/22827/6904/3981/6492/6602/51594/55746/5528/6309/8036/818/57465/259266/7994/10664/6558/50801/6711/84706/83696/8216/23030/1717/23013/4763/23389/55704/6792/6567/4654/6925/84919/84700/53616/139285…
GOBP_LYMPHOCYTE_MIGRATION	GOBP_LYMPHOCYTE_MIGRATION	117	0.536423	1.99402	3.27912e-07	1.16675e-05	8.57071e-06	4309	tags=36%, list=11%, signal=32%	6354/8740/6288/6347/326/10563/414062/84830/2625/7499/6351/6348/80270/5979/50848/3383/729230/101/6364/1880/6352/8764/64005/2621/4267/6368/284114/6370/6355/9023/6357/131450/11035/58191/56253/9466/6362/4478/29108/6358/11240/7535
HP_COUGH	HP_COUGH	136	0.525574	1.98613	3.28367e-07	1.16675e-05	8.57071e-06	4157	tags=36%, list=11%, signal=32%	92749/6338/2302/6340/352909/54768/5657/51364/7015/54970/10309/85016/1767/1770/200373/89765/79925/8701/6556/56244/123872/115399/51314/5376/9940/139212/64581/27019/246176/345643/3507/85478/84818/6337/55036/6674/374407/345895/26191/8974/10568/161582/388389/974/1493/2622/221421/7012/727897
GOBP_MRNA_CATABOLIC_PROCESS	GOBP_MRNA_CATABOLIC_PROCESS	235	-0.451275	-1.78319	3.33416e-07	1.18074e-05	8.67348e-06	10720	tags=60%, list=28%, signal=43%	246175/27257/201626/472/57721/207/56339/4686/22916/9967/80153/23381/4869/9704/23293/8313/1869/8761/9652/65110/5433/149041/25904/10605/9475/255967/65109/1153/56915/8241/3184/11340/1655/1432/11044/23318/79048/51154/9939/22882/5976/129563/57055/8148/79899/26135/51441/55629/10921/5394/328/55181/55095/3183/91875/90806/10949/9337/51690/7356/79675/2332/79882/22803/167227/3182/9698/54464/26523/2521/23049…
GOBP_ACUTE_PHASE_RESPONSE	GOBP_ACUTE_PHASE_RESPONSE	48	0.689932	2.22696	3.58668e-07	1.26594e-05	9.29941e-06	4718	tags=56%, list=12%, signal=49%	6289/3240/6288/7036/57817/12/9332/5004/3569/6291/3552/9536/3553/445/2056/5265/3929/7442/1051/5743/8792/2157/3570/1268/3700/5359/59307
HP_PATENT_FORAMEN_OVALE	HP_PATENT_FORAMEN_OVALE	81	-0.59786	-2.03901	3.67816e-07	1.29393e-05	9.50501e-06	7808	tags=56%, list=21%, signal=44%	3313/79158/27125/55181/473/7086/57539/1656/7528/11222/4001/10651/8802/6885/5528/27161/10617/1387/10735/4841/23291/22884/5337/57057/26227/285590/51008/6772/54101/1857/79087/9469/1024/374879/4763/23389/3845/9949/23028/91461/1301/222663/2033/10102/7080
GOBP_NEGATIVE_REGULATION_OF_IMMUNE_SYSTEM_PROCESS	GOBP_NEGATIVE_REGULATION_OF_IMMUNE_SYSTEM_PROCESS	417	0.391448	1.66658	3.69351e-07	1.29504e-05	9.51318e-06	6563	tags=38%, list=17%, signal=32%	4057/2302/301/6347/3958/6385/2213/1378/407006/3559/284467/2064/3623/53347/407018/84830/3586/710/722/100507436/3077/4068/407007/284/6469/6348/10272/5133/374403/8993/79132/729230/11025/80380/5074/10225/4192/10077/653/11326/29126/1843/7292/55024/8651/8530/383/10288/1511/134/8764/3575/7057/861/3162/54900/259307/27202/727/653499/171389/654346/133396/6370/3456/7305/80149/7940/1051/146722/2841/3718/7130…
GOBP_NEGATIVE_REGULATION_OF_IMMUNE_EFFECTOR_PROCESS	GOBP_NEGATIVE_REGULATION_OF_IMMUNE_EFFECTOR_PROCESS	112	0.554192	2.04925	3.73989e-07	1.30699e-05	9.60096e-06	7171	tags=50%, list=19%, signal=41%	2302/301/3958/2213/1378/3586/710/722/100507436/3077/284/8993/729230/10225/11326/7292/383/3575/3162/259307/3456/80149/3718/725/6688/50943/56833/84868/684/5777/6504/196/1380/11314/10039/7040/11006/10859/84695/6318/7124/27342/3565/335/966/3071/2/7042/56940/1379/3134/6375/1604/3566/8832/64127
GOBP_DNA_REPLICATION	GOBP_DNA_REPLICATION	282	-0.435694	-1.75964	3.76694e-07	1.31213e-05	9.63869e-06	11997	tags=59%, list=32%, signal=40%	125476/8412/6117/146059/23649/5931/84289/5422/5937/10445/11124/3399/5557/10535/80010/54921/84083/94/9837/83743/23595/998/80174/545/84268/81620/9093/55159/64785/546/10269/7126/4678/146956/56655/5884/114799/27343/8099/79915/10926/890/55218/5888/26271/93973/4781/10293/5558/51507/55345/259282/11169/25792/54617/63922/5976/2237/64863/5518/5928/5965/54891/254394/7014/4361/8467/79960/253714/10036/51147/5…
HP_TRIANGULAR_SHAPED_PHALANGES_OF_THE_HAND	HP_TRIANGULAR_SHAPED_PHALANGES_OF_THE_HAND	220	-0.454767	-1.78151	3.90476e-07	1.35569e-05	9.95868e-06	10317	tags=60%, list=27%, signal=44%	79728/10459/29920/6218/6154/6204/3064/6223/29998/55120/64324/5889/90121/54517/5281/3636/5888/6224/1795/57020/10075/526/23476/6165/55869/6234/2072/9939/55012/56896/3549/6232/6155/23162/54888/51132/6210/4488/6201/9320/6477/1855/2177/6472/8243/57697/3756/83990/8567/3778/23314/6135/2178/51633/1656/22827/2317/25930/6235/55904/3981/25836/675/5587/10084/55280/2186/23001/7474/23019/6885/9896/27161/1387/6…
GOBP_NEURON_PROJECTION_GUIDANCE	GOBP_NEURON_PROJECTION_GUIDANCE	235	-0.449259	-1.77522	3.99148e-07	1.38129e-05	1.01467e-05	3892	tags=32%, list=10%, signal=29%	1947/1944/6654/8941/10501/659/5800/91624/64919/55079/80031/1943/5747/223117/7204/8482/2534/2290/9037/1400/137970/23077/284656/9252/2049/57556/2637/5818/64843/2909/10570/5588/2048/115557/2668/3730/3800/2297/8851/644168/6092/3799/57715/1908/9723/56920/56956/55740/9241/1826/27255/9499/3798/494470/9378/4684/654429/23767/214/3670/4983/8022/89884/6585/1272/5727/2115/8577/4009/7143/1749/11023/57453/1630…
GOBP_CELL_ACTIVATION_INVOLVED_IN_IMMUNE_RESPONSE	GOBP_CELL_ACTIVATION_INVOLVED_IN_IMMUNE_RESPONSE	290	0.423222	1.73839	4.0729e-07	1.40489e-05	1.03201e-05	5855	tags=37%, list=15%, signal=31%	6338/6284/301/3958/90342/23529/64332/2213/1378/602/3586/2625/6556/338376/3569/6348/3383/8993/2242/729230/202309/4192/51744/4818/1880/3606/7292/3956/114836/84807/64581/3929/3684/3162/8809/257101/5873/8741/11027/3456/8673/7305/80149/8320/3122/100431172/10538/201294/2207/3718/3467/23075/5450/9466/6688/3689/200558/50943/972/54209/84106/3430/84868/3570/29108/2268/3109/284021/695/161882/2623/942/3439/5…
HP_ABNORMALITY_OF_THE_MUSCULATURE_OF_THE_LIMBS	HP_ABNORMALITY_OF_THE_MUSCULATURE_OF_THE_LIMBS	495	-0.376404	-1.60128	4.143e-07	1.42444e-05	1.04637e-05	10761	tags=51%, list=28%, signal=37%	79947/5351/4633/6160/90678/375790/29954/4620/546/57704/4649/207/4524/4703/10743/3035/673/3737/29920/84668/1073/6218/6154/123606/6204/1161/6223/23400/79912/23636/56203/7532/23312/90121/79876/6253/57410/81545/8291/774/60482/2972/121512/4704/4359/3759/8292/8139/6224/23221/3736/6389/57222/1180/171023/80746/6165/8314/23556/79581/6234/9939/2313/8867/6232/6155/55157/65055/6443/1785/6605/23299/116228/519…
GOBP_POSITIVE_REGULATION_OF_ERK1_AND_ERK2_CASCADE	GOBP_POSITIVE_REGULATION_OF_ERK1_AND_ERK2_CASCADE	219	0.45783	1.8321	4.39337e-07	1.50565e-05	1.10603e-05	5959	tags=39%, list=16%, signal=33%	1116/5320/5322/2626/6354/8685/6347/10268/407010/407006/2266/960/728/414062/285016/407018/407007/284/6351/6348/112464/407019/2358/3383/7066/3552/2246/5154/6364/10392/4504/1880/5028/2056/2261/6352/10347/2621/10253/27202/9590/6368/6370/6355/255743/7162/8792/846/6357/26191/177/6362/195827/972/54209/388325/389658/84868/29108/9290/6358/10519/338557/6464/6504/5031/3084/406913/3123/7040/3061/6360/4920/54…
HP_ABNORMAL_SOFT_PALATE_MORPHOLOGY	HP_ABNORMAL_SOFT_PALATE_MORPHOLOGY	222	-0.45944	-1.80189	4.40806e-07	1.50583e-05	1.10616e-05	10747	tags=59%, list=28%, signal=42%	2773/2175/6160/4088/29954/55159/79728/10743/6638/10459/6218/1009/6154/6204/55627/6223/29998/55120/5889/6949/90121/1859/5888/9652/6224/1741/5236/26123/7046/79796/1654/1718/526/6165/6234/4750/2072/9791/999/6232/6155/2619/51132/6210/100151683/83479/4488/5000/4089/6201/8882/6477/1855/2177/6472/1739/8243/57697/3756/83990/3476/23314/6135/2178/10907/6228/148789/23594/57539/4998/3190/274/6235/7273/675/66…
HP_SEVERE_GLOBAL_DEVELOPMENTAL_DELAY	HP_SEVERE_GLOBAL_DEVELOPMENTAL_DELAY	207	-0.469391	-1.82823	4.57738e-07	1.55866e-05	1.14496e-05	8734	tags=51%, list=23%, signal=39%	1795/57020/10075/80746/23556/51807/4204/91137/57003/3170/5195/149371/56896/5824/23162/79158/2137/51132/9568/92335/8882/9320/94005/2074/8243/3756/57231/25782/8567/2073/26235/3735/129285/3778/23314/5813/51112/1656/221692/7528/128989/116461/25930/132/4915/55904/2186/5331/701/23001/285175/9896/27161/253959/10617/80232/8218/54808/5830/23291/9969/6045/6558/1781/8943/26115/56992/7358/55770/23394/738/262…
GOBP_EXTERNAL_ENCAPSULATING_STRUCTURE_ORGANIZATION	GOBP_EXTERNAL_ENCAPSULATING_STRUCTURE_ORGANIZATION	312	0.411727	1.70232	4.60734e-07	1.56385e-05	1.14878e-05	5489	tags=35%, list=14%, signal=30%	4316/29113/5806/4982/1295/7148/7490/165/4327/7101/4015/3381/4016/602/1991/10631/30008/4317/1842/1289/7146/822/84830/10630/3491/140766/1277/1999/3036/339366/3569/3038/4318/22854/10516/4239/1513/9806/54507/857/84171/1305/101/1278/89932/7177/2331/1545/169044/1511/256076/4319/1303/2192/3249/2621/4241/861/11093/25975/2191/196264/81031/9510/4312/169611/7132/64066/1296/1471/255743/1805/25818/1281/6662/9…
HP_BROAD_NASAL_TIP	HP_BROAD_NASAL_TIP	152	-0.505823	-1.90583	4.73978e-07	1.60368e-05	1.17803e-05	9186	tags=59%, list=24%, signal=45%	1859/4893/10847/1741/5147/65109/26123/10075/526/54870/178/55869/4204/57688/1183/112939/6605/2137/81887/51317/2182/51780/29081/23133/9131/5515/5573/23126/25782/22930/3054/5813/7518/5977/5915/22827/2317/3190/11011/6872/6602/523/9759/317662/57492/2186/23545/6885/389856/7592/324/196528/8289/57465/26137/57459/57511/9968/7994/10664/22866/347344/7102/23394/285590/6855/2664/51322/8573/529/79718/6601/5063…
GOCC_POSTSYNAPTIC_MEMBRANE	GOCC_POSTSYNAPTIC_MEMBRANE	271	-0.43621	-1.75191	4.75601e-07	1.60406e-05	1.17832e-05	5020	tags=35%, list=13%, signal=31%	22829/2743/2905/10369/2569/10243/3312/2149/23426/6529/440073/1182/869/23345/3761/2565/79953/200933/1139/54413/57622/55906/22866/491/5800/57497/59284/6531/1141/2550/23380/22871/84896/3752/729993/1134/6801/1814/22865/57451/1627/27092/1136/57406/22997/5802/22986/2892/2741/2048/2742/4985/401190/64101/148/53616/81832/57528/145581/1137/10160/2898/729956/11141/2562/55879/26045/2556/347731/80059/2568/272…
HP_PROGRESSIVE_MICROCEPHALY	HP_PROGRESSIVE_MICROCEPHALY	83	-0.583731	-2.00372	4.87283e-07	1.63507e-05	1.2011e-05	10273	tags=63%, list=27%, signal=46%	4247/29920/7737/1161/55627/5538/84879/51294/91949/9382/5048/6709/79796/80746/4204/57688/10844/9343/271/57038/440/23065/2137/4190/10978/2074/122553/2806/116461/9440/523/83480/1267/23545/7407/10617/10564/4719/9373/91452/2290/79087/84197/8573/529/8318/9342/55704/6792/6509/50/2891
GOCC_CONDENSED_CHROMOSOME	GOCC_CONDENSED_CHROMOSOME	256	-0.442739	-1.76883	4.87875e-07	1.63507e-05	1.2011e-05	9613	tags=49%, list=25%, signal=37%	3835/54821/25909/55355/23468/7329/8379/5888/5048/286053/7756/10592/2491/51510/5347/23476/259282/81929/56159/253635/6396/699/3146/84516/79172/3297/27085/92822/8467/65083/1062/221150/93426/55183/10671/4751/22920/25936/27127/2177/84365/8243/7158/64151/10403/339834/9793/7518/120/55839/4735/51112/64946/4659/284058/5253/9918/9183/54780/7273/3981/83540/675/151246/9184/23310/283489/57082/701/7153/10128/2…
HP_APLASIA_HYPOPLASIA_INVOLVING_BONES_OF_THE_FEET	HP_APLASIA_HYPOPLASIA_INVOLVING_BONES_OF_THE_FEET	299	-0.422295	-1.71256	4.93162e-07	1.6476e-05	1.2103e-05	9248	tags=49%, list=24%, signal=37%	54517/1859/5281/3636/9382/3759/341208/1788/1795/57020/7840/171023/10075/526/23476/23556/55869/4204/4750/8924/2313/8642/57003/4853/56896/3549/23162/6595/54888/153241/5191/8450/51132/81887/100151683/1062/9568/4089/3954/8493/5573/9320/94005/145173/427/79809/8243/3756/2332/25782/8567/10943/26235/157680/473/55768/3778/23314/10815/57539/1656/22827/2317/7468/5144/25930/55904/3981/8242/6492/25836/9759/64…
HP_ABNORMALITY_OF_THE_FRONTAL_HAIRLINE	HP_ABNORMALITY_OF_THE_FRONTAL_HAIRLINE	169	-0.485387	-1.85159	5.21075e-07	1.73539e-05	1.27479e-05	10199	tags=58%, list=27%, signal=43%	9895/6218/64135/6154/6204/7469/55627/6223/29998/64324/6949/90121/91949/6224/171023/8405/526/23476/6165/55869/6234/999/4853/6232/6155/6595/54888/6605/23065/6210/6201/3954/9131/29123/8243/3756/25782/157680/473/6135/7518/5977/10815/7468/6235/3981/25836/6602/57492/10128/6885/253959/2245/10297/1387/6125/196528/10735/80055/8289/10283/57465/1947/26057/6654/29072/84172/4010/55906/5885/22931/6138/23394/62…
GOBP_RESPONSE_TO_TUMOR_NECROSIS_FACTOR	GOBP_RESPONSE_TO_TUMOR_NECROSIS_FACTOR	242	0.445042	1.80324	5.35063e-07	1.77641e-05	1.30492e-05	6202	tags=38%, list=16%, signal=32%	1116/6354/970/338/6347/60401/8784/330/57817/3576/820/414062/10537/2625/1277/6351/6348/407019/7538/128506/6364/81501/965/114769/9076/3303/445/608/1535/8718/1545/6352/8764/929/2621/7057/11093/7442/355/837/678/3280/3304/9590/8717/8877/6368/7132/6370/6355/834/80149/255743/8996/5743/8792/6357/58191/6362/260434/3875/7805/8970/7185/4656/1050/29108/6358/2950/10519/2635/7114/4824/2874/958/6360/7412/84817/…
HP_ABNORMAL_FEAR_ANXIETY_RELATED_BEHAVIOR	HP_ABNORMAL_FEAR_ANXIETY_RELATED_BEHAVIOR	393	-0.397204	-1.66186	5.44806e-07	1.80312e-05	1.32454e-05	9248	tags=45%, list=24%, signal=34%	54517/1859/2066/79813/10847/55717/5071/6532/2956/1788/6224/54941/1795/6389/4781/10075/407975/23476/25792/55869/1737/4204/4750/1183/4952/8867/56896/3356/8148/23162/10133/7248/2619/51132/3145/6870/51317/9568/2182/6390/8493/7415/5573/9320/348980/3188/8243/2332/2767/8567/9217/3778/23314/5813/2521/9049/57680/84138/4784/2908/6326/5521/1656/7528/284058/899/55870/25930/11011/55904/7428/1642/25836/7345/10…
HP_LARYNGOMALACIA	HP_LARYNGOMALACIA	67	-0.625056	-2.07555	5.59559e-07	1.8462e-05	1.35619e-05	6241	tags=54%, list=16%, signal=45%	157680/3778/23314/4784/23594/284058/5894/9759/253959/324/7486/1387/3239/7994/11128/91179/4038/374879/1312/529/7353/6857/7290/421/91461/9632/23522/221037/9723/26040/2033/3852/55636/6659/80816/6926
GOMF_TRANSLATION_FACTOR_ACTIVITY_RNA_BINDING	GOMF_TRANSLATION_FACTOR_ACTIVITY_RNA_BINDING	84	-0.592265	-2.03935	6.12676e-07	2.01519e-05	1.48033e-05	11521	tags=70%, list=30%, signal=49%	219402/8668/8562/1977/1967/1983/8892/1965/9617/3692/60678/85476/8665/8662/10289/8666/54505/8890/54516/1933/728689/10987/9470/4528/80315/10985/8891/1915/1937/1974/23708/8672/1981/83939/1964/56648/1936/8669/27161/10767/2935/23/1975/8667/8894/158078/8893/9669/3646/84340/8663/22849/9086/1938/8661/8664/10102/9567/51386
GOBP_HEMOSTASIS	GOBP_HEMOSTASIS	228	0.445614	1.79204	6.35072e-07	2.08241e-05	1.5297e-05	5065	tags=38%, list=13%, signal=33%	6288/5328/954/2266/51206/2162/84830/10630/710/57834/5054/8529/5329/3315/3569/6469/50848/114897/5627/4352/857/5154/2152/10077/340205/7980/5327/3932/5028/1511/5265/1192/2039/10398/2192/2621/7448/7057/11093/152/4778/2191/10451/5873/7056/7166/3818/23657/5197/308/87/2151/2207/1281/2161/3673/725/84034/5055/51156/7006/2814/3690/7454/83706/2157/928/3083/3848/25946/2623/7409/10544/5359/1465/5777/2815/5341…
GOBP_MACROAUTOPHAGY	GOBP_MACROAUTOPHAGY	309	-0.414156	-1.68711	6.47647e-07	2.11711e-05	1.55519e-05	12389	tags=59%, list=33%, signal=40%	11267/80700/90070/10490/10241/9842/64771/57103/527/57132/5595/83667/64422/9474/165324/140775/128866/9711/57602/51569/55207/56270/10533/5768/7879/58476/65018/441925/55048/27131/23192/30849/8678/2773/9140/90678/207/9525/10013/81876/254122/528/27072/51506/55014/5868/3064/26073/51652/79065/57724/664/23400/192111/9554/60673/23339/9538/8517/9146/55626/27244/79876/1634/292/23673/27183/5071/55072/285636/…
GOBP_MONONUCLEAR_CELL_DIFFERENTIATION	GOBP_MONONUCLEAR_CELL_DIFFERENTIATION	432	0.383224	1.63641	6.70962e-07	2.1866e-05	1.60624e-05	5864	tags=34%, list=15%, signal=29%	2302/301/3958/5657/326/23529/64332/2213/1378/3559/602/4495/2064/3623/8744/10537/27177/3586/915/2625/3600/7422/1958/8324/338376/3569/6469/914/22806/8993/2242/3552/729230/101/4192/81501/3702/1960/10312/222487/3574/1880/917/3606/7292/3956/114836/3932/3553/84807/8651/3589/10288/2621/3575/861/259307/912/678/8809/257101/3696/931/133396/916/3456/80149/8320/1051/3122/10538/2207/2841/939/3718/3467/26191/1…
GOBP_RESPONSE_TO_TOXIC_SUBSTANCE	GOBP_RESPONSE_TO_TOXIC_SUBSTANCE	243	0.4439	1.80448	6.86976e-07	2.23194e-05	1.63954e-05	6191	tags=34%, list=16%, signal=29%	3240/146802/4496/4489/4129/1066/4353/6280/493869/326343/4499/283120/10786/4494/6648/4493/4495/5002/3625/6351/2168/6348/10516/2353/241/2627/79849/4504/9536/9076/445/4502/2984/383/4257/1545/6352/11093/6382/3747/1543/4025/23657/54996/5743/11185/6584/5446/4258/55244/195827/5292/55937/1728/119391/373156/9588/2560/2950/2053/3048/2745/196/216/127700/7097/645745/9973/2876/2954/84817/23428/5445/5444/10249…
HP_DECREASED_FERTILITY_IN_MALES	HP_DECREASED_FERTILITY_IN_MALES	137	0.521399	1.96508	6.89209e-07	2.23236e-05	1.63986e-05	4022	tags=35%, list=11%, signal=31%	92749/2626/2302/352909/54768/51364/7490/286464/118491/54970/10309/85016/117144/375307/1767/1770/200373/89765/79925/255101/8701/317719/83894/123872/200162/115399/51314/139212/27019/246176/345643/146754/159686/85478/58524/55036/2212/6674/374407/345895/1588/6662/201134/161582/388389/161497/2622/221421
GOMF_ATP_DEPENDENT_ACTIVITY_ACTING_ON_DNA	GOMF_ATP_DEPENDENT_ACTIVITY_ACTING_ON_DNA	104	-0.55832	-1.99243	7.01893e-07	2.26654e-05	1.66496e-05	10026	tags=62%, list=26%, signal=46%	5884/79915/54821/5889/10973/5888/2956/1654/54617/63922/1106/5976/5928/5965/254394/6595/4361/8467/80205/56916/10146/3508/2074/56897/57697/83990/6596/57680/5981/2071/7520/51750/4174/23132/2186/7153/1107/7486/6594/10721/1663/84515/5983/8438/1660/79075/399687/6832/2963/1108/84181/8458/170506/440081/1653/9044/27443/9126/56652/7155/6597/84893/1763/2547/55636
GOBP_POSITIVE_REGULATION_OF_T_CELL_PROLIFERATION	GOBP_POSITIVE_REGULATION_OF_T_CELL_PROLIFERATION	102	0.561977	2.05006	7.10151e-07	2.28626e-05	1.67945e-05	6117	tags=50%, list=16%, signal=42%	970/301/3559/7784/8744/3600/3569/6469/3552/729230/80380/29126/3606/7292/3553/2056/10288/6352/912/3485/3280/916/160365/3718/26191/4860/177/9466/50943/84868/29108/3109/64926/923/942/283234/7535/6504/54440/23308/959/7412/199/3115/3952/100133941/6850/3565/11151/3113/3071
GOBP_MRNA_TRANSPORT	GOBP_MRNA_TRANSPORT	125	-0.53112	-1.94531	7.13845e-07	2.29121e-05	1.68308e-05	10221	tags=61%, list=27%, signal=45%	7514/3181/10482/4686/22916/2733/23381/8480/25909/23636/23293/10204/65110/5433/9631/26097/65109/29890/6428/23511/9818/8021/81929/6432/6396/5976/3297/54888/23299/6830/3267/91746/9877/4600/5903/2332/144983/55706/23049/6426/84321/9887/4927/9908/29118/23144/26993/56648/10128/57187/55746/59343/84248/7175/643136/55998/1660/29072/84324/23089/9688/55677/129401/57097/8658/3178/8570/220988/9444/8563/26019/3…
HP_NASAL_SPEECH	HP_NASAL_SPEECH	136	-0.519375	-1.92449	7.24589e-07	2.31869e-05	1.70327e-05	8061	tags=51%, list=21%, signal=41%	8924/999/56896/23162/6519/51132/23133/9320/92667/1739/8567/3778/1656/284058/9581/25930/55904/10084/2186/23001/23545/27161/51114/4841/8036/54487/23291/9969/5495/9968/6558/1781/9782/6576/26115/84628/86/63035/23030/3664/1312/57178/7353/3720/652/5818/29967/4848/3977/8220/7290/421/127833/6304/6571/139285/9632/23112/4692/11141/221037/9993/9499/6572/7681/6942/259232/8936/2893/7020
GOBP_TUMOR_NECROSIS_FACTOR_SUPERFAMILY_CYTOKINE_PRODUCTION	GOBP_TUMOR_NECROSIS_FACTOR_SUPERFAMILY_CYTOKINE_PRODUCTION	185	0.480456	1.89263	7.26794e-07	2.31876e-05	1.70332e-05	6159	tags=39%, list=16%, signal=33%	4057/602/4317/353514/3586/5004/284/3315/3569/6348/914/407019/7538/3552/729230/101/10392/5443/29126/64581/1535/929/4776/2621/100126333/3929/7057/406941/27202/9590/11027/23643/7305/80149/2841/26191/4157/945/177/9466/50943/54206/54209/1191/84868/29108/10865/2950/942/7855/5777/6504/7096/54440/113277/406893/7097/1149/11006/10859/10417/3952/7291/1536/558/6850/5196/3565/948/90865/100126320/7098
HP_ABNORMALITY_OF_THE_HELIX	HP_ABNORMALITY_OF_THE_HELIX	150	-0.494547	-1.86323	7.3323e-07	2.33229e-05	1.71326e-05	5933	tags=39%, list=16%, signal=33%	6228/10984/4784/1656/284058/25836/6872/5894/1193/27161/1387/2782/9786/5830/4677/1147/867/6654/9968/91452/738/25914/6655/5781/58499/23384/8216/2719/1312/57178/4763/5332/7353/3845/9949/6567/5087/1832/6925/5925/7290/421/54880/53335/139285/9632/221037/9723/26040/10220/2033/55636/2334/2201/93986/650/253738/7020
HP_SHORT_NOSE	HP_SHORT_NOSE	290	-0.419555	-1.69519	7.64874e-07	2.42568e-05	1.78186e-05	9362	tags=52%, list=25%, signal=40%	128869/1028/91949/1859/5281/4893/79813/3636/5048/2677/26123/10075/79796/8405/1718/23476/23556/1349/55869/92935/57688/2313/9343/129563/3313/28952/2077/2619/5605/6605/2137/10978/25/27125/55210/6201/197131/8882/5573/9320/145173/1855/8243/25782/22930/8567/129285/4774/23314/5813/5977/10907/4784/4659/4001/22827/2317/5144/5881/1642/25836/6602/9841/6997/523/84162/1302/57492/5331/701/7474/23545/7407/4208/…
GOCC_POLYSOME	GOCC_POLYSOME	65	-0.628267	-2.06973	8.13548e-07	2.57236e-05	1.88961e-05	11152	tags=80%, list=29%, signal=57%	6141/6169/6160/55323/6311/6171/1965/57532/6194/6227/4736/6152/4628/6132/689/6234/55364/129563/5687/51389/6188/6130/10985/2332/6143/6191/26523/6135/6228/6170/6173/6235/1981/6192/3069/7411/6128/9513/23367/27161/23185/87178/8667/6161/1660/6142/6156/8087/4733/1938/26019/190
GOBP_ERK1_AND_ERK2_CASCADE	GOBP_ERK1_AND_ERK2_CASCADE	335	0.405569	1.68968	8.23952e-07	2.59753e-05	1.9081e-05	5959	tags=35%, list=16%, signal=29%	1116/5320/5322/2626/6354/8685/6347/10268/5021/407010/407006/3976/2266/960/728/414062/2064/285016/407018/91662/1950/3491/10636/407007/284/6351/6348/112464/8000/407019/2358/374403/3383/7066/3552/2246/5154/55584/6364/10392/4504/1880/3553/5028/2056/2261/6352/6237/2192/10347/2621/338761/10253/27202/81848/678/171389/9590/7984/6368/6370/6355/255743/7162/8792/1848/846/6357/26191/1512/6662/177/6362/195827…
GOMF_OMEGA_PEPTIDASE_ACTIVITY	GOMF_OMEGA_PEPTIDASE_ACTIVITY	129	-0.516365	-1.89864	8.50855e-07	2.6744e-05	1.96457e-05	12696	tags=61%, list=33%, signal=41%	7347/29761/55793/2679/220213/80150/23621/56957/7375/79868/23252/27005/57602/8836/10868/92086/23032/84640/90268/7398/8665/728441/55593/84132/401447/10213/79184/9097/57646/8314/84196/8287/55031/114803/9958/55611/219333/9099/161725/84749/2686/8078/85015/84954/23358/10713/23326/51633/9100/80124/7345/57695/64854/51377/57478/9960/389856/10617/8237/10869/2678/57559/84669/55432/7874/124739/51029/78990/22…
GOBP_POSITIVE_REGULATION_OF_LEUKOCYTE_PROLIFERATION	GOBP_POSITIVE_REGULATION_OF_LEUKOCYTE_PROLIFERATION	157	0.489667	1.8829	9.42903e-07	2.95498e-05	2.17068e-05	6117	tags=45%, list=16%, signal=38%	970/301/23529/3559/7784/8744/1026/3600/3569/6469/128506/4352/3552/729230/80380/3574/1880/29126/3606/7292/3553/2056/10288/6352/683/10451/912/3485/3280/916/160365/3718/26191/4860/177/9466/50943/972/84868/29108/684/3109/64926/923/942/283234/7535/2214/6504/1439/54440/23308/89780/959/1435/958/8660/7412/199/4773/3115/3952/100133941/1437/6850/1436/3565/11151/3113/3071
HP_SELF_INJURIOUS_BEHAVIOR	HP_SELF_INJURIOUS_BEHAVIOR	186	-0.471511	-1.80929	9.60836e-07	3.00233e-05	2.20546e-05	8117	tags=48%, list=21%, signal=38%	6844/1183/8924/8642/4952/81603/3356/2904/7248/51132/9568/85358/166378/55181/3188/23126/2332/8567/2036/473/23314/7086/26960/4784/6326/84623/1213/55870/5530/55904/6492/25836/1778/9759/283489/10369/285175/57187/6418/57551/1387/8218/23291/26137/57459/547/2775/10277/55777/9024/7249/5590/55250/57520/7874/56992/7204/84628/25914/2744/51322/1717/8573/23013/4953/6601/6857/6792/1013/6812/6925/2892/3800/2851…
GOBP_T_CELL_MEDIATED_IMMUNITY	GOBP_T_CELL_MEDIATED_IMMUNITY	111	0.537013	1.98108	9.70274e-07	3.02293e-05	2.22059e-05	5273	tags=41%, list=14%, signal=35%	970/326/2213/7784/563/2013/2625/100507436/3077/5551/3569/1178/3383/729230/3554/3606/7292/3553/383/64005/3575/259307/912/8809/5873/3456/3122/11035/1512/56253/177/3004/7454/50943/3140/10865/7855/6504/196/54440/3123/11006/5819/10859/911
HP_ABNORMAL_5TH_FINGER_MORPHOLOGY	HP_ABNORMAL_5TH_FINGER_MORPHOLOGY	434	-0.383152	-1.61265	9.75842e-07	3.03139e-05	2.22681e-05	8523	tags=44%, list=22%, signal=35%	26123/7046/8405/22800/526/54870/23476/23556/137392/55869/4204/4750/2072/26005/22995/9939/699/5518/3549/23162/6595/54888/6605/51621/153241/8450/10733/100151683/1062/83479/51317/51057/5000/85358/197131/94005/6477/145173/1855/2177/79809/49855/8243/57697/83990/23241/157680/473/23314/7518/2178/5977/5296/23594/57539/9319/22827/4998/2317/3897/8195/3981/25836/675/23592/10084/6602/5894/9759/9184/57492/182…
GOCC_U2_TYPE_SPLICEOSOMAL_COMPLEX	GOCC_U2_TYPE_SPLICEOSOMAL_COMPLEX	91	-0.561114	-1.96492	1.01181e-06	3.13395e-05	2.30215e-05	13864	tags=75%, list=36%, signal=48%	6627/6636/25804/4236/100130932/83443/55696/10262/8449/6625/6631/25766/84811/10946/9775/11338/3550/10594/6638/25949/7737/55234/51634/51503/6632/8175/23020/153527/9410/51639/9939/6629/6936/9343/9716/1659/22938/23450/27258/51340/51747/51690/51645/6635/988/56949/10907/10992/84950/23451/22794/55660/27339/24148/9092/10283/11193/23524/57703/8559/55702/84844/51362/6634/4809/27336/10291/24144
HP_ABNORMAL_BRONCHUS_MORPHOLOGY	HP_ABNORMAL_BRONCHUS_MORPHOLOGY	153	0.503396	1.93186	1.04467e-06	3.22634e-05	2.37002e-05	4962	tags=37%, list=13%, signal=32%	92749/6338/2302/6340/352909/54768/51364/7015/54970/10309/85016/1767/1770/200373/89765/79925/29851/8701/56244/123872/115399/51314/139212/415/27019/246176/345643/50615/3507/85478/6337/55036/2212/931/6674/374407/345895/6662/10568/4256/8742/161582/388389/974/7852/1493/2622/221421/7012/727897/5880/6809/1380/27040/3123/7040
HP_STATUS_EPILEPTICUS	HP_STATUS_EPILEPTICUS	196	-0.463385	-1.78644	1.10184e-06	3.39302e-05	2.49245e-05	8270	tags=46%, list=22%, signal=37%	1349/378884/4204/6844/1106/8867/129563/2904/1027/6595/7248/92609/100151683/92335/348980/94005/427/7957/2036/3778/26960/6326/84623/1213/55870/5530/4915/1778/523/116150/283489/10059/10369/23545/6418/57551/9896/26999/5830/16/57465/6833/547/785/55777/9024/3785/25977/22866/7249/773/8869/8629/79731/738/2290/112755/84823/3767/22906/4953/55704/777/23097/51733/1013/6812/2258/6925/2257/56652/2892/3832/5290…
HP_ABNORMAL_LARYNX_MORPHOLOGY	HP_ABNORMAL_LARYNX_MORPHOLOGY	121	-0.529992	-1.93025	1.11386e-06	3.42012e-05	2.51236e-05	7364	tags=49%, list=19%, signal=39%	2137/27125/4089/6477/427/157680/3778/23314/341640/4784/23594/57539/22827/284058/2317/5894/9759/6885/253959/23426/324/7486/1387/3239/7994/11128/9782/6711/51199/23384/91179/4038/374879/1312/529/7353/6857/3845/5340/3930/29967/7290/421/91461/139285/9632/23522/221037/9723/26040/2033/3852/55636/2255/6659/80816/6926/2304/55612
HP_UNDERDEVELOPED_NASAL_ALAE	HP_UNDERDEVELOPED_NASAL_ALAE	87	-0.572977	-1.98546	1.12495e-06	3.43523e-05	2.52346e-05	9186	tags=63%, list=24%, signal=48%	1859/80267/4286/79796/526/4598/55012/6595/54888/100151683/10978/51317/5000/197131/166378/29123/3188/8567/5813/341640/10907/4784/284058/2317/3190/1642/10651/9759/51109/23426/1387/10283/150468/54487/7204/54101/5631/91179/5295/157570/8220/84700/5594/1908/6664/9241/9993/55835/1910/1399/4921/613/259232/80816/8092
GOCC_CYTOSOLIC_RIBOSOME	GOCC_CYTOSOLIC_RIBOSOME	102	-0.547821	-1.95397	1.12524e-06	3.43523e-05	2.52346e-05	12162	tags=81%, list=32%, signal=56%	6209/6164/6193/6231/6203/6222/6141/6169/6160/6171/6194/6218/6154/6227/6204/6166/6223/51538/4736/65008/6134/6189/6147/6152/6136/6224/6132/7311/6165/347/6234/6230/6233/54505/6137/6175/285855/6232/6155/6133/6210/6168/6206/6202/6159/6188/6144/6201/23521/6205/6130/6139/6143/220717/6191/6135/6228/6217/6170/6173/6167/6235/6192/83939/9349/6128/9513/9045/6125/6187/6161/6129/6142/6124/9636/3921/93144/6138/…
GOBP_DEFENSE_RESPONSE_TO_GRAM_POSITIVE_BACTERIUM	GOBP_DEFENSE_RESPONSE_TO_GRAM_POSITIVE_BACTERIUM	107	0.543351	2.00166	1.12892e-06	3.43659e-05	2.52446e-05	6007	tags=35%, list=16%, signal=29%	5320/5919/6036/728/6037/79792/820/2220/284297/283/3569/1669/8993/10392/1668/4069/1511/8764/3929/3575/171389/84659/9466/944/8970/84868/29108/3140/2268/163351/388646/7097/1113/8347/7124/948/1401
GOBP_DEVELOPMENTAL_GROWTH_INVOLVED_IN_MORPHOGENESIS	GOBP_DEVELOPMENTAL_GROWTH_INVOLVED_IN_MORPHOGENESIS	233	-0.449055	-1.76915	1.19112e-06	3.61556e-05	2.65593e-05	4181	tags=32%, list=11%, signal=28%	3239/26999/2803/9373/65059/6928/118813/54413/10501/9968/659/80031/5590/59284/3676/23394/22902/223117/23111/51199/8482/5532/2664/9037/57669/8128/9576/2932/5469/10479/6857/6792/57556/1627/51804/652/23025/2258/66000/5802/127833/4137/4825/57609/8851/22999/53335/57699/4692/57715/1908/4133/7481/9723/56920/10765/6456/1826/85407/2255/27185/9699/23767/6860/8936/23769/65078/214/6495/6585/7143/1630/3975/6422
GOBP_GOLGI_VESICLE_TRANSPORT	GOBP_GOLGI_VESICLE_TRANSPORT	299	-0.416032	-1.68717	1.20824e-06	3.65211e-05	2.68278e-05	11565	tags=55%, list=30%, signal=38%	6293/11316/51479/59349/51014/10067/128637/662/51125/1445/51762/29959/9321/2580/23499/8615/10466/160/8674/81876/55014/10749/3064/2060/64693/9554/5877/2181/64083/22872/57410/91949/378/9980/5537/22818/9382/90522/4218/84272/9527/5861/57020/57222/11196/10434/6844/4430/64764/54520/6396/10802/6845/149371/79585/3996/11236/28952/9648/10133/6643/5870/51542/89866/51124/1785/2619/23299/9276/25956/347517/5155…
GOBP_POSITIVE_REGULATION_OF_LEUKOCYTE_MIGRATION	GOBP_POSITIVE_REGULATION_OF_LEUKOCYTE_MIGRATION	141	0.509196	1.92841	1.21004e-06	3.65211e-05	2.68278e-05	6140	tags=45%, list=16%, signal=38%	5919/6354/8740/3958/8784/10563/7784/728/3576/7499/7422/5054/6351/3569/1907/6348/623/2358/3383/3552/57402/729230/101/4192/3554/6364/6352/8764/2621/3929/7057/4267/284114/6355/10894/3673/23075/177/6688/972/54209/23604/3570/29108/5880/6504/6403/4323/63940/1435/199/83483/81704/8174/7124/2185/6369/7424/80310/1436/3565/719/3071/5025
GOBP_WOUND_HEALING	GOBP_WOUND_HEALING	427	0.379519	1.61678	1.24698e-06	3.75296e-05	2.75686e-05	5867	tags=34%, list=15%, signal=29%	2626/6288/301/6279/5493/90342/1364/135228/4015/6385/5328/407006/954/2266/960/51206/7076/2162/1289/2064/51330/84830/10630/3491/83481/1026/710/1277/7422/57834/6556/5054/8529/8324/5329/3315/3569/6469/50848/114897/1365/5627/4352/857/3552/2246/5154/2069/2152/10077/340205/7980/5327/9076/3932/5028/64581/1511/5265/1192/977/2039/240/10398/2192/2621/7448/7057/11093/3162/152/2191/6382/10451/10413/5873/17138…
GOBP_TRANSITION_METAL_ION_HOMEOSTASIS	GOBP_TRANSITION_METAL_ION_HOMEOSTASIS	138	0.504807	1.91028	1.25458e-06	3.76516e-05	2.76582e-05	2361	tags=23%, list=6%, signal=22%	4057/4496/4489/6279/6280/7036/326343/4499/57817/4494/6648/406992/4493/261729/1356/4495/26872/3077/6556/55240/55630/6536/9843/4504/389844/3932/4502/1534/4241/3162/79689/221074
GOBP_RECOMBINATIONAL_REPAIR	GOBP_RECOMBINATIONAL_REPAIR	164	-0.488032	-1.85967	1.27771e-06	3.82376e-05	2.80887e-05	11364	tags=55%, list=30%, signal=39%	119392/55010/58493/22909/65123/472/79035/55159/79728/80311/10459/27343/7334/57634/5889/51548/55218/5888/10213/286053/112441434/10524/54617/2072/2237/5965/254394/9643/4361/253714/55183/151987/2074/23126/64710/8317/7158/57697/2073/348654/6944/8089/2521/26122/51444/64210/57599/7528/51750/64110/25836/675/157777/4174/10097/54386/79008/7486/84464/196528/135458/10721/23347/149840/84515/8438/29072/5980/3…
GOCC_PROTEIN_ACETYLTRANSFERASE_COMPLEX	GOCC_PROTEIN_ACETYLTRANSFERASE_COMPLEX	97	-0.548753	-1.92679	1.29202e-06	3.84772e-05	2.82647e-05	12536	tags=68%, list=33%, signal=46%	55929/84289/10902/26009/56943/10445/10629/51616/54934/55683/117143/56970/56655/60560/93624/80018/57634/6880/8473/10524/9678/4298/1386/80218/9643/79960/339287/51147/6874/10943/3054/6944/8089/26122/112869/23326/55167/284058/51562/122830/151050/7862/6885/55578/57325/1810/1387/8464/11143/27154/7994/4300/51230/79612/27097/86/55689/51105/80314/6873/54799/6877/23774/23522/2033/9767
HP_ABNORMALLY_FOLDED_HELIX	HP_ABNORMALLY_FOLDED_HELIX	67	-0.614259	-2.0397	1.29296e-06	3.84772e-05	2.82647e-05	5933	tags=48%, list=16%, signal=40%	6228/4784/1656/284058/1193/27161/1387/2782/9786/4677/1147/9968/738/58499/1312/5332/7353/9949/6567/7290/421/54880/53335/139285/9632/221037/9723/55636/2201/93986/253738/7020
GOBP_VESICLE_MEDIATED_TRANSPORT_IN_SYNAPSE	GOBP_VESICLE_MEDIATED_TRANSPORT_IN_SYNAPSE	197	-0.460272	-1.77803	1.30839e-06	3.88277e-05	2.85222e-05	6954	tags=43%, list=18%, signal=35%	116443/55737/23513/84446/1855/26059/2332/22930/440279/5030/6455/10815/22883/63908/5217/6453/9581/274/5533/808/8546/22829/6093/84162/9900/28964/320/6623/1182/5728/134957/9373/79953/8541/54413/9024/23396/5337/8943/10814/22871/6855/5532/8927/9783/112755/273/2932/8573/5413/57084/6857/9342/1814/23025/6457/6812/1644/127833/5864/6571/148/1488/8851/9829/22999/339302/11069/6456/27253/140730/10675/26052/13…
HP_PROMINENT_DIGIT_PAD	HP_PROMINENT_DIGIT_PAD	67	-0.613946	-2.03866	1.32356e-06	3.91685e-05	2.87725e-05	7844	tags=64%, list=21%, signal=51%	56896/23162/23065/51132/9320/3188/8567/3778/6228/1656/284058/25930/55904/57492/2186/23001/27161/1387/23291/9969/8085/9968/10664/6558/26115/84628/23036/86/51322/63035/23030/57178/79718/3720/5063/91461/6304/54880/23112/2033/6942/8936/2893
GOBP_CYTOLYSIS	GOBP_CYTOLYSIS	24	0.80445	2.27119	1.39046e-06	4.1034e-05	3.01429e-05	3366	tags=58%, list=9%, signal=53%	5320/729/1378/730/2999/100507436/5551/3001/733/4069/3002/3929/727/3004
GOBP_TELOMERE_MAINTENANCE	GOBP_TELOMERE_MAINTENANCE	132	-0.503983	-1.86464	1.41336e-06	4.15943e-05	3.05545e-05	11556	tags=67%, list=30%, signal=47%	2067/10111/9894/55651/10694/545/472/79035/9212/5609/546/92345/51002/3181/64858/23381/152485/54433/5889/23293/51548/908/10728/5888/286053/3184/55869/2072/5976/2237/7014/4361/5591/5394/328/55183/4751/3183/79618/167227/6714/54464/3326/3320/23049/7013/5981/7520/51750/675/64421/9156/64282/10575/54386/79008/1736/7486/84464/135458/10574/5514/26354/140609/3192/142/54984/7874/56252/9937/6950/170506/7203/7…
HP_DISINHIBITION	HP_DISINHIBITION	198	-0.464824	-1.7975	1.43503e-06	4.21155e-05	3.09373e-05	7847	tags=45%, list=21%, signal=36%	2653/22995/8867/56896/7248/10452/54888/2619/9439/7343/23325/7415/55737/348980/91875/2332/79882/6301/2521/1786/148789/6326/284058/1213/64601/5530/4915/1981/79791/7345/6997/523/91801/116150/57082/26058/284403/23435/1387/3340/80055/9354/4841/26999/16/55023/23291/50937/23043/57102/25977/22866/6558/7249/773/7874/113179/6711/83696/22906/23013/1639/23097/23732/9147/6812/81839/6683/2258/2257/8398/7991/41…
GOBP_DENDRITE_DEVELOPMENT	GOBP_DENDRITE_DEVELOPMENT	231	-0.450527	-1.77362	1.44016e-06	4.21495e-05	3.09623e-05	8189	tags=48%, list=22%, signal=38%	4204/8609/4130/4891/91137/80243/4734/5062/84687/25/9344/85358/116443/10507/4076/1855/9148/57626/3196/1608/2332/55201/57549/473/64689/9912/3397/55619/23098/221692/10498/7533/5530/79791/7436/10084/23181/153090/23542/10097/10152/4208/57118/23426/26259/8440/5728/100528062/547/23043/1139/23072/50807/55079/57520/26115/1141/27067/23380/22871/170506/7804/2534/54149/10006/4038/5789/1600/653464/2932/4139/2…
HP_ASTIGMATISM	HP_ASTIGMATISM	194	-0.460407	-1.77082	1.48127e-06	4.32336e-05	3.17587e-05	10988	tags=62%, list=29%, signal=44%	23040/9442/2068/2175/7003/55159/57545/79728/3035/10459/3064/7737/55120/64324/55593/5889/54517/1859/80267/5888/1795/4099/7299/10075/9757/1297/2072/56896/60509/23162/79158/51256/23065/51132/100151683/55181/29123/9320/388552/23126/2177/57697/83990/8567/23241/473/3778/5308/2178/4591/372/4784/4659/1656/7528/283446/2071/2961/25930/55904/25836/675/2743/91851/57492/2186/23001/6885/7407/51360/5528/27161/1…
HP_RECURRENT_OTITIS_MEDIA	HP_RECURRENT_OTITIS_MEDIA	148	0.495141	1.90366	1.49049e-06	4.33835e-05	3.18688e-05	4826	tags=38%, list=13%, signal=33%	92749/2302/352909/54768/51364/54970/8626/10309/85016/3426/1767/1770/200373/89765/79925/29851/915/8701/123872/115399/51314/917/139212/2261/27019/246176/345643/50615/144568/3507/85478/51085/55036/9411/6674/374407/916/345895/3718/4256/7454/161582/3570/388389/8788/974/2622/695/221421/2214/5880/55384/1380/3560/5971/55329
GOCC_9PLUS2_MOTILE_CILIUM	GOCC_9PLUS2_MOTILE_CILIUM	146	0.492913	1.89131	1.5868e-06	4.60605e-05	3.38353e-05	4022	tags=29%, list=11%, signal=26%	286464/118491/146845/1767/219621/25876/1770/25790/200373/89765/79925/255101/8701/144406/158067/90835/79846/387712/1043/83894/64518/80217/51314/7802/150483/27019/53340/146754/159686/8382/259307/6337/374407/124912/283726/158297/83450/84223/57828/11092/26140/2622/221421
HP_FACIAL_HYPERTRICHOSIS	HP_FACIAL_HYPERTRICHOSIS	159	-0.5064	-1.92016	1.66661e-06	4.82455e-05	3.54403e-05	8524	tags=57%, list=22%, signal=44%	171023/79796/8405/526/23476/23556/55869/57003/10844/4853/3313/6595/54888/51621/8450/27125/23133/29123/145173/8243/3756/57231/80185/22907/22930/23241/10020/3778/9049/6228/4784/6904/1642/25836/9853/23592/6872/55280/83550/57492/2186/57082/403/23347/55023/50937/26137/9969/1139/55777/11128/10664/3192/5885/4297/7358/50801/113179/7204/6711/23036/83696/10274/1457/51322/23030/55209/23013/374879/26128/6792…
GOBP_GRANULOCYTE_ACTIVATION	GOBP_GRANULOCYTE_ACTIVATION	48	0.671133	2.16628	1.69509e-06	4.89365e-05	3.59479e-05	5808	tags=58%, list=15%, signal=49%	5320/6338/301/6372/2213/3576/820/3600/6348/729230/3606/1511/6352/3684/11027/8673/7305/2207/6688/3689/3579/84106/306/11314/6813/7124/6850/10758
GOBP_RIBOSOMAL_SMALL_SUBUNIT_BIOGENESIS	GOBP_RIBOSOMAL_SMALL_SUBUNIT_BIOGENESIS	72	-0.601511	-2.01283	1.71608e-06	4.94083e-05	3.62945e-05	12162	tags=78%, list=32%, signal=53%	6209/8780/6193/27340/153443/6169/2068/26284/27042/115939/6194/6218/6227/6223/4869/8602/25983/90121/9277/55813/6838/84946/6234/6230/6232/55781/5591/6202/84916/6201/57647/10607/10171/28987/161424/10799/6217/25926/7520/84294/11056/79954/65095/27341/3921/9790/83732/6229/55127/25879/91695/23212/10885/705/4809/5822
HP_PROMINENT_NASAL_BRIDGE	HP_PROMINENT_NASAL_BRIDGE	205	-0.455715	-1.77014	1.76949e-06	5.08083e-05	3.73229e-05	8873	tags=48%, list=23%, signal=37%	23090/4286/5373/5147/65109/26123/8405/55869/4204/22995/9731/23162/57038/54888/153241/51132/54345/51317/51057/8925/4089/29123/2074/49855/8243/25782/3476/157680/23314/7518/10907/51633/23594/4001/284058/8195/10464/11011/8242/25776/5587/23592/317662/80067/11020/285175/1193/403/51114/10484/4841/9786/150468/92482/9969/22884/9968/7994/1063/25885/83932/50814/25914/79738/375056/79087/23384/10274/4683/8573…
HP_ABNORMAL_VENOUS_MORPHOLOGY	HP_ABNORMAL_VENOUS_MORPHOLOGY	133	0.505462	1.90006	1.81582e-06	5.1998e-05	3.81968e-05	2695	tags=29%, list=7%, signal=27%	92749/1188/2302/352909/54768/51364/7490/165/54970/10309/85016/1767/1770/200373/10555/89765/79925/284119/8701/2353/5627/123872/857/115399/2050/51314/4000/9780/139212/27019/246176/345643/85478/4485/55036/6674/374407/345895
HP_ABNORMAL_NIPPLE_MORPHOLOGY	HP_ABNORMAL_NIPPLE_MORPHOLOGY	208	-0.448559	-1.7464	1.8258e-06	5.20985e-05	3.82707e-05	10273	tags=57%, list=27%, signal=42%	4247/673/1009/7737/7469/284252/55627/1146/29998/8517/78989/91949/4893/55717/9382/5373/171023/23116/79796/22800/23511/23476/23556/1349/55869/91137/57003/28952/6595/79158/6870/197131/200205/3954/84231/2074/145173/8243/25782/8567/10020/473/341640/10815/372/4784/1822/1656/284058/2071/84168/3190/2961/7468/203068/25836/5894/10982/9759/9896/5528/23426/4841/9786/150468/9897/1947/2798/867/22884/6654/7994/…
GOBP_CELLULAR_RESPONSE_TO_BIOTIC_STIMULUS	GOBP_CELLULAR_RESPONSE_TO_BIOTIC_STIMULUS	248	0.425102	1.73345	1.82914e-06	5.20985e-05	3.82707e-05	5867	tags=35%, list=15%, signal=30%	4057/6374/2921/6372/6347/2920/57817/2213/10563/3576/2919/820/4986/27177/3586/1440/8564/5054/3569/6348/1669/7538/7066/3552/80380/1668/29126/114769/3606/7292/3553/445/383/64581/10288/1511/6352/2672/929/3929/11093/1234/19/11027/5197/834/23643/80149/1051/353376/26191/1053/7431/6688/968/9450/79931/54209/388325/84868/29108/10865/2950/923/695/2623/3656/942/7855/4360/7096/9516/10062/59307/7097/3055/7040/…
GOBP_NEURON_PROJECTION_EXTENSION	GOBP_NEURON_PROJECTION_EXTENSION	172	-0.474397	-1.81002	1.94391e-06	5.50737e-05	4.04562e-05	9003	tags=49%, list=24%, signal=38%	5071/5048/54910/6790/6049/4099/5361/150465/114804/6387/55364/9043/1785/25/6259/57698/5458/10507/9353/1855/3326/3320/5459/91584/10500/3897/8904/9962/7474/26999/2803/9373/65059/118813/54413/10501/659/80031/5590/59284/3676/23394/22902/223117/8482/5532/2664/9037/8128/9576/2932/10479/6857/6792/57556/1627/23025/66000/5802/127833/4137/4825/57609/8851/22999/53335/57699/4692/57715/1908/4133/9723/56920/645…
HP_ATELECTASIS	HP_ATELECTASIS	67	0.613978	2.09014	1.94396e-06	5.50737e-05	4.04562e-05	4022	tags=48%, list=11%, signal=43%	92749/2302/352909/54768/51364/54970/10309/85016/1767/1770/200373/89765/79925/8701/123872/115399/51314/5077/139212/27019/246176/345643/85478/55036/6674/374407/345895/161582/388389/7852/2622/221421
GOBP_MESENCHYMAL_CELL_DIFFERENTIATION	GOBP_MESENCHYMAL_CELL_DIFFERENTIATION	243	-0.434336	-1.71866	1.95812e-06	5.53274e-05	4.06426e-05	5121	tags=39%, list=13%, signal=34%	2042/6093/153090/55734/182/2131/7474/80709/4208/4087/205717/596/5728/2295/1947/7049/84172/10501/3091/693158/80031/657/57057/90/8929/80139/223117/79755/8482/10521/6772/2475/84541/9221/130497/9037/57669/283149/23332/309/27250/2932/4139/81610/4092/28984/54756/3516/57556/2637/652/23603/4902/9231/147906/202018/10736/23462/2668/265/139285/26585/5594/4040/57715/1908/3169/7481/6934/9723/56920/55223/6664/…
HP_CAFE_AU_LAIT_SPOT	HP_CAFE_AU_LAIT_SPOT	158	-0.492892	-1.87075	1.96878e-06	5.5481e-05	4.07554e-05	11066	tags=66%, list=29%, signal=47%	4436/5395/23040/9442/2175/472/55159/207/79728/673/10459/6391/3064/55120/5889/1028/54517/4893/5888/9652/2956/1795/10075/2072/699/56896/23162/7248/51729/5605/51132/10058/197131/6390/5573/9320/2177/57697/83990/8567/473/3778/2178/1656/9319/284058/64682/25930/55904/8242/7428/675/5894/9184/2186/701/23001/9702/205717/27161/324/1387/84464/29089/5728/8036/23095/10283/55023/23291/9969/867/5980/8085/9968/23…
GOCC_PLATELET_ALPHA_GRANULE	GOCC_PLATELET_ALPHA_GRANULE	91	0.553938	1.98727	2.01539e-06	5.62881e-05	4.13483e-05	6443	tags=48%, list=17%, signal=40%	135228/12/2266/7076/2162/1950/5004/710/7422/5054/5627/5154/340205/5265/1675/2621/7057/54863/51706/7044/3674/5104/87/5552/3690/1191/83706/2157/928/3671/6622/6403/7040/7114/9749/5473/5196/7424/948/213/3827/2/7042/3481
GOBP_NEGATIVE_REGULATION_OF_LEUKOCYTE_CELL_CELL_ADHESION	GOBP_NEGATIVE_REGULATION_OF_LEUKOCYTE_CELL_CELL_ADHESION	142	0.498012	1.89433	2.01692e-06	5.62881e-05	4.13483e-05	5168	tags=39%, list=14%, signal=34%	2302/301/3958/6385/2213/1378/407006/3559/2064/407018/84830/3586/3077/407007/6469/80380/5074/4192/11326/29126/7292/8651/445/383/10288/1511/8764/861/54900/259307/653499/654346/6370/3456/80149/1051/3718/26191/56253/64600/6441/50943/972/7805/57045/84868/1493/942/5777/11314/9314/406957/3123/11006/79626/10859
GOMF_CYTOKINE_BINDING	GOMF_CYTOKINE_BINDING	142	0.497932	1.89402	2.01692e-06	5.62881e-05	4.13483e-05	3978	tags=32%, list=10%, signal=29%	53832/114990/135228/5355/50964/8200/3559/1991/58985/9180/10630/4052/3577/9350/2833/7538/3581/729230/10663/1233/3554/124857/2532/3557/8764/2826/7057/1234/8809/1441/133396/7132/8792/2690/3604/7850/100507588/9466/3597/3690/3579/972/57045/3570/64109/7852
HP_BLADDER_DIVERTICULUM	HP_BLADDER_DIVERTICULUM	38	0.712737	2.21083	2.01861e-06	5.62881e-05	4.13483e-05	3380	tags=45%, list=9%, signal=41%	155368/135886/1364/57167/8626/30008/1289/1277/10516/1365/1278/8468/653361/51085/1281/83451/9275
HP_ARTHRALGIA	HP_ARTHRALGIA	187	0.456092	1.79472	2.12065e-06	5.89786e-05	4.33247e-05	5318	tags=33%, list=14%, signal=29%	1188/338/155368/135886/5657/4982/7148/1364/716/3559/1289/91662/29851/3586/6424/3077/1277/3569/1365/1643/4352/857/4000/51744/8468/6696/3557/9051/861/355/653361/51085/919/931/7132/7305/3663/26191/8974/8742/83451/9275/2512/54209/2157/4261/1493/6775/51752/1380/3560/3119/84163/3123/4210/368/2057/1311/6583/84277/9935/3115
GOBP_NUCLEAR_TRANSCRIBED_MRNA_CATABOLIC_PROCESS	GOBP_NUCLEAR_TRANSCRIBED_MRNA_CATABOLIC_PROCESS	123	-0.51426	-1.87987	2.1591e-06	5.9891e-05	4.39949e-05	10720	tags=64%, list=28%, signal=46%	246175/27257/201626/472/4686/22916/9967/80153/23381/9704/23293/9652/65110/5433/149041/10605/255967/65109/56915/3184/11340/1655/11044/23318/79048/51154/9939/5976/129563/55629/10921/5394/55181/55095/9337/51690/22803/167227/3182/54464/26523/23049/54512/23708/9887/22894/22794/57472/55802/7812/51594/64282/6741/339345/23019/27161/2935/10492/219988/1660/23016/29883/3192/57690/54542/340719/3646/170506/85…
HP_BABINSKI_SIGN	HP_BABINSKI_SIGN	249	-0.435092	-1.73268	2.16738e-06	5.99643e-05	4.40488e-05	10282	tags=53%, list=27%, signal=39%	6314/5611/11261/29920/84668/10749/123606/3064/11043/23400/23636/6253/4724/57165/4359/8139/1741/3658/4099/3736/6389/65109/80746/1737/4204/1183/91137/10528/9150/55157/1615/80224/65055/116228/2182/6390/200205/7415/9131/10613/6472/57231/103/3054/3032/2521/100303755/3030/1786/5981/4001/128989/1678/116461/8242/7345/10939/9853/51218/3329/55280/1267/9725/389856/7592/51663/25778/23435/80055/23345/9897/246…
GOBP_SYNAPSE_ASSEMBLY	GOBP_SYNAPSE_ASSEMBLY	180	-0.470182	-1.80043	2.21835e-06	6.1215e-05	4.49675e-05	4195	tags=36%, list=11%, signal=32%	5728/869/10082/56126/100528062/5020/26050/79953/200933/54413/1141/23394/9379/27067/84628/22871/8927/4038/5789/8128/55209/2049/22865/51804/5818/119/9231/6712/2258/92737/2048/64101/145581/55203/6092/10160/139065/11141/2562/26045/1826/347731/577/27253/1399/9378/26052/654429/23316/23767/6495/6585/22941/84189/114798/347730/57633/1813/64084/575/5457/2895/2047/26280/91156
GOBP_REGULATION_OF_SYNAPSE_ASSEMBLY	GOBP_REGULATION_OF_SYNAPSE_ASSEMBLY	103	-0.548805	-1.95979	2.22862e-06	6.13391e-05	4.50586e-05	4724	tags=45%, list=12%, signal=39%	7474/4208/869/10082/100528062/5020/26050/79953/54413/1141/23394/27067/84628/22871/5789/8128/55209/2049/22865/51804/5818/9231/2048/145581/6092/10160/139065/11141/26045/347731/577/9378/654429/23316/23767/6495/6585/84189/114798/347730/57633/64084/575/2895/2047/26280
GOMF_CATALYTIC_ACTIVITY_ACTING_ON_A_TRNA	GOMF_CATALYTIC_ACTIVITY_ACTING_ON_A_TRNA	125	-0.519311	-1.90206	2.25241e-06	6.18336e-05	4.54219e-05	12294	tags=62%, list=32%, signal=42%	51251/51651/24140/80222/54901/23438/5917/51067/55621/54920/339175/80755/63899/152992/54482/11102/1787/3035/57470/3376/112487/5188/10056/60528/129450/25917/51095/80746/54802/6894/92935/80745/283459/23395/55157/1615/55006/285605/57038/54888/60487/10557/131965/55039/55699/9692/55278/51520/6301/3735/10799/2617/79691/118672/91801/2193/83480/79068/7407/124454/81627/10556/16/4677/92675/8565/79731/2058/5…
HP_APLASIA_HYPOPLASIA_OF_FINGERS	HP_APLASIA_HYPOPLASIA_OF_FINGERS	341	-0.406512	-1.6734	2.35426e-06	6.44631e-05	4.73535e-05	8812	tags=47%, list=23%, signal=36%	6224/1741/2677/3736/57020/65109/7840/26123/526/407975/23476/6165/23556/55869/4204/6234/4750/2072/1183/9419/81603/4853/3549/6232/6155/28952/6595/54888/6605/6210/2182/4089/6201/3954/9131/94005/427/1855/2177/8243/57697/3756/83990/3054/6135/2178/5977/10815/4784/57539/6326/22827/2317/7468/5144/6235/3981/8242/25836/675/6602/57492/182/7474/6885/9896/389856/7592/10617/2245/324/6125/84464/196528/29089/323…
GOBP_CHROMATIN_ASSEMBLY_OR_DISASSEMBLY	GOBP_CHROMATIN_ASSEMBLY_OR_DISASSEMBLY	230	-0.446868	-1.75784	2.3816e-06	6.50441e-05	4.77803e-05	9668	tags=47%, list=25%, signal=35%	4869/3009/388951/55355/23304/3070/10541/54145/54623/1028/51548/6046/83852/8357/8312/158983/1788/373861/57169/8349/54737/55869/4204/126961/50809/5928/57683/22893/6605/8467/57673/10036/55183/8493/23133/554313/8354/266812/9733/55201/90378/23234/1786/6886/10014/8364/5253/6749/11176/11011/29855/11198/9869/6602/337874/6418/333932/1107/11177/7175/196528/8289/23347/8350/353274/64061/3020/9219/4675/8085/7…
GOMF_GLYCOSAMINOGLYCAN_BINDING	GOMF_GLYCOSAMINOGLYCAN_BINDING	236	0.432165	1.7425	2.39164e-06	6.51508e-05	4.78587e-05	4422	tags=32%, list=12%, signal=28%	4057/6354/6288/338/6372/4353/7148/50964/340419/10563/1991/960/10631/3576/30008/129804/1842/1289/59271/3491/3512/404037/7422/283/59352/339366/6469/8993/53834/9806/2246/1305/1056/4053/4745/4192/10392/1511/23166/3918/7448/3507/7057/57214/5118/6402/9510/202915/6368/5967/146760/5197/6355/5104/10894/400668/7130/84659/100507588/633/51156/140578/343637/9508/54209/5792/64100/91522/5968/84870/26577/50509/5…
GOCC_TERTIARY_GRANULE_LUMEN	GOCC_TERTIARY_GRANULE_LUMEN	55	0.658286	2.17737	2.41239e-06	6.55479e-05	4.81504e-05	5675	tags=49%, list=15%, signal=42%	4057/3240/5806/2352/79792/4317/2919/820/5004/4318/8993/126014/4069/6947/1471/25840/7130/1512/10562/1118/10321/116844/5777/1520/1509/5473/1476
GOBP_DETOXIFICATION_OF_COPPER_ION	GOBP_DETOXIFICATION_OF_COPPER_ION	15	0.885019	2.21913	2.4214e-06	6.56247e-05	4.82068e-05	1788	tags=60%, list=5%, signal=57%	4496/4489/326343/4499/4494/4493/4495/4504/4502
GOBP_TRNA_METABOLIC_PROCESS	GOBP_TRNA_METABOLIC_PROCESS	185	-0.470597	-1.80467	2.44077e-06	6.59816e-05	4.84689e-05	12382	tags=61%, list=33%, signal=41%	2926/84705/24140/80222/54901/23438/5917/8518/51067/55621/54920/339175/80755/9328/63899/152992/54482/11102/51002/1787/3035/57470/90353/3376/112487/54517/5188/10056/2972/134637/285381/60528/11180/129450/25917/51095/11340/80746/23405/112858/54802/6894/92935/55623/80745/283459/23395/55157/1615/55006/285605/57038/54888/25821/60487/10978/5394/10557/131965/51654/55039/55699/51728/9692/55278/51637/51520/…
GOBP_CENTRAL_NERVOUS_SYSTEM_NEURON_DIFFERENTIATION	GOBP_CENTRAL_NERVOUS_SYSTEM_NEURON_DIFFERENTIATION	168	-0.479315	-1.83084	2.51486e-06	6.78118e-05	4.98134e-05	6161	tags=45%, list=16%, signal=38%	143941/8925/85358/6095/9353/79809/23314/3326/3320/6886/91584/2055/538/5881/4915/431707/166614/26058/1746/167826/5728/869/5830/200933/55906/64919/55079/57057/4821/1141/8929/1745/51199/9331/54149/2290/2624/4808/23077/25809/57178/51684/9693/2049/2637/8861/64843/2909/2048/6656/10660/5629/4137/4825/4133/9760/64211/27185/6659/6695/3670/4983/8022/10215/89884/5727/3110/161357/4009/1813/5457/2895/388585/1…
GOBP_NUCLEOBASE_CONTAINING_COMPOUND_TRANSPORT	GOBP_NUCLEOBASE_CONTAINING_COMPOUND_TRANSPORT	218	-0.443117	-1.73299	2.5427e-06	6.8389e-05	5.02374e-05	10221	tags=58%, list=27%, signal=43%	1070/56262/8888/10559/23443/51092/80145/293/55308/6311/7514/51808/3181/10482/4686/22916/2733/23381/57724/4869/8480/9153/25909/23636/23293/292/10237/10204/83447/65110/5433/9631/26097/65109/7263/84230/29890/6428/23511/9818/8021/81929/6432/6396/5976/7248/3297/54888/23299/65083/81034/6830/3267/91746/9877/10657/57510/4600/5903/55186/51637/2332/10057/9793/54715/9154/144983/55706/23049/6426/84321/94026/…
HP_TELECANTHUS	HP_TELECANTHUS	145	-0.499329	-1.86563	2.5503e-06	6.84202e-05	5.02603e-05	9918	tags=55%, list=26%, signal=41%	284252/1146/51098/55593/78989/128869/4893/4286/54941/7299/79796/8405/526/55869/4750/26005/57688/9419/9343/4853/2077/54888/5605/114928/29123/3756/57231/10943/129285/7707/5308/5813/7518/5296/4784/57539/7528/2317/51013/11011/3981/1642/10084/668/6885/403/1387/1947/23259/4010/23135/3192/57520/4297/113179/1857/23384/1312/5295/79718/51684/7353/9839/26128/3845/4654/6812/202018/7290/3782/421/10000/9632/19…
HP_ABNORMAL_ERYTHROCYTE_SEDIMENTATION_RATE	HP_ABNORMAL_ERYTHROCYTE_SEDIMENTATION_RATE	51	0.661641	2.16477	2.56378e-06	6.85069e-05	5.0324e-05	7464	tags=59%, list=20%, signal=47%	4547/5657/3559/91662/3586/3569/3702/51744/6696/3557/919/7132/10095/26191/8974/4261/1493/6775/3560/3123/4210/7040/6583/3115/3113/5771/64127/843/114548/79722
GOMF_METHYLATED_HISTONE_BINDING	GOMF_METHYLATED_HISTONE_BINDING	79	-0.575673	-1.95912	2.56643e-06	6.85069e-05	5.0324e-05	10744	tags=65%, list=28%, signal=46%	54892/5897/546/10927/11137/23468/148479/23515/2956/727866/54737/3621/79710/51147/23133/7158/2332/30827/10943/29057/5977/112869/57680/29128/5927/5253/5929/55904/169981/6872/84656/57332/8535/22823/23310/139886/2186/80764/9682/23613/81550/23512/10951/84717/80853/9425/84733/54799/83746/23170/10771
GOBP_REGULATION_OF_PROTEIN_STABILITY	GOBP_REGULATION_OF_PROTEIN_STABILITY	299	-0.410644	-1.66531	2.57383e-06	6.85322e-05	5.03426e-05	10707	tags=50%, list=28%, signal=36%	23032/4088/27042/84447/9529/10013/11261/54918/902/55743/3064/6400/25764/2776/5300/819/3009/26224/79031/6880/51548/91949/908/23673/10728/23515/79577/5071/7756/6790/57646/51701/7917/7341/573/5347/55869/55031/57805/55664/4047/64844/9099/11236/5824/11331/23162/3323/7248/9530/22848/5591/6201/10657/1500/55737/1855/55278/5245/10403/56926/3054/338328/6714/3326/3320/8575/6135/84301/387755/123264/5217/8774…
HP_ABNORMALITY_OF_THE_SEPTUM_PELLUCIDUM	HP_ABNORMALITY_OF_THE_SEPTUM_PELLUCIDUM	140	-0.495044	-1.84196	2.7494e-06	7.3024e-05	5.36422e-05	9084	tags=49%, list=24%, signal=38%	79813/55717/5048/6657/54941/1718/1349/9939/9791/3170/54888/2619/9439/23325/55181/3954/91875/79882/6301/129285/10815/148789/4659/7468/3897/79791/6872/6997/29968/91801/6091/51360/5528/10297/3340/10735/80055/9354/9786/7703/50937/23043/29072/57102/84892/6558/1781/26227/83696/79087/23384/84197/3845/23732/23432/9147/7991/5290/28514/63895/5594/2898/10765/2253/89884/5727/9215/8492/7080
HP_TISSUE_ISCHEMIA	HP_TISSUE_ISCHEMIA	124	0.508706	1.89486	2.81964e-06	7.47028e-05	5.48754e-05	6771	tags=40%, list=18%, signal=33%	2626/6338/6340/1482/155368/135886/5657/1364/4015/3586/1365/4352/7066/2627/2050/4000/8468/11093/355/4607/653361/81031/51085/6337/8076/26191/1281/8974/83451/9275/162417/1493/6775/51752/84163/3123/4210/368/84277/3115/7462/59/4629/5982/3113/4624/7042/83854/1230/1282
GOMF_PROTEIN_SERINE_KINASE_ACTIVITY	GOMF_PROTEIN_SERINE_KINASE_ACTIVITY	359	-0.388865	-1.61331	2.83076e-06	7.4811e-05	5.49549e-05	8763	tags=44%, list=23%, signal=34%	10494/23012/6790/2931/9475/51701/10188/4294/1459/83942/1432/1195/5347/6793/112858/8997/4750/122011/699/51086/85443/55781/51765/6446/10769/5062/5605/22848/10733/5591/2011/984/55872/9344/8899/4751/282974/146057/5585/5583/9943/84446/6416/149420/8317/23683/1021/9088/5601/5170/23049/283629/5610/51755/23387/140901/8476/1456/10110/3985/6789/7273/11011/5587/6872/8428/5894/5563/6093/166614/57787/5128/8767…
GOMF_CATALYTIC_ACTIVITY_ACTING_ON_DNA	GOMF_CATALYTIC_ACTIVITY_ACTING_ON_DNA	222	-0.441814	-1.73276	2.86967e-06	7.56512e-05	5.55721e-05	11170	tags=56%, list=29%, signal=40%	79605/55775/4436/22909/2068/1677/5810/9557/546/4968/56655/5884/64858/27343/79915/1773/54821/252969/5889/10728/55218/10973/9941/5888/64789/2956/1788/1654/55345/23405/54617/63922/2072/4830/1106/5976/2237/64863/5928/5965/254394/7014/6595/4361/8467/80205/56916/328/6188/10146/3508/2074/92667/56897/57697/83990/55201/2073/348654/6596/57680/29104/1786/7013/5981/2071/7520/121642/51750/83940/51455/3981/417…
GOBP_ALTERNATIVE_MRNA_SPLICING_VIA_SPLICEOSOME	GOBP_ALTERNATIVE_MRNA_SPLICING_VIA_SPLICEOSOME	77	-0.580469	-1.97333	3.00928e-06	7.91351e-05	5.81313e-05	11786	tags=71%, list=31%, signal=49%	55796/64783/6427/6431/10569/84081/6434/10284/5725/9967/55234/4154/10181/8241/1655/29890/9939/6433/10921/58517/11171/91746/10657/2332/54715/6426/60680/22827/3191/7072/55225/11189/27316/10084/9513/125950/1660/4670/3192/5936/4857/10521/6421/8087/135295/3178/84991/23028/4654/56853/202559/84530/10659/10656/23543
HP_DILATION_OF_LATERAL_VENTRICLES	HP_DILATION_OF_LATERAL_VENTRICLES	84	-0.571817	-1.96894	3.10525e-06	8.14572e-05	5.98371e-05	6434	tags=49%, list=17%, signal=41%	22930/2036/2639/26960/4784/84623/1213/55870/25930/5530/1778/51244/29968/283489/10369/83480/6418/57551/5528/9786/23291/547/55777/9024/738/84340/4953/9839/5160/1013/6812/6925/6304/28514/57498/90161/10771/10765/1641/80816/56479
HP_APHASIA	HP_APHASIA	129	-0.504249	-1.85409	3.14829e-06	8.23828e-05	6.0517e-05	10116	tags=57%, list=27%, signal=42%	3181/5649/3064/54539/6949/54517/79813/351/1795/10075/1349/8131/10878/4952/56896/23162/6595/10452/51132/7343/7415/9320/8567/3778/1656/3897/7072/25930/55904/10059/2186/23001/79944/27161/150468/23291/9969/84172/6558/773/50814/6331/26115/2705/84628/86/63035/23030/1312/3178/57178/7353/3845/3720/23732/6925/7290/421/4771/6304/4137/139285/9632/23112/3078/221037/9681/477/79152/6942/8936/5354/4878/2893
HP_THICK_VERMILION_BORDER	HP_THICK_VERMILION_BORDER	264	-0.420795	-1.68411	3.16487e-06	8.26132e-05	6.06862e-05	9334	tags=51%, list=25%, signal=39%	22872/91949/54517/8473/1859/80267/4893/23258/79813/4668/10524/1741/65109/10075/22800/526/4204/1183/9791/1106/56896/2077/6595/54888/6605/8450/100151683/54345/2182/92335/5000/6201/55181/29123/3188/23261/3756/57231/8567/3054/129285/9049/5977/7189/6228/4784/23594/7528/84168/4998/51013/27316/4174/9562/6602/5894/83550/29968/57492/6418/389856/7592/6529/324/6309/196528/10735/80232/4841/8289/8036/10283/57…
GOBP_PEPTIDYL_LYSINE_MODIFICATION	GOBP_PEPTIDYL_LYSINE_MODIFICATION	395	-0.387557	-1.62078	3.25603e-06	8.47844e-05	6.22812e-05	10995	tags=51%, list=29%, signal=37%	4801/9063/117143/56970/10208/5351/4302/79903/8520/10536/546/10269/92342/10013/6314/29843/4802/23210/64135/114799/7737/7469/93624/3009/64324/57634/11137/55818/6880/7329/8473/4706/83852/5970/79813/10847/8648/23081/286053/10524/7917/8554/7341/9757/6613/23476/1491/23168/4298/4204/2653/23409/1386/80218/22938/9643/10401/79960/339287/9070/57673/138474/26036/84193/51147/6874/55183/6830/4089/28999/5903/29…
GOMF_SERINE_TYPE_ENDOPEPTIDASE_INHIBITOR_ACTIVITY	GOMF_SERINE_TYPE_ENDOPEPTIDASE_INHIBITOR_ACTIVITY	96	0.551615	2.00126	3.28653e-06	8.53694e-05	6.27109e-05	5045	tags=38%, list=13%, signal=33%	5266/10406/6590/135228/6691/12/284293/302/710/5054/140686/7980/124857/1293/89932/1992/5265/144568/6690/27151/5273/5104/5055/10653/51156/280664/5269/5176/5271/3700/27344/404203/57119/5045/8710/3053
GOBP_POSITIVE_REGULATION_OF_CELLULAR_COMPONENT_BIOGENESIS	GOBP_POSITIVE_REGULATION_OF_CELLULAR_COMPONENT_BIOGENESIS	494	-0.366627	-1.55946	3.36928e-06	8.73054e-05	6.41331e-05	7536	tags=38%, list=20%, signal=31%	7248/3297/1015/1785/9530/11135/153241/10733/25/10178/6188/345456/10146/55719/7415/5706/388630/10507/6376/9148/147381/1739/2332/25782/22930/5601/9793/10399/997/6714/3397/21/3320/4926/1809/22883/23580/1786/7013/6886/5217/56919/9908/274/538/4915/1981/64112/9869/57472/55832/2241/2059/1778/6093/8739/153090/28964/57787/10097/85459/23019/10152/403/8396/79008/324/7175/84464/8440/9738/869/9647/139818/1125…
GOBP_NEGATIVE_REGULATION_OF_CELL_ACTIVATION	GOBP_NEGATIVE_REGULATION_OF_CELL_ACTIVATION	215	0.442608	1.76396	3.43001e-06	8.86629e-05	6.51303e-05	5168	tags=37%, list=14%, signal=32%	2302/301/3958/6385/2213/1378/2266/3559/284467/2064/3623/407018/3586/100507436/3077/6469/114897/374403/8993/729230/5154/80380/5074/4192/10077/11326/29126/7292/55024/8651/8530/383/10288/1511/8764/861/3162/54900/259307/653499/7056/654346/133396/3456/7305/80149/7940/1051/146722/3718/26191/51083/56253/64600/6688/6441/50943/972/7805/54209/928/57045/84868/2268/284021/1493/695/942/1268/5777/11314/10062/1…
HP_MICROPENIS	HP_MICROPENIS	251	-0.42881	-1.70698	3.56885e-06	9.19371e-05	6.75354e-05	8587	tags=56%, list=23%, signal=44%	29954/546/10466/4703/1528/80311/6638/64135/1009/54539/7737/1161/55120/55593/56203/23312/1028/1859/79813/55717/6657/3736/7840/23116/10075/2516/1349/55869/4750/26005/8924/4047/6845/81603/56896/3703/8450/51132/6870/100151683/5591/51317/8925/55210/197131/57647/8882/201595/2074/1855/2177/25782/8567/103/23314/7518/348180/372/23594/4659/6326/1656/79621/4998/3981/8242/6492/9562/523/84162/80067/91801/701/…
GOMF_NUCLEOSIDE_TRIPHOSPHATASE_REGULATOR_ACTIVITY	GOMF_NUCLEOSIDE_TRIPHOSPHATASE_REGULATOR_ACTIVITY	488	-0.368015	-1.56714	3.58171e-06	9.19371e-05	6.75354e-05	10535	tags=51%, list=28%, signal=37%	6004/9093/119385/4649/8892/23179/64857/22899/64786/90167/129049/51291/414918/55667/642517/2776/202151/4650/55188/51495/26000/80728/192111/58480/5877/54885/54453/23329/9909/51735/23568/378/23258/11138/121512/116988/57186/5147/1795/26030/29127/10188/4943/84079/102723859/152273/8997/5866/8131/55160/8924/8787/26130/4952/8890/80243/101060351/3996/125058/80851/727851/10788/9467/1933/414189/57636/51256/…
HP_GASTROSTOMY_TUBE_FEEDING_IN_INFANCY	HP_GASTROSTOMY_TUBE_FEEDING_IN_INFANCY	131	-0.506623	-1.87319	3.58634e-06	9.19371e-05	6.75354e-05	8469	tags=50%, list=22%, signal=39%	8405/80746/26005/8642/5518/2904/2619/79158/7343/27125/166378/8243/2036/2521/83737/26960/51112/7528/84623/283446/2055/1213/55870/116461/25930/5530/6997/1778/29968/283489/10059/10369/10128/6418/57551/253959/1185/10735/80055/80232/87178/131377/50937/547/55777/9024/7358/23394/7204/5631/79087/5160/1013/6812/6925/28514/6509/10771/26040/10765/3852/2253/2222/5727/6328/56479
HP_APRAXIA	HP_APRAXIA	229	-0.437123	-1.71965	3.59129e-06	9.19371e-05	6.75354e-05	8228	tags=42%, list=22%, signal=33%	1737/378884/4204/8867/56896/9731/23162/10452/4361/2619/153241/51132/9568/7415/6095/9320/8243/57231/10463/7957/8567/55768/3778/5813/2521/7518/1656/284058/1678/10464/25930/55904/25776/10939/6997/55280/84162/10059/2186/23001/27161/403/1107/23435/10735/4841/9786/23291/50937/6833/9969/55906/23135/6558/773/7874/26115/9289/84628/23111/86/2290/3767/63035/23030/10166/57178/22983/51684/6792/3720/23028/2373…
GOBP_MESENCHYME_DEVELOPMENT	GOBP_MESENCHYME_DEVELOPMENT	299	-0.407847	-1.65397	3.77022e-06	9.62857e-05	7.07299e-05	5000	tags=37%, list=13%, signal=32%	6093/153090/55734/182/2131/7474/55746/80709/6091/4208/4087/205717/596/5728/2295/1947/7049/84172/10501/3091/4194/659/693158/9421/80031/657/57057/90/8929/80139/223117/4222/79755/8482/10521/6772/2475/84541/9221/130497/9037/57669/283149/23332/6939/309/2065/27250/64591/2932/4139/4609/81610/4092/28984/10683/54756/3516/57556/10409/51804/2637/652/23603/4902/9231/147906/202018/2254/10736/23462/2668/2297/6…
GOCC_TERTIARY_GRANULE_MEMBRANE	GOCC_TERTIARY_GRANULE_MEMBRANE	72	0.596104	2.06712	3.80449e-06	9.69277e-05	7.12015e-05	6106	tags=51%, list=16%, signal=43%	23601/199675/5328/100049587/2204/6556/53831/2358/258010/101/2040/8778/3903/1535/10288/1143/3684/8673/2207/160364/945/6515/3687/3689/4973/7226/5269/963/8987/11314/170482/23218/84418/1536/5912/441864/966
GOBP_MITOTIC_CELL_CYCLE_PHASE_TRANSITION	GOBP_MITOTIC_CELL_CYCLE_PHASE_TRANSITION	429	-0.375862	-1.57966	3.92263e-06	9.96986e-05	7.32369e-05	11088	tags=54%, list=29%, signal=39%	55755/55055/80174/3550/1977/64839/1978/5127/51433/81620/65123/2068/472/79035/8883/9212/55159/207/9525/4678/5569/10459/6194/23026/6154/902/25949/55743/5884/5129/79915/10217/10926/407032/58480/890/26224/5889/55626/8556/6198/23194/1028/1869/8379/57165/79577/6152/51434/27183/5537/26271/351/79184/286053/7756/1876/801/6790/4863/9577/4331/10197/6868/1654/5347/23476/55031/4204/23276/54617/699/2305/9150/5…
GOBP_MOTILE_CILIUM_ASSEMBLY	GOBP_MOTILE_CILIUM_ASSEMBLY	55	0.651278	2.15419	3.94656e-06	0.000100067	7.35079e-05	5357	tags=51%, list=14%, signal=44%	84229/2302/352909/51364/286464/54970/79864/200373/79925/255101/154313/79846/123872/80217/345643/80127/159686/55036/84223/221421/27152/147700/644890/221481/55329/84071/50487/81492
HP_CLUBBING	HP_CLUBBING	133	0.494782	1.85991	3.9871e-06	0.000100855	7.40861e-05	4157	tags=31%, list=11%, signal=28%	92749/6338/2302/6340/352909/54768/51364/7015/54970/10309/85016/1767/1770/200373/89765/79925/10804/8701/56244/123872/115399/51314/139212/27019/246176/345643/85478/6337/55036/2212/6674/374407/345895/10568/161582/388389/2622/221421/27152/7012/727897
GOCC_TRANSFERASE_COMPLEX_TRANSFERRING_PHOSPHORUS_CONTAINING_GROUPS	GOCC_TRANSFERASE_COMPLEX_TRANSFERRING_PHOSPHORUS_CONTAINING_GROUPS	257	-0.427532	-1.70906	3.99991e-06	0.000100938	7.41476e-05	9593	tags=46%, list=25%, signal=35%	890/60673/8517/11036/54623/6880/79577/10622/5433/57169/2960/5558/4331/7046/51719/23168/5678/728340/905/896/55718/1163/81887/5591/5214/138474/10623/10621/6874/92335/6882/5573/51728/123169/5442/1021/79871/5213/5296/5430/2962/64210/10849/64425/51755/221823/10983/2071/7520/899/2961/6917/5289/5431/6872/122809/2966/5563/91/5257/54457/2081/219771/5576/9655/892/5584/5288/23248/5636/8464/9821/1147/6875/89…
HP_KINETIC_TREMOR	HP_KINETIC_TREMOR	88	-0.564563	-1.95771	4.09146e-06	0.000103004	7.56649e-05	10981	tags=65%, list=29%, signal=46%	90417/2068/6311/207/84668/51506/10749/7737/1161/57410/57165/54870/91137/10528/9150/4361/23261/2074/2332/5981/5521/4001/2071/2961/7345/7436/10939/55280/55129/9725/440193/5728/4841/950/10501/11128/63929/773/2705/144165/3766/6711/2058/6897/55703/6712/8398/6785/84919/5290/26278/25793/25814/85300/4983/7080/5457
HP_INTELLECTUAL_DISABILITY_PROFOUND	HP_INTELLECTUAL_DISABILITY_PROFOUND	158	-0.484619	-1.83935	4.1303e-06	0.000103736	7.62027e-05	11896	tags=65%, list=31%, signal=45%	79868/8766/54820/6197/10535/23152/56270/471/9459/128637/23040/186/3097/100506658/29954/116442/64135/7737/11043/9361/51294/23312/128869/2571/5048/1741/6709/65109/171023/4204/1183/112939/8867/2904/51124/23065/7343/2182/2074/103/2036/3054/55768/5296/26960/84623/79621/6904/1213/4905/55870/5530/60558/3329/1778/523/283489/10369/83480/701/285175/23545/6418/7407/57551/1193/389856/7592/547/55777/9968/9024…
HP_LISSENCEPHALY	HP_LISSENCEPHALY	158	-0.484048	-1.83718	4.24583e-06	0.000106386	7.81495e-05	11110	tags=59%, list=29%, signal=42%	128637/55755/2108/23141/55697/545/23499/100506658/29954/51002/29920/5649/84879/23312/5048/5162/3736/1718/112858/55005/4750/22995/23417/2313/8642/10844/7846/81603/100151683/5591/9276/29081/8777/1021/25782/22930/5296/348180/148789/6326/4001/63894/7436/1778/523/84162/1911/29968/23310/57082/79068/23545/55746/9896/284403/10297/80254/80232/79648/4677/259266/2775/84892/85378/387119/22931/50814/9928/9289…
GOBP_NEGATIVE_REGULATION_OF_CHROMOSOME_ORGANIZATION	GOBP_NEGATIVE_REGULATION_OF_CHROMOSOME_ORGANIZATION	89	-0.554162	-1.93621	4.25893e-06	0.000106463	7.8206e-05	11556	tags=69%, list=30%, signal=48%	2067/10111/51451/55755/55055/3550/81620/472/9212/546/10459/23293/8379/26271/7756/4331/5347/2072/699/7014/8467/5394/3183/10403/348654/167227/6714/54464/7013/9319/51750/9183/9184/701/64282/7153/54386/11130/79008/54908/324/7175/84464/3020/1063/7272/3192/142/5885/51143/54984/4085/23063/54552/4683/8658/3178/84861/84101/56155/80351
GOBP_REGULATION_OF_RNA_SPLICING	GOBP_REGULATION_OF_RNA_SPLICING	153	-0.482804	-1.82249	4.28901e-06	0.000106963	7.85736e-05	13100	tags=75%, list=34%, signal=50%	4858/10150/55696/4928/84872/10262/55544/708/8683/2926/6625/10250/6231/55796/79171/64783/6427/9991/11338/6431/22927/29896/84081/6434/10284/5725/23210/3181/4686/9967/6429/55234/286676/54845/4154/54407/3187/57396/1859/9584/10181/10772/1153/8241/1655/1195/29890/26528/6428/6432/9939/494115/64863/246744/22938/6433/387597/10921/55147/58517/23076/91746/8882/10657/3188/2332/54715/2521/6426/5430/7536/51755…
HP_ACUTE_PHASE_RESPONSE	HP_ACUTE_PHASE_RESPONSE	148	0.482702	1.85584	4.32383e-06	0.000107579	7.9026e-05	5327	tags=36%, list=14%, signal=31%	5657/7036/326/3783/57817/50964/3559/1356/7421/91662/3586/1026/142680/3077/55240/5551/3569/5979/5313/3702/51744/6696/9780/3557/1357/9051/54757/6690/919/22861/7132/81622/10095/201294/846/26191/8974/55503/2512/84868/4261/1493/6775/3560/9247/149461/6813/3123/4210/7040/6583/3115/8676
HP_ABNORMAL_VASCULAR_PHYSIOLOGY	HP_ABNORMAL_VASCULAR_PHYSIOLOGY	269	0.413401	1.69057	4.34423e-06	0.000107834	7.92133e-05	5318	tags=29%, list=14%, signal=25%	2626/6338/1188/6340/1482/155368/135886/5657/1364/7015/3783/4015/9496/7137/2162/1289/3586/29887/3077/1277/2318/189/1365/56244/5627/4352/7066/857/2627/2050/4000/2697/10312/1278/8468/6696/9780/2261/11093/7139/355/4607/653361/81031/51085/6337/8076/3663/26191/1281/3425/6123/8974/10568/4256/83451/9275/3875/162417/84665/8788/1493/3856/6775/727897/51752/285203/79717/3913/55384/3908/84163/3123/4210/368/25…
GOBP_REGULATION_OF_TELOMERE_MAINTENANCE	GOBP_REGULATION_OF_TELOMERE_MAINTENANCE	80	-0.570341	-1.94314	4.36464e-06	0.000108089	7.94e-05	11556	tags=76%, list=30%, signal=53%	2067/10111/10694/545/472/79035/9212/5609/546/92345/3181/23381/23293/51548/908/3184/55869/2072/5976/7014/4361/5394/4751/3183/79618/167227/6714/54464/23049/7013/7520/51750/64282/10575/54386/79008/1736/84464/10574/5514/26354/140609/3192/142/54984/7874/56252/6950/170506/7203/4216/54552/4683/8658/4609/3178/22948/10576/5588/80351/5594
GOCC_NUCLEAR_ENVELOPE	GOCC_NUCLEAR_ENVELOPE	479	-0.367315	-1.5557	4.43227e-06	0.000109508	8.04428e-05	10305	tags=46%, list=27%, signal=34%	161176/4056/7514/29843/286148/10482/55916/2733/3631/55627/2776/51652/10927/202151/664/1773/51495/55120/8480/25909/23636/9538/144404/23468/51194/64215/2869/7329/286205/8379/10204/351/5048/158983/9798/9631/727866/6049/7341/10434/11044/29890/23511/51510/9818/8021/55852/81929/91181/6396/55705/8315/89795/727851/166336/84516/54788/283129/403313/23299/55787/25/55183/3267/57647/10527/9112/9218/23133/3836…
GOBP_REGULATION_OF_MACROAUTOPHAGY	GOBP_REGULATION_OF_MACROAUTOPHAGY	158	-0.483423	-1.83481	4.53466e-06	0.000111778	8.21101e-05	12196	tags=63%, list=32%, signal=43%	10241/57103/527/5595/83667/9474/140775/128866/9711/57602/5768/65018/27131/30849/8678/2773/9140/90678/207/10013/254122/528/3064/26073/664/23400/9554/8517/55626/27244/1634/292/55072/4943/51606/9637/10193/526/535/5049/149371/3791/29979/23265/4734/10133/7248/84749/9517/55737/23256/112936/25782/22930/7957/23049/58533/6829/155066/55254/5289/7345/64112/5563/523/23367/8767/10919/2081/23545/6885/8396/534/…
HP_CLEFT_SOFT_PALATE	HP_CLEFT_SOFT_PALATE	176	-0.469481	-1.79512	4.60419e-06	0.000113229	8.3176e-05	10747	tags=57%, list=28%, signal=41%	2773/6160/4088/29954/6638/6218/1009/6154/6204/55627/6223/6949/90121/1859/9652/6224/1741/5236/26123/7046/79796/1654/1718/526/6165/6234/4750/9791/6232/6155/2619/6210/100151683/83479/4488/5000/4089/6201/8882/6477/1855/6472/8243/3756/3476/23314/6135/10907/6228/148789/23594/4998/3190/274/6235/7273/6602/6997/1302/29968/79068/6885/10484/6125/10735/80055/4841/23347/55033/50937/11128/84892/85465/8452/9928…
HP_ABNORMAL_SIZE_OF_THE_PALPEBRAL_FISSURES	HP_ABNORMAL_SIZE_OF_THE_PALPEBRAL_FISSURES	322	-0.396716	-1.62728	4.68438e-06	0.000114795	8.43263e-05	8978	tags=48%, list=24%, signal=37%	5888/3759/1788/1741/1795/4781/65109/8241/10075/8405/4204/2072/22995/1183/27238/8642/56896/23162/2077/6595/54888/5605/8450/51132/100151683/10978/2182/4089/29123/9320/3188/2074/145173/1855/2177/57697/57231/83990/8567/55714/3054/473/7707/3778/5813/2178/5296/10907/51633/57539/4659/1656/4001/22827/284058/4998/3190/5144/203068/25930/11011/55904/3981/1642/675/27316/10982/523/9759/2186/23001/7474/7862/66…
HP_ABNORMAL_LATERAL_VENTRICLE_MORPHOLOGY	HP_ABNORMAL_LATERAL_VENTRICLE_MORPHOLOGY	107	-0.533701	-1.91255	4.69483e-06	0.000114795	8.43263e-05	8270	tags=52%, list=22%, signal=41%	1349/51807/4750/2904/5605/57647/29123/8777/22930/2036/2639/26960/4784/4659/84623/1213/55870/25930/5530/1778/51244/29968/283489/10369/83480/6418/57551/5528/1387/10735/9786/23291/547/55777/9024/738/84340/58499/4953/9839/23028/5160/1013/6812/6925/6304/28514/57498/90161/10771/23522/10765/2033/1641/80816/56479
GOBP_RIBONUCLEOPROTEIN_COMPLEX_SUBUNIT_ORGANIZATION	GOBP_RIBONUCLEOPROTEIN_COMPLEX_SUBUNIT_ORGANIZATION	210	-0.450349	-1.75382	4.70027e-06	0.000114795	8.43263e-05	11367	tags=60%, list=30%, signal=43%	6606/8562/10946/6431/6169/545/10569/26284/1983/472/22889/105378616/10594/92345/4686/3692/84154/6223/11218/6134/6880/56342/10728/6147/79577/6152/6632/10181/55164/5433/10772/10421/54475/8175/23020/23405/9169/79869/6234/51154/54505/8487/25980/6936/6175/6232/1659/6433/100151683/5591/10978/8161/728689/11051/25929/51340/11171/91746/7415/84231/51747/23521/55299/9733/22907/220717/103/6635/3326/3320/26523…
HP_NARROW_MOUTH	HP_NARROW_MOUTH	243	-0.425906	-1.6853	4.77676e-06	0.000116395	8.5502e-05	7079	tags=44%, list=19%, signal=36%	5000/4089/55210/9320/55699/23261/23126/22930/8567/3735/473/4774/3778/23314/341640/5296/10907/4784/23594/1656/221692/4998/203068/274/25930/7273/11011/55904/4174/10084/10651/10982/1302/2186/23001/7862/23545/9702/27161/324/1387/5728/4841/7703/23291/54928/26137/9969/10277/84172/9968/7994/11128/4010/6045/10664/6558/64919/5590/657/26115/7704/84628/25914/57570/54101/86/9469/63035/23030/23013/1312/57178/…
GOBP_POSITIVE_REGULATION_OF_CHROMOSOME_ORGANIZATION	GOBP_POSITIVE_REGULATION_OF_CHROMOSOME_ORGANIZATION	90	-0.562058	-1.96183	4.8019e-06	0.000116574	8.56332e-05	11632	tags=76%, list=31%, signal=53%	51535/2067/10111/10694/81626/23272/545/81620/472/79035/9212/5609/546/92345/3181/80063/55196/51548/908/83852/286053/3184/10592/54737/2237/7014/4361/4751/55719/64151/79618/4926/10051/1786/6886/7520/51750/9918/3981/9869/2966/10575/79008/1736/7175/84464/10574/1663/5514/26354/140609/5885/6950/170506/7203/6421/4216/4683/23397/8658/3178/22948/10576/5588/55729/80351/22880/5594
GOBP_RNA_CATABOLIC_PROCESS	GOBP_RNA_CATABOLIC_PROCESS	282	-0.415039	-1.67622	4.80604e-06	0.000116574	8.56332e-05	10720	tags=60%, list=28%, signal=43%	246175/27257/201626/472/57721/92345/207/56339/1787/51808/4686/22916/9967/80153/23381/4869/51538/81892/9704/23293/8313/1869/8761/9652/60528/65110/5433/149041/25904/10605/9475/255967/65109/1153/56915/8241/3184/11340/1655/1432/11044/23318/79002/23405/79048/51154/9939/22882/5976/2237/129563/5511/57055/8148/79899/26135/54888/51441/124245/55629/10921/5394/328/55181/55095/3183/8882/91875/90806/10949/933…
HP_OPEN_MOUTH	HP_OPEN_MOUTH	104	-0.537156	-1.91691	4.93104e-06	0.000119334	8.76604e-05	10546	tags=62%, list=28%, signal=45%	29954/546/207/10743/4247/6638/673/54517/8473/5281/4893/23258/526/23556/57688/4952/5518/129563/2137/92335/5573/23126/3756/157680/5813/6228/4784/1822/284058/3190/1213/5144/667/51244/317662/283489/285175/4208/5528/27161/4841/54487/57465/547/5980/55777/9968/10382/84340/2475/10479/23389/9839/55704/5063/200424/8220/6925/2892/53616/11141/6664/9993/6942/80816
HP_ABNORMAL_ARTERIAL_PHYSIOLOGY	HP_ABNORMAL_ARTERIAL_PHYSIOLOGY	153	0.483443	1.85528	4.97214e-06	0.000120009	8.81567e-05	6789	tags=38%, list=18%, signal=31%	2626/6338/1188/6340/1482/155368/135886/5657/1364/4015/1289/3586/1277/189/1365/4352/7066/2627/2050/4000/1278/8468/6696/11093/355/4607/653361/81031/51085/6337/8076/26191/1281/8974/83451/9275/162417/1493/6775/51752/84163/3123/4210/368/84277/3115/7462/8985/59/4629/5982/3113/4624/7042/83854/1230/1282/462
HP_NON_MOTOR_SEIZURE	HP_NON_MOTOR_SEIZURE	190	-0.452738	-1.73788	4.98155e-06	0.000120009	8.81567e-05	8902	tags=51%, list=23%, signal=39%	5048/1741/3736/65109/7840/378884/4204/8131/1183/1106/81603/2904/80224/6595/100151683/24137/2182/55210/166378/348980/427/7957/2036/3054/55768/3778/23314/64780/26960/6326/84623/3190/1213/55870/5530/1778/116150/283489/10369/6418/57551/389856/7592/6529/10297/80055/5728/80232/57459/547/2775/785/29072/55777/9968/9024/3785/22866/387119/773/347344/8629/7102/9289/26227/6855/2664/112755/51322/343450/8573/9…
GOBP_INTERLEUKIN_8_PRODUCTION	GOBP_INTERLEUKIN_8_PRODUCTION	101	0.543102	1.97351	5.0557e-06	0.00012152	8.92664e-05	6159	tags=40%, list=16%, signal=33%	1116/301/602/1991/3586/284297/5054/3569/914/406900/2152/10392/51744/965/3553/3303/64581/929/3929/27202/3304/11027/307/26191/2867/945/2219/972/407050/29108/7096/9314/7097/7114/3952/7124/6850/1401/100126320/7098
GOCC_SMALL_SUBUNIT_PROCESSOME	GOCC_SMALL_SUBUNIT_PROCESSOME	38	-0.68164	-1.99914	5.18316e-06	0.000124145	9.1195e-05	10610	tags=87%, list=28%, signal=63%	27042/10813/8602/25983/9277/55813/134430/51077/10528/65083/51118/5591/84916/6201/11103/10607/92856/9136/10199/51602/7520/84294/51096/79954/2091/55127/25879/10885/4809/9724/22984/345630/5822
HP_ABNORMALITY_OF_EARLOBE	HP_ABNORMALITY_OF_EARLOBE	92	-0.541394	-1.89415	5.1883e-06	0.000124145	9.1195e-05	10273	tags=58%, list=27%, signal=42%	4247/673/1009/54539/284252/29998/55593/79813/10293/8241/1718/1349/22995/2313/9343/4853/8450/10733/1062/157680/6602/51109/9896/2245/1387/7994/11128/7358/84295/23013/1312/79718/7353/9839/157570/652/7290/2892/421/5290/9632/5594/11141/221037/9723/26040/2033/55636/55835/1399/613/64093/253738
GOBP_REGULATION_OF_TRANS_SYNAPTIC_SIGNALING	GOBP_REGULATION_OF_TRANS_SYNAPTIC_SIGNALING	427	-0.370858	-1.55732	5.28585e-06	0.000126195	9.27009e-05	5295	tags=32%, list=14%, signal=28%	808/23208/5530/4915/9465/22829/58512/2905/28964/23542/10369/320/64854/4208/6623/6529/9294/5728/869/134957/85445/5020/8541/1139/54413/1979/253980/23467/51201/6558/57497/5590/594857/2914/773/3814/6543/59284/1141/10814/23394/3766/2550/27067/84628/22871/6855/5532/84896/7804/2534/729993/9783/10874/112755/27345/6146/5789/23228/2932/8573/6869/23085/152404/4763/5413/9693/6857/3845/1814/6547/8898/1627/270…
GOBP_POSITIVE_REGULATION_OF_PHAGOCYTOSIS	GOBP_POSITIVE_REGULATION_OF_PHAGOCYTOSIS	69	0.598469	2.05633	5.32365e-06	0.000126813	9.31544e-05	3818	tags=41%, list=10%, signal=37%	5322/6347/5806/2213/7287/8547/2220/3600/6556/55423/2358/718/3553/64581/1535/10347/2621/5873/124912/146722/2207/3673/721/10584/2219/6441/54209/29108
HP_HYPOPLASIA_OF_PENIS	HP_HYPOPLASIA_OF_PENIS	462	-0.366296	-1.54903	5.33845e-06	0.000126881	9.32044e-05	8350	tags=41%, list=22%, signal=33%	23476/23020/2516/1349/55869/4750/26005/8924/4047/3419/6845/81603/56896/129563/3703/60509/28952/2979/55975/2619/8450/51132/6870/100151683/5591/51317/51057/5000/8925/4751/55210/197131/57647/8882/1259/201595/2074/1855/2177/49855/8243/25782/22930/23370/8567/103/10210/473/23314/7518/341640/348180/148789/372/50939/23594/57539/10002/4659/6326/1656/79621/4998/8195/3420/3981/8242/6492/25836/9562/6997/523/…
HP_SPORADIC	HP_SPORADIC	106	-0.533874	-1.91029	5.3536e-06	0.000126957	9.32604e-05	10556	tags=61%, list=28%, signal=44%	6311/207/4968/10743/6638/6391/2776/64324/6315/149775/4893/79813/5048/3717/57502/7341/8924/9791/11236/7248/85358/6390/3954/4774/10815/4784/2317/7468/7428/25836/4208/1387/23095/126/50937/26137/6928/6927/54413/7249/10382/2778/2475/2290/84823/23384/4609/3664/55193/3845/39/9627/5925/5290/4137/5832/4692/2747/9723/2033/55636/5156/7681/3815/7253
GOBP_DNA_PACKAGING	GOBP_DNA_PACKAGING	251	-0.425757	-1.69483	5.42822e-06	0.000128107	9.41054e-05	9668	tags=45%, list=25%, signal=34%	4869/3009/388951/55355/23304/3070/10541/54145/54623/1028/51548/6046/83852/148479/8357/8312/158983/1788/373861/57169/8349/10592/140836/11044/5347/54737/4204/126961/50809/5928/57683/22893/9271/8467/57673/10036/55183/8493/23133/9131/554313/8354/22985/266812/9733/64151/10051/90378/23234/1786/10014/23198/8364/5253/9918/11176/9025/7273/29855/9869/26993/337874/23310/113130/7153/6418/333932/11177/7175/23…
GOBP_REGULATION_OF_PROTEIN_CATABOLIC_PROCESS	GOBP_REGULATION_OF_PROTEIN_CATABOLIC_PROCESS	393	-0.381685	-1.59693	5.43759e-06	0.000128107	9.41054e-05	10475	tags=53%, list=28%, signal=39%	5705/207/10425/9529/84961/57095/91304/10459/7514/1452/7110/55743/5300/991/25820/23400/819/9554/9146/9860/114881/5709/79031/6880/51548/8473/9992/5970/8312/2272/5071/10213/9097/64750/6790/25898/2931/406955/7917/8554/1459/7341/10197/10075/9817/10193/5347/6613/9191/57805/4130/154214/64844/999/5887/23287/7077/55270/29979/11236/4734/28952/1027/10769/79016/23450/8450/57630/55872/140462/143941/4089/6201/…
GOBP_REGULATION_OF_ADAPTIVE_IMMUNE_RESPONSE	GOBP_REGULATION_OF_ADAPTIVE_IMMUNE_RESPONSE	186	0.457988	1.80415	5.43829e-06	0.000128107	9.41054e-05	7416	tags=47%, list=19%, signal=38%	2302/301/23529/64332/2213/1378/7784/563/3586/722/2625/3077/6556/3569/1178/718/729230/3554/29126/3606/7292/3553/84807/383/64581/8764/962/2208/3575/259307/912/8809/8741/3456/80149/3122/3718/11035/725/177/9466/8631/200558/7454/50943/54209/84868/29108/3140/3665/10865/695/3263/7855/5777/6504/196/1380/54440/10039/3123/7040/11006/958/5819/10859/911/84695/7124/6778/3565/3071/10666/64092/56940/1379/3134/9…
HP_APLASIA_HYPOPLASIA_OF_THE_CEREBELLAR_VERMIS	HP_APLASIA_HYPOPLASIA_OF_THE_CEREBELLAR_VERMIS	257	-0.425206	-1.69976	5.48133e-06	0.000128836	9.46404e-05	9102	tags=48%, list=24%, signal=37%	4893/23258/2972/27183/9382/5048/23090/5373/5147/57020/8241/171023/26123/23116/11340/526/80746/4598/23556/4750/26005/8642/699/7846/56896/28952/9731/4361/6605/153241/100151683/5591/4190/167691/25782/22930/85015/2806/129285/473/5977/10984/148789/1822/57539/9319/4927/203068/3897/10464/116461/25776/6872/6602/55280/523/9184/317662/29968/57492/701/6121/79068/23545/57187/4208/9702/403/10297/196528/80055/…
GOBP_T_CELL_ACTIVATION_INVOLVED_IN_IMMUNE_RESPONSE	GOBP_T_CELL_ACTIVATION_INVOLVED_IN_IMMUNE_RESPONSE	115	0.522034	1.93386	5.50022e-06	0.000128994	9.47569e-05	5855	tags=38%, list=15%, signal=32%	301/3958/64332/2213/602/2625/6556/338376/3569/3383/4192/1880/3606/7292/114836/84807/8809/5873/3456/80149/8320/3122/10538/2207/3718/3467/50943/972/84868/3570/3109/161882/942/3439/51176/5971/3123/3443/10859/911/54518/84695/6778/3565
GOCC_CULLIN_RING_UBIQUITIN_LIGASE_COMPLEX	GOCC_CULLIN_RING_UBIQUITIN_LIGASE_COMPLEX	173	-0.462767	-1.76697	5.6216e-06	0.00013155	9.66347e-05	12086	tags=65%, list=32%, signal=45%	55527/119504/6921/8451/11275/59349/23588/11146/57643/64839/51433/90379/80028/7126/83892/51185/84961/25847/25853/55827/146330/1161/65249/991/8816/26224/55626/139170/23194/81545/51434/5071/23038/8139/9817/8405/54876/55031/57688/10116/1027/8065/996/79016/1163/55975/55101/8450/116138/8697/339745/80344/26133/26094/51343/27338/26235/79269/26260/79699/144699/57542/899/23053/64682/79791/1642/92369/11065/…
HP_ABNORMALITY_OF_HUMORAL_IMMUNITY	HP_ABNORMALITY_OF_HUMORAL_IMMUNITY	276	0.401442	1.63858	5.71075e-06	0.000133343	9.79514e-05	5642	tags=33%, list=15%, signal=29%	970/629/3514/7015/3783/729/3426/716/3559/1991/6689/79258/730/29851/284119/1084/915/3077/1277/4068/6556/5551/718/1041/4000/3702/6696/5265/2584/9051/1675/50615/3507/3575/3162/355/4485/727/919/22861/931/916/3663/8792/201294/939/3718/115019/5450/721/4478/8742/356/219285/7454/712/50943/9508/713/3570/3848/4261/974/7852/6550/1493/695/6775/727897/714/7535/5880/1380/3560/6813/959/3119/27040/3123/7040/2859…
HP_DEEPLY_SET_EYE	HP_DEEPLY_SET_EYE	222	-0.436165	-1.71061	5.82685e-06	0.000135645	9.96424e-05	9362	tags=53%, list=25%, signal=40%	128869/1351/54517/1859/80267/10056/10847/79184/7840/23116/10075/8405/178/55869/2072/27238/4952/56896/129563/23162/57038/23065/2137/81887/5591/25/4089/85358/55210/8882/55699/23261/2074/8243/2332/80185/22930/2036/10943/473/6714/23314/7518/4784/1822/22827/6904/55904/79791/8242/23592/6872/9759/91801/10059/182/2186/2193/4208/9702/5528/27161/253959/1387/80055/26137/57459/26057/10277/7994/11128/55906/60…
GOMF_NUCLEAR_RECEPTOR_BINDING	GOMF_NUCLEAR_RECEPTOR_BINDING	139	-0.48676	-1.80549	5.83488e-06	0.000135645	9.96424e-05	10083	tags=57%, list=26%, signal=42%	7110/79039/9967/1406/64324/6867/55818/2099/9612/9282/8648/23081/6049/9611/171023/1655/135112/29079/54828/11331/22938/6605/6882/5585/90390/9320/10463/8284/6714/64210/9862/7533/11176/9440/10025/6872/1408/9971/85004/668/23019/23426/24148/9113/10634/8289/9969/133522/9968/3091/142/55809/8202/6772/55791/84660/9730/25879/23054/5469/6801/23028/2288/84458/4654/10579/23411/23532/10766/5629/6597/10499/1488/…
HP_SKIN_ULCER	HP_SKIN_ULCER	121	0.511825	1.90746	5.93455e-06	0.000137661	0.000101123	5808	tags=39%, list=15%, signal=33%	362/5657/7015/3691/8626/1991/10804/1277/55630/3909/5627/64065/857/4000/10312/2706/64581/1535/9051/2672/653361/84818/162514/3663/4689/26191/1281/2161/8974/4688/286/3689/7454/84868/3848/1493/695/7012/2038/3123/4210/81704/3115/25923/4914/1536/10758
GOBP_NUCLEAR_EXPORT	GOBP_NUCLEAR_EXPORT	156	-0.472056	-1.78688	6.07509e-06	0.000140614	0.000103292	10252	tags=56%, list=27%, signal=41%	11261/7514/51808/3181/10482/4686/22916/3692/2733/23381/126549/202151/4869/8480/23636/10541/5494/23293/10204/5433/9631/26097/84946/55153/29890/6428/23511/8021/84445/5976/3313/55781/7248/54888/65083/51277/23325/51496/92335/6830/3267/91746/9877/10657/57510/6059/23049/161424/23214/84321/94026/9887/8498/4927/29118/26993/80824/6741/64328/57187/55746/84248/7175/643136/23039/55998/1660/29072/84324/9688/5…
GOMF_MICROTUBULE_BINDING	GOMF_MICROTUBULE_BINDING	270	-0.412555	-1.65477	6.13374e-06	0.000141487	0.000103934	8902	tags=48%, list=23%, signal=37%	5048/7756/9055/29127/643246/285331/7840/23116/5347/4130/9419/10844/5195/89795/56896/65055/79929/1785/55083/1062/93323/24137/6188/146057/9218/9857/4600/79745/2332/55201/152789/9793/9217/10112/4926/9787/124602/7013/146909/54801/55342/9371/157922/2801/3833/10426/667/4741/10982/11127/166614/10059/57787/85459/10128/9702/440193/403/10297/84376/324/27229/10634/118611/23095/55920/50810/11004/5423/23291/2…
GOBP_REGULATION_OF_NEURON_PROJECTION_DEVELOPMENT	GOBP_REGULATION_OF_NEURON_PROJECTION_DEVELOPMENT	431	-0.374506	-1.57283	6.13947e-06	0.000141487	0.000103934	7285	tags=37%, list=19%, signal=30%	25/2011/6259/57698/23189/5274/85358/5458/5362/10507/22876/6376/4076/9353/84446/1270/1855/2889/3196/5364/1608/55714/64689/9912/3397/1809/23098/9863/91584/29116/10498/7533/10500/3897/5530/4915/79791/116983/7436/5587/10084/2042/8428/153090/10097/7474/10152/6091/57118/9896/26259/5584/5728/818/950/2803/100528062/547/23043/118813/23072/10501/9024/659/5800/8507/80031/57520/26115/1141/23394/22902/223117/…
GOMF_TRANSCRIPTION_COACTIVATOR_ACTIVITY	GOMF_TRANSCRIPTION_COACTIVATOR_ACTIVITY	265	-0.41374	-1.65652	6.32837e-06	0.000145525	0.0001069	12131	tags=58%, list=32%, signal=40%	1616/23140/5579/4851/56943/10629/9125/23558/9149/9663/27005/51188/322/8864/119392/9792/6603/117143/9442/9321/7337/56970/56254/607/9794/6760/7110/55827/9441/9967/11043/93624/4869/11036/6867/6047/6880/4793/23568/9282/1859/79084/164684/10847/8648/10432/10524/29915/4863/171023/135112/23476/57805/114803/81603/29079/3146/6595/22938/6605/9439/79960/25/9412/328/84193/51147/10987/6882/23076/5585/9112/9039…
HP_MIDFACE_RETRUSION	HP_MIDFACE_RETRUSION	280	-0.413064	-1.66779	6.39202e-06	0.000146399	0.000107543	9766	tags=50%, list=26%, signal=37%	11043/29998/51098/3835/55593/6949/90121/1028/121340/4893/2972/79813/9382/1741/3658/79650/65109/22800/178/1349/4204/6234/1183/114803/8642/57003/10844/9343/271/3313/2077/23299/153241/2182/4089/57647/9131/5573/55699/3188/1855/23126/8243/25782/22930/2036/3054/473/23314/5308/10815/83737/63931/10984/4784/57539/84168/2317/5144/5881/1642/5894/10730/9759/1302/2186/701/10128/7474/23545/5528/389856/7592/110…
HP_INCOORDINATION	HP_INCOORDINATION	221	-0.435622	-1.70627	6.39395e-06	0.000146399	0.000107543	9717	tags=50%, list=26%, signal=37%	79912/1203/64324/23636/6315/165918/7532/6134/57410/1859/55773/5888/4359/8292/54941/3736/6389/23317/7840/5375/10075/10157/22934/79581/2072/10528/55157/4361/116228/6390/7415/6095/55737/348980/427/23126/103/3032/10815/3030/6326/2055/128989/7072/7273/1981/6492/6872/55280/1778/10243/51109/6418/26058/9896/10297/1387/54808/23345/57465/29072/11128/4744/773/6576/2705/51062/3752/112755/9927/23030/1600/1016…
GOBP_PROTEIN_LOCALIZATION_TO_CHROMOSOME	GOBP_PROTEIN_LOCALIZATION_TO_CHROMOSOME	93	-0.543589	-1.91453	6.68322e-06	0.000152694	0.000112166	11069	tags=69%, list=29%, signal=49%	10694/4436/55055/3550/23272/545/81620/79035/9212/546/152485/3009/2099/908/5347/55869/23383/254394/7014/27085/55719/7415/10403/7518/112869/51112/7013/7520/80124/9183/25836/675/9184/113130/283489/57082/10575/54386/1736/54908/10574/55920/84515/91782/29072/10664/26354/7272/5885/54984/983/6950/7203/83903/23063/54552/8658/3720/157570/22948/10576/5925/80351/55506
GOCC_FIBRILLAR_CENTER	GOCC_FIBRILLAR_CENTER	140	-0.485618	-1.80689	6.80349e-06	0.000155076	0.000113916	9792	tags=62%, list=26%, signal=46%	7334/54433/8480/6949/27244/9618/2272/10469/5783/4781/10421/118487/11340/4298/221895/7296/6629/5049/5195/10528/2101/8467/9875/7343/8161/27125/10557/84916/55249/79685/26517/123169/55339/92140/1875/9807/8731/91543/8284/92856/3988/10849/7013/64425/51602/23594/401089/29997/85004/1936/80709/9682/5987/1736/4841/55810/1663/26091/9879/6875/2091/55809/9891/9937/55269/9221/23160/9730/55127/4092/7150/5079/21…
HP_ABNORMAL_SHAPE_OF_THE_FRONTAL_REGION	HP_ABNORMAL_SHAPE_OF_THE_FRONTAL_REGION	370	-0.385407	-1.60519	6.81668e-06	0.000155076	0.000113916	10504	tags=53%, list=28%, signal=39%	55159/116442/10013/4329/4524/79728/10743/673/10459/57216/249/4337/7469/1186/29998/51098/55120/64324/8517/5889/6949/1028/4893/23258/3636/5888/5048/9652/6657/4286/5147/26123/23116/79796/8405/1718/526/23405/23556/2072/9791/55599/9419/2313/699/4952/28952/6519/2077/6595/5605/5191/2137/83479/4488/8925/55210/55181/3954/29123/145173/1855/3043/2177/8777/57697/57231/2332/83990/8567/2036/51520/10020/473/770…
HP_PSYCHOGENIC_NON_EPILEPTIC_SEIZURE	HP_PSYCHOGENIC_NON_EPILEPTIC_SEIZURE	87	-0.549571	-1.90436	6.83512e-06	0.000155163	0.00011398	9434	tags=61%, list=25%, signal=46%	1743/54517/5071/1788/1795/6389/10075/25792/4204/8867/56896/23162/51132/9568/6390/9320/8243/8567/3778/1656/25930/55904/7428/7345/2186/23001/27161/1387/23095/23291/9969/6558/79734/26115/84628/23111/86/63035/23030/57178/4763/6792/3720/6812/6304/9829/23112/2033/6942/8936/120892/1813/2893
HP_ABNORMAL_CNS_MYELINATION	HP_ABNORMAL_CNS_MYELINATION	299	-0.402235	-1.63121	6.8728e-06	0.000155686	0.000114364	13385	tags=60%, list=35%, signal=39%	4729/3704/191/7965/11342/84188/51412/23154/27086/1499/374291/54664/84153/7284/5660/100131801/221496/84705/79053/57679/56006/1798/5917/51501/55823/4849/10300/54820/10535/9739/55331/2067/284098/7915/1340/80208/9255/11212/9442/1967/5455/2068/4716/6311/8892/64857/1528/29920/84668/64135/54539/7737/1161/55627/55967/128869/4705/4724/1859/57165/8604/4704/8139/90522/5091/6709/6389/51095/79796/23511/4715/5…
HP_ABNORMAL_SCALP_MORPHOLOGY	HP_ABNORMAL_SCALP_MORPHOLOGY	354	-0.388278	-1.6071	6.93144e-06	0.00015668	0.000115094	10273	tags=53%, list=27%, signal=39%	4247/673/9895/6218/64135/6154/6204/7737/7469/284252/55627/6223/1146/29998/64324/54453/6949/90121/8313/91949/80267/7390/4893/10847/6224/10293/171023/10075/79796/8405/6868/22800/526/23476/6165/55869/6234/22995/9791/4047/2313/4952/999/4853/6232/6155/121391/28952/5824/6595/7248/54888/51729/5605/6605/23065/10733/6210/100151683/1062/54345/4488/6144/6201/197131/3954/23133/9131/29123/147183/81607/8243/37…
GOBP_POSITIVE_REGULATION_OF_HEMOPOIESIS	GOBP_POSITIVE_REGULATION_OF_HEMOPOIESIS	158	0.468321	1.79823	6.99599e-06	0.000157803	0.00011592	6117	tags=42%, list=16%, signal=35%	301/3958/64332/1378/3976/3559/8744/27177/3586/2625/3600/6469/2353/128506/2242/101/4192/81501/1960/3574/3606/7292/3956/84807/8651/10288/2621/3575/861/259307/7305/3122/939/4860/177/50943/972/54209/2736/695/9308/942/399/7535/50604/54440/51176/4323/3123/8111/7040/11006/1435/50487/4920/2124/5896/7124/558/6850/5196/9840/3565/8600/841/3071
GOBP_PROTEIN_CONTAINING_COMPLEX_DISASSEMBLY	GOBP_PROTEIN_CONTAINING_COMPLEX_DISASSEMBLY	244	-0.426187	-1.69014	7.16048e-06	0.000161095	0.000118338	10841	tags=54%, list=28%, signal=39%	2580/30849/8678/9140/10269/9525/10013/9617/6314/1073/55014/5756/2733/57701/11034/51652/57724/664/56203/832/27183/9798/801/6709/643246/4943/51510/4130/6845/5976/5195/54516/89795/8867/22828/29979/115677/84687/1659/79929/11078/6605/118/488/146057/7415/57231/55239/6059/55201/9793/6455/64780/120/124602/146909/63908/23708/6749/4905/157922/93661/64601/55254/5289/63894/11198/6602/2059/9349/444/56648/3312…
GOMF_PROTEIN_SERINE_THREONINE_KINASE_ACTIVITY	GOMF_PROTEIN_SERINE_THREONINE_KINASE_ACTIVITY	431	-0.371949	-1.56209	7.17224e-06	0.000161095	0.000118338	8763	tags=42%, list=23%, signal=33%	10494/23012/6790/2931/9475/51701/10188/4294/1459/83942/7046/1432/1195/5347/6793/23476/112858/8997/4750/122011/699/51086/85443/55781/51765/6446/10769/896/5062/5605/22848/10733/5591/2011/984/55872/138474/9344/8899/4751/282974/146057/5585/5583/8493/9943/84446/6416/149420/8317/23683/1021/9088/5601/5170/23049/283629/5610/51755/23387/140901/8476/1456/10110/3985/6789/7273/11011/5587/6872/8428/5894/5563/…
GOBP_POSITIVE_REGULATION_OF_DEFENSE_RESPONSE	GOBP_POSITIVE_REGULATION_OF_DEFENSE_RESPONSE	281	0.404896	1.65275	7.22836e-06	0.000162013	0.000119012	4316	tags=29%, list=11%, signal=26%	5320/5322/6279/85480/6280/64332/7784/4317/284467/5008/353514/9180/91662/6283/3600/353091/4068/5054/3569/6348/2358/145741/718/729230/2069/241/101/4192/10392/283131/4818/3606/7292/3956/114836/3553/383/64581/1535/6352/3929/912/22861/8717/11027/55450/7132/3456/834/8673/7305/117854/1051/5743/8792/4258/25818/81844/2867/3673/839/56253/84034/149628/6688/5603/2219/54209/2865/3430/84868/1050/29108/115004/1…
GOBP_T_CELL_DIFFERENTIATION	GOBP_T_CELL_DIFFERENTIATION	262	0.414233	1.68921	7.51844e-06	0.00016816	0.000123527	5864	tags=35%, list=15%, signal=30%	2302/301/326/64332/1378/3559/602/2064/8744/27177/915/2625/3600/1958/8324/3569/6469/914/3552/729230/101/4192/3702/1960/10312/3574/1880/917/3606/7292/114836/3932/3553/84807/8651/10288/3575/861/259307/912/678/8809/257101/916/3456/80149/8320/3122/10538/2207/2841/939/3718/26191/11035/4860/56253/6688/1514/50943/944/972/3570/3140/3111/2736/1493/161882/9308/942/7855/399/7409/7535/80758/54440/51176/3955/5…
HP_PES_CAVUS	HP_PES_CAVUS	304	-0.405196	-1.64512	7.65567e-06	0.000170869	0.000125518	9741	tags=48%, list=26%, signal=36%	23400/79912/9361/64324/23312/6253/81545/54517/8291/60482/57165/55717/121512/4359/8139/1795/5375/10075/526/23556/55869/4204/91137/9150/8867/56896/23162/65055/54888/1785/4361/5191/8450/51132/6870/81887/200205/7415/9131/9320/145173/3756/8567/2073/3735/3778/3032/7518/3030/2617/4784/1656/81846/85021/284058/65260/128486/2961/3897/274/538/25930/7273/55904/7345/9853/10084/3329/1778/3295/10059/55129/2186/…
GOBP_RESPONSE_TO_METAL_ION	GOBP_RESPONSE_TO_METAL_ION	349	0.382477	1.59874	7.68348e-06	0.000171131	0.00012571	2979	tags=22%, list=8%, signal=20%	4547/6263/4496/4489/366/4129/6279/2354/4982/7015/7036/2978/326343/4499/57817/4494/1261/6648/2266/144402/4493/6898/91683/4495/8437/1396/359/3625/9350/3077/6469/9633/4318/3726/2353/857/3552/5313/241/140576/342618/7134/6861/9362/5122/10312/4504/9076/445/4502/383/131034/2039/284111/929/4776/2203/84557/3710/360/7057/11093/3162/7139/6382/653361/151835/3485/3747/10397/1543/90019/4884/5743/846/3779
GOBP_CYTOSOLIC_TRANSPORT	GOBP_CYTOSOLIC_TRANSPORT	172	-0.459287	-1.75237	7.85264e-06	0.000174532	0.000128209	12232	tags=63%, list=32%, signal=43%	10490/3916/5604/25938/55823/5595/5962/6293/51479/55207/54551/7879/27131/2580/30849/8678/7430/160/653440/254122/10749/5868/2060/51652/26000/1203/64400/22853/9980/23258/55773/5071/10772/9527/23317/22836/84079/374666/84910/79585/9043/9648/6643/5870/51542/5605/7260/347517/51552/150786/55737/112936/164/55658/404636/219931/6714/58533/23041/9827/84084/57589/9581/1213/51560/25930/5289/143187/10097/10228/…
GOMF_GENERAL_TRANSCRIPTION_INITIATION_FACTOR_BINDING	GOMF_GENERAL_TRANSCRIPTION_INITIATION_FACTOR_BINDING	52	-0.632083	-1.99843	7.90299e-06	0.000175285	0.000128761	9298	tags=65%, list=24%, signal=49%	2099/5970/23099/2972/9014/55814/2072/9150/57521/3297/138474/6882/5700/7067/2962/64425/51602/55290/6872/55832/80764/1810/2295/2091/54680/3192/2475/9221/55689/367/9044/2957/468/6925
GOBP_POSITIVE_REGULATION_OF_SYNAPSE_ASSEMBLY	GOBP_POSITIVE_REGULATION_OF_SYNAPSE_ASSEMBLY	62	-0.61105	-1.98351	8.19787e-06	0.000181446	0.000133287	4174	tags=50%, list=11%, signal=45%	869/100528062/5020/79953/54413/23394/27067/22871/5789/8128/2049/22865/9231/2048/139065/11141/26045/347731/577/9378/654429/23316/23767/84189/114798/347730/57633/64084/575/2895/2047
GOMF_INTEGRIN_BINDING	GOMF_INTEGRIN_BINDING	156	0.46746	1.79295	8.3089e-06	0.000183521	0.000134812	7200	tags=47%, list=19%, signal=38%	7148/3691/3675/3381/1842/1289/2013/85329/3491/3909/3679/10516/50848/3383/2246/3693/3553/6696/11082/977/2192/7448/2208/7057/11093/3684/25975/2191/3385/3696/120425/3674/255743/87/846/1281/3673/3687/3689/7106/3690/83706/928/3694/1307/6423/3913/3084/4323/959/1311/7412/7087/9358/11096/27329/2670/3964/8174/3678/6850/3911/10666/5478/3481/3695/1525/5771/4856/10457/2335/1490/8751
HP_FOCAL_IMPAIRED_AWARENESS_SEIZURE	HP_FOCAL_IMPAIRED_AWARENESS_SEIZURE	108	-0.515122	-1.84468	8.36781e-06	0.000184439	0.000135486	8902	tags=56%, list=23%, signal=43%	5048/57020/526/378884/8131/1183/9419/2904/7248/92335/348980/23126/7957/2036/64780/26960/6326/84623/2055/1213/55870/128989/5530/1778/116150/283489/10059/10369/6418/57551/9896/10297/2782/57094/57465/547/29072/55777/9024/3785/7249/387119/2475/112755/23732/23229/1013/6812/2258/6925/28514/10771/25814/10765/5138/9681/4983/84059/3745/56479
HP_GENERALIZED_ONSET_MOTOR_SEIZURE	HP_GENERALIZED_ONSET_MOTOR_SEIZURE	188	-0.452773	-1.74241	8.70814e-06	0.000191543	0.000140704	9451	tags=52%, list=25%, signal=39%	51294/23312/6134/1351/1859/3651/2571/5048/56978/3736/6389/80746/54802/378884/4204/1106/81603/149371/2904/51124/9568/6390/166378/348980/22796/427/8243/7957/2036/3735/55768/80856/5813/10815/26960/6326/84623/2055/6904/1213/55870/128989/116461/5530/10939/1778/116150/283489/10059/10369/610/701/6418/57551/6529/10297/5728/4677/57465/6833/547/9969/2775/785/29072/55777/9024/3785/773/8629/144165/57531/9289…
GOCC_PLASMA_MEMBRANE_SIGNALING_RECEPTOR_COMPLEX	GOCC_PLASMA_MEMBRANE_SIGNALING_RECEPTOR_COMPLEX	297	0.392013	1.61341	8.95794e-06	0.000196427	0.000144292	6582	tags=36%, list=17%, signal=30%	7036/10268/3691/3359/3675/3559/2064/28638/9180/10368/388336/50852/915/3077/6978/3569/3679/27091/8807/2903/3693/55584/28614/10077/28563/28559/28619/917/926/28589/1143/28564/3684/10267/1145/8809/116444/919/3696/916/3674/254263/28611/28684/28567/28626/163702/2902/3673/9466/3687/3597/3689/3645/1138/2814/3690/8631/7185/3694/3570/974/28690/28689/28667/7535/6984/28755/5777/2815/1439/7096/8973/28569/2862…
GOBP_REGULATION_OF_PHAGOCYTOSIS	GOBP_REGULATION_OF_PHAGOCYTOSIS	98	0.539618	1.96912	8.96717e-06	0.000196427	0.000144292	4922	tags=40%, list=13%, signal=35%	5322/6347/5657/5806/90342/2213/7287/8547/2220/3600/6556/55423/2358/718/3553/64581/1535/10347/2621/5873/8877/124912/146722/2207/3673/10562/721/10584/2219/6441/54209/29108/2268/5359/11314/3560/7097/717/3055
GOMF_TRANSLATION_INITIATION_FACTOR_ACTIVITY	GOMF_TRANSLATION_INITIATION_FACTOR_ACTIVITY	51	-0.624065	-1.96135	9.4817e-06	0.000207271	0.000152258	11521	tags=75%, list=30%, signal=52%	219402/8668/8562/1977/1967/1983/8892/1965/3692/8665/8662/10289/8666/54505/8890/728689/10987/9470/4528/8891/1974/8672/1981/83939/1964/8669/27161/1975/8667/8894/8893/9669/3646/8663/9086/8661/8664/51386
HP_LONG_FINGERS	HP_LONG_FINGERS	254	-0.420086	-1.6755	9.51315e-06	0.000207531	0.000152449	9085	tags=48%, list=24%, signal=37%	2972/79813/3636/5373/1795/65109/171023/10075/7046/8405/2516/23556/112858/55869/91137/56896/6595/6605/81887/25/56916/51317/2182/8925/4089/56945/3954/23133/55699/3188/8243/51520/157680/9698/23314/9049/10815/51633/4784/1656/7528/22827/284058/7468/203068/274/2492/7273/55904/8242/6492/9853/10084/10982/83550/2193/285175/23233/23019/6885/9896/4087/51114/2301/7703/4677/55023/57459/9373/547/9968/11128/110…
GOBP_POSTSYNAPSE_ORGANIZATION	GOBP_POSTSYNAPSE_ORGANIZATION	162	-0.467388	-1.78199	1.01558e-05	0.000221098	0.000162415	7126	tags=43%, list=19%, signal=35%	5641/85358/8326/55737/4076/1855/1739/9912/375/55619/51104/22829/2743/23181/10097/10243/7474/3312/10152/5728/869/100528062/547/1139/54413/51201/22866/57497/4744/26115/9379/27067/84628/22871/170506/7804/2534/4038/5789/22891/2049/6792/22865/8898/1627/5063/80725/9456/6712/66000/2048/9722/2668/64101/8851/10160/729956/11141/26045/9118/1399/9378/26052/23316/120892/4983/22941/2895/91752/2047
HP_DOWNTURNED_CORNERS_OF_MOUTH	HP_DOWNTURNED_CORNERS_OF_MOUTH	145	-0.48407	-1.80862	1.04213e-05	0.000226413	0.000166319	8432	tags=50%, list=22%, signal=39%	526/23476/55869/57688/8924/8642/57003/4853/2077/51132/100151683/27125/51317/57647/3954/8882/9320/1855/23126/6472/8243/3756/23241/10943/3778/10815/3190/7468/6492/25836/23592/6602/9759/7474/7862/4208/6309/57465/6833/26137/22884/55777/7994/11128/55906/5885/22931/773/56992/57531/84628/83696/1857/51322/3767/23030/55209/5295/23389/80204/23028/64359/9126/84919/90161/4692/477/7681/6942/478/3899/253738
GOBP_REGULATION_OF_MRNA_CATABOLIC_PROCESS	GOBP_REGULATION_OF_MRNA_CATABOLIC_PROCESS	172	-0.455754	-1.73889	1.08047e-05	0.000234264	0.000172086	9272	tags=55%, list=24%, signal=42%	8313/1869/8761/5433/149041/10605/9475/255967/1153/56915/8241/3184/11340/1432/11044/23318/79048/9939/5976/129563/57055/8148/79899/26135/51441/328/55095/3183/91875/90806/10949/9337/7356/79675/2332/79882/167227/3182/9698/2521/253943/57135/5317/22894/22794/50804/399664/57472/6093/9513/55802/7812/23369/51594/23367/64282/54855/339345/79068/23019/26058/27161/1994/23435/10492/23185/87178/219988/1660/6049…
HP_EPILEPTIC_ENCEPHALOPATHY	HP_EPILEPTIC_ENCEPHALOPATHY	105	-0.519536	-1.85686	1.08603e-05	0.00023499	0.00017262	9158	tags=53%, list=24%, signal=41%	774/8604/23258/5048/6709/79796/1183/1106/8867/2904/4190/9568/348980/23241/10815/6326/221692/4905/5530/4915/55904/60558/523/116150/10059/4208/6529/26999/16/57465/2775/3785/25977/3192/773/7358/2744/10274/343450/6792/777/23732/23229/6812/2257/56652/53616/2562/9378/23316/3899/1641/6328/23236/3745/56479
HP_ABNORMALITY_OF_THE_BREAST	HP_ABNORMALITY_OF_THE_BREAST	388	-0.37972	-1.58506	1.14193e-05	0.000246582	0.000181135	9298	tags=47%, list=24%, signal=36%	2099/8313/91949/1859/5970/4893/55717/5071/5888/9382/4286/2956/5373/7840/171023/23116/79796/22800/23511/23476/2516/8314/23556/1349/55869/4204/91137/57003/6845/3170/999/28952/1027/6595/4361/79158/8450/6870/81887/27125/5000/4089/56945/197131/6390/57647/200205/3954/8493/84231/5573/2074/145173/5245/8243/2332/25782/83990/8567/10020/473/341640/9049/10815/372/4784/1822/23594/1656/7528/284058/2071/84168/4…
GOBP_REGULATION_OF_CELL_CYCLE_PHASE_TRANSITION	GOBP_REGULATION_OF_CELL_CYCLE_PHASE_TRANSITION	403	-0.368805	-1.54222	1.15713e-05	0.000249357	0.000183174	11088	tags=52%, list=29%, signal=37%	55755/4436/55055/80174/3550/51433/545/81620/65123/2068/5810/472/79035/8883/9212/55159/207/9525/5569/10459/23026/6154/146956/902/25949/55743/5884/79915/10217/10926/407032/4869/5889/55626/8556/54623/1028/1869/8379/57165/79577/51434/27183/26271/351/6657/79184/286053/7756/6790/57646/9577/4331/10197/6868/1654/1432/5347/375337/23476/55031/4204/23276/54617/57805/10116/699/57521/55781/1386/1027/11331/107…
GOMF_CYSTEINE_TYPE_ENDOPEPTIDASE_INHIBITOR_ACTIVITY	GOMF_CYSTEINE_TYPE_ENDOPEPTIDASE_INHIBITOR_ACTIVITY	56	0.625089	2.07492	1.17636e-05	0.00025247	0.00018546	3455	tags=29%, list=9%, signal=26%	4057/8740/10406/330/1474/1475/26998/4504/114769/8530/2621/1471/8996/939/25816/1469
HP_BROAD_BASED_GAIT	HP_BROAD_BASED_GAIT	85	-0.550951	-1.90349	1.17744e-05	0.00025247	0.00018546	10469	tags=66%, list=27%, signal=48%	57704/10087/10743/6638/3064/7737/7532/1859/10847/55773/8241/1654/57194/1737/4204/57688/28982/6443/8450/51132/85358/8493/7415/57231/23241/23314/5813/7518/7067/26960/2961/6492/7436/440193/1107/80232/5830/9968/4297/57531/9289/6711/84706/3752/56521/63035/9839/84919/63895/9499/9378/8936/85300/7080/6445/253738
GOMF_TRANSCRIPTION_COREPRESSOR_ACTIVITY	GOMF_TRANSCRIPTION_COREPRESSOR_ACTIVITY	189	-0.442751	-1.70317	1.1787e-05	0.00025247	0.00018546	9292	tags=52%, list=24%, signal=39%	9612/51548/140290/286205/5071/1788/4863/9611/57713/4294/8554/57649/10157/55758/23309/9139/221895/4204/22980/57708/5195/3146/54856/22938/3281/51132/9541/166/6478/328/26036/9112/863/10514/29117/166968/5245/473/5977/54531/7536/1822/57504/23186/10419/8535/8725/3068/57727/7090/9994/5036/1387/359948/23613/10138/9219/10915/29883/7089/51588/3192/55809/9734/9425/26155/23429/8994/28996/90665/5469/23013/178…
GOCC_LARGE_RIBOSOMAL_SUBUNIT	GOCC_LARGE_RIBOSOMAL_SUBUNIT	112	-0.515508	-1.85942	1.20786e-05	0.000258195	0.000189666	12311	tags=65%, list=32%, signal=44%	6182/65005/387338/29088/6164/51258/9553/63899/6141/122704/6169/84311/6160/10573/6171/6154/6166/54534/51263/51538/10884/4736/65008/6134/6147/6152/6136/6132/7311/6165/28998/6137/6175/285855/6155/6133/51642/84545/219927/6168/6159/6144/23521/6130/6139/6143/220717/6135/65080/51318/28977/6170/11222/6173/6167/84769/9349/6128/9513/9801/9045/6125/57129/6161/6129/6142/6124/64976/6138/6122/553117/6156/6146
HP_SLOPING_FOREHEAD	HP_SLOPING_FOREHEAD	167	-0.455565	-1.73721	1.22306e-05	0.00026092	0.000191667	11088	tags=59%, list=29%, signal=42%	55755/23141/545/2175/100506658/29954/55159/57545/79728/10459/29920/5649/55627/55120/84879/5889/23312/5888/3736/8241/26123/80746/2072/26005/22995/27238/699/10844/81603/440/54888/10733/100151683/1062/9276/29081/23133/2074/2177/57697/1021/80185/83990/7518/2178/4784/6326/9319/9918/116461/63894/3981/675/9184/1911/29968/23310/57082/701/23019/7407/9702/10617/284403/27229/6309/84464/10735/29089/80254/166…
GOBP_TELENCEPHALON_DEVELOPMENT	GOBP_TELENCEPHALON_DEVELOPMENT	245	-0.416467	-1.65126	1.26102e-05	0.000268419	0.000197176	4955	tags=31%, list=13%, signal=28%	166614/153090/2131/7474/51377/6091/1746/358/284403/84678/5728/5830/79648/4677/259266/200933/8941/10501/3091/64919/55079/10460/8893/1943/6331/9928/9289/1745/23380/51199/8482/7804/83696/2290/79969/1600/653464/317762/2932/57178/4763/2049/5079/23028/652/10579/2258/66000/2048/4771/5629/8851/63827/6092/285025/477/55636/1399/2253/26047/22903/64211/27185/120892/65078/6716/6585/93986/23236/650/4009/7143/1…
HP_LOWER_LIMB_SPASTICITY	HP_LOWER_LIMB_SPASTICITY	206	-0.435923	-1.69722	1.26327e-05	0.000268419	0.000197176	10547	tags=51%, list=28%, signal=37%	8504/546/57704/4524/9895/27072/64135/123606/1161/23400/55967/8050/4705/6253/4724/57165/4704/8139/4099/6389/79796/4204/2072/1183/271/1615/65055/57038/4361/91942/6390/200205/7415/9131/2074/10613/25782/103/2806/4720/23314/2521/137492/57599/79621/6904/3897/8242/7345/10939/3329/10059/55656/440193/55532/51663/25778/1355/80055/23345/9897/4719/57459/547/23259/118813/79133/85465/22978/64837/57531/9289/843…
HP_PACE_OF_PROGRESSION	HP_PACE_OF_PROGRESSION	447	-0.362746	-1.5265	1.26753e-05	0.000268787	0.000197447	9430	tags=41%, list=25%, signal=32%	57582/23400/79912/84879/6315/55967/23312/79876/6253/81545/29927/8291/60482/80331/4359/8139/2196/56978/3658/4099/5375/9757/8021/79581/4715/378884/4204/56910/10528/8867/23287/28982/55157/1615/81570/57038/440/1785/1184/4361/23065/9276/54345/65993/25929/91942/3508/200205/56983/7415/9131/5825/427/9987/10613/255928/92667/7957/122553/1286/9698/8575/51112/1786/10299/2617/1822/5981/4001/85021/2055/65260/6…
GOBP_PROTEIN_DNA_COMPLEX_ASSEMBLY	GOBP_PROTEIN_DNA_COMPLEX_ASSEMBLY	198	-0.446323	-1.72596	1.27192e-05	0.000269182	0.000197736	9668	tags=46%, list=25%, signal=34%	4869/3009/5889/388951/55355/3070/10541/54145/6047/6880/2099/6046/8357/2972/5888/9014/158983/373861/8349/2491/55814/126961/50809/3146/79172/8467/7343/1062/138474/10036/6874/6882/5706/554313/8354/266812/23126/9733/54700/26054/9787/55839/7067/23234/51112/7013/64425/64946/8364/11176/55290/6872/55832/337874/54457/6418/333932/11177/1810/8350/6928/64061/3020/4675/7994/64754/4673/1063/7259/25842/23270/51…
GOBP_STRESS_RESPONSE_TO_METAL_ION	GOBP_STRESS_RESPONSE_TO_METAL_ION	19	0.815364	2.16829	1.27604e-05	0.000269517	0.000197983	1788	tags=47%, list=5%, signal=45%	4496/4489/326343/4499/4494/4493/4495/4504/4502
HP_ABNORMALITY_OF_THE_BASAL_GANGLIA	HP_ABNORMALITY_OF_THE_BASAL_GANGLIA	210	-0.439334	-1.71093	1.34242e-05	0.000282973	0.000207867	10556	tags=49%, list=28%, signal=36%	6311/5159/51185/1528/27072/64135/6575/3064/1161/80153/85476/23400/9361/23636/6315/55967/8050/4705/4724/5071/4704/26275/6389/1737/2072/91137/81570/54888/9439/23325/91942/9131/91875/2074/5903/4714/2767/79882/103/2639/4720/6301/5430/5610/148789/2071/79621/64601/1678/79791/56947/91801/10059/10128/8802/55532/3340/1355/8803/80055/9354/87178/9786/126/4719/23043/79133/57102/11128/3785/9636/6558/7443/90/2…
GOCC_PLATELET_ALPHA_GRANULE_LUMEN	GOCC_PLATELET_ALPHA_GRANULE_LUMEN	67	0.586259	1.99577	1.36062e-05	0.000286243	0.000210269	6443	tags=49%, list=17%, signal=41%	12/2266/7076/2162/1950/5004/710/7422/5054/5627/5154/5265/1675/2621/7057/54863/7044/87/5552/1191/83706/2157/3671/7040/7114/5473/5196/7424/213/3827/2/7042/3481
GOBP_CELLULAR_RESPONSE_TO_COPPER_ION	GOBP_CELLULAR_RESPONSE_TO_COPPER_ION	27	0.756989	2.16531	1.36617e-05	0.000286841	0.000210708	2601	tags=44%, list=7%, signal=41%	4496/4489/326343/4499/4494/4493/4495/359/4504/4502/84557/1543
GOBP_PROTEIN_ACETYLATION	GOBP_PROTEIN_ACETYLATION	216	-0.433447	-1.69615	1.37171e-05	0.000287437	0.000211146	7700	tags=59%, list=20%, signal=48%	84289/90070/10902/26009/56943/26151/10445/5595/9474/53615/10629/23558/4842/322/54934/55683/8888/79829/4801/117143/56970/79903/8520/10269/6314/4802/114799/60560/93624/80018/57634/6880/8473/10847/8648/10524/7917/1654/4298/4204/1386/80218/9643/79960/339287/57673/138474/26036/51147/6874/4089/28999/2308/29117/10943/3054/6944/4800/8089/26122/112869/23326/9329/55167/10014/284058/51562/122830/9862/675/68…
HP_HYPOREFLEXIA	HP_HYPOREFLEXIA	357	-0.386289	-1.60042	1.40258e-05	0.000293327	0.000215473	9349	tags=43%, list=25%, signal=33%	79876/4724/57410/81545/1351/91949/8291/774/60482/405753/55773/121512/6528/4704/4359/8292/8139/5373/5162/1795/4099/526/54870/23556/51807/55005/2653/57688/50506/38/91137/2313/8867/55157/65055/1785/4361/23299/5191/23065/2137/85358/3508/200205/7415/9131/348980/55699/2074/9987/92667/57231/2332/9217/3735/129285/55768/3032/2521/3030/1786/148789/2617/1822/5981/81846/2071/65260/51750/2961/1213/51013/25629…
HP_GRAY_MATTER_HETEROTOPIA	HP_GRAY_MATTER_HETEROTOPIA	105	-0.515598	-1.84279	1.41942e-05	0.000296265	0.000217632	8902	tags=55%, list=23%, signal=42%	5048/5162/57020/171023/26005/22995/57688/8642/10844/7846/100151683/9276/29081/29123/8777/1021/2332/120/375/10815/4659/284058/3190/84162/1911/23310/57082/55656/253959/284403/10297/80254/5728/79648/10564/57465/259266/9968/387119/9928/3796/25914/23036/163786/84197/1717/23013/57178/9839/440138/11113/5290/10000/29899/23522/11274/55835/1641
GOBP_NEGATIVE_REGULATION_OF_NERVOUS_SYSTEM_DEVELOPMENT	GOBP_NEGATIVE_REGULATION_OF_NERVOUS_SYSTEM_DEVELOPMENT	143	-0.479351	-1.78966	1.42615e-05	0.000297087	0.000218235	6272	tags=42%, list=16%, signal=35%	55198/64689/3397/5108/2147/81559/7533/51726/10500/5530/7474/9682/1746/84376/5728/869/6833/5309/10501/80031/283659/657/22902/223117/1745/23111/8482/2664/9037/4038/222223/1600/4763/9693/10683/1814/57556/2258/5802/2048/4825/57609/8851/6092/57715/4133/9723/56920/6664/9241/6860/23500/65078/22933/6585/4168/7143/11023/388585/1630
HP_LIMB_HYPERTONIA	HP_LIMB_HYPERTONIA	117	-0.501215	-1.81415	1.43344e-05	0.000298021	0.000218921	9435	tags=55%, list=25%, signal=41%	7532/79876/774/2972/4704/23221/6389/171023/80746/8867/23065/7343/6390/166378/348980/2074/10463/137492/57599/1213/116461/5530/4915/5095/8242/523/23310/116150/2782/26999/87178/16/9373/7994/11128/25977/22866/773/6531/9289/84340/51062/5631/56521/22906/55149/440138/23028/23097/3930/6567/6812/2258/2257/1644/57498/5832/5297/79152/10659/55691/111/6328/3745
GOCC_APICAL_PART_OF_CELL	GOCC_APICAL_PART_OF_CELL	425	0.362291	1.5417	1.44526e-05	0.000299892	0.000220296	4063	tags=25%, list=11%, signal=23%	5348/6338/301/6340/286204/362/83959/51364/1364/10786/57817/10752/5021/25876/960/2348/4582/728/134549/5002/2064/57619/7380/9180/2013/10630/153562/359/6564/10804/148930/142680/29887/3077/5794/8529/55630/245972/2168/6536/363/1513/22953/89766/79849/760/10392/2697/8647/10312/5327/60676/9076/5028/4935/479/84417/1535/64284/3753/151056/3710/3249/389015/55867/2191/5172/6557/27202/6337/3485/5873/3747/11136…
GOBP_REGULATION_OF_CELL_JUNCTION_ASSEMBLY	GOBP_REGULATION_OF_CELL_JUNCTION_ASSEMBLY	200	-0.435592	-1.68495	1.45324e-05	0.000300831	0.000220985	5280	tags=35%, list=14%, signal=30%	4915/1981/2042/6093/7474/4208/9748/5728/869/9647/55920/10082/100528062/5020/26050/79953/54413/5747/1141/23394/27067/84628/22871/57669/5789/23332/8128/22998/55209/57662/9693/7010/2049/22865/9448/51804/5818/23603/8861/9231/2048/145581/6092/10160/26585/139065/11141/26045/395/347731/577/26047/9378/23122/654429/23316/23767/6495/6585/84189/114798/347730/57633/6910/64084/575/2895/2047/26280/6422
HP_DECREASED_FERTILITY	HP_DECREASED_FERTILITY	263	0.405298	1.65351	1.45809e-05	0.000300831	0.000220985	5742	tags=34%, list=15%, signal=29%	92749/2626/2302/1583/352909/54768/51364/83987/389549/7490/286464/118491/54970/10309/85016/117144/375307/1767/7784/1770/200373/122481/10555/89765/79925/255101/8701/3077/144406/10371/317719/83894/123872/200162/115399/80217/51314/4000/9820/50846/3293/139212/27019/246176/345643/146754/159686/85478/81848/58524/150365/55036/2212/6674/374407/283677/345895/402381/1848/1588/6662/10568/201134/161582/388389…
HP_GONOSOMAL_INHERITANCE	HP_GONOSOMAL_INHERITANCE	258	-0.416216	-1.66162	1.45828e-05	0.000300831	0.000220985	8796	tags=43%, list=23%, signal=33%	1741/57502/65109/8241/10075/1654/1349/55869/56159/8287/4204/1183/4952/57055/28952/1184/8450/51132/81887/24137/2182/114928/23133/9131/1259/3188/8243/2332/10943/3054/3476/8284/10916/10149/3897/538/1678/8242/27316/10084/6872/91851/83550/57187/51360/8653/1193/389856/286410/51114/55217/1736/2245/10735/7317/4841/1730/1947/54413/9968/55906/22866/29978/57054/50814/2705/7102/84295/6855/2664/5631/6102/2719…
HP_UNSTEADY_GAIT	HP_UNSTEADY_GAIT	162	-0.461895	-1.76105	1.4646e-05	0.000301548	0.000221512	10273	tags=57%, list=27%, signal=42%	4247/3737/27072/10749/3064/1161/1203/6315/7532/8050/79876/774/121512/4359/8139/6389/54870/25792/57688/1183/8924/1106/8890/8867/55157/23162/65055/85358/9131/348980/23261/2074/255928/167691/8891/8575/2617/5521/2055/1213/538/5530/4915/51218/55280/523/116150/8802/6121/5528/440193/1107/6529/1387/10735/7222/26999/16/246243/547/25977/22866/64919/8893/9782/773/2705/57531/80821/1600/22906/22983/10531/2309…
GOBP_POSITIVE_REGULATION_OF_MRNA_METABOLIC_PROCESS	GOBP_POSITIVE_REGULATION_OF_MRNA_METABOLIC_PROCESS	123	-0.491847	-1.79794	1.49759e-05	0.000307746	0.000226065	10720	tags=65%, list=28%, signal=47%	246175/27257/201626/57721/29896/6434/56339/4686/22916/9967/54623/79577/5433/149041/10605/9475/255967/1153/56915/3184/11340/11044/26528/23318/494115/5976/129563/79899/246744/22938/3297/51441/11051/55095/91875/123169/9337/167227/9698/253943/22894/11189/27316/399664/57472/6093/55802/7812/64282/339345/3312/79068/23019/26058/27339/27161/23435/10492/87178/219988/1660/23016/29883/3192/131405/57690/54542…
HP_PARAPLEGIA_PARAPARESIS	HP_PARAPLEGIA_PARAPARESIS	217	-0.423424	-1.65578	1.55201e-05	0.000318162	0.000233717	7325	tags=39%, list=19%, signal=31%	6870/5921/91942/6390/200205/7415/9131/427/25782/103/2806/4720/2521/137492/57599/2071/79621/2961/1213/3897/8242/7345/10939/3329/10059/55656/440193/55532/51663/25778/23435/1355/80055/150468/9897/4719/547/23259/118813/79133/85465/2705/22978/64837/57531/9289/51062/23111/84706/4976/5631/25939/80821/10166/4763/23389/6897/55149/54756/22948/6567/5160/6812/6683/84919/3730/54880/57498/5832/5297/285025/5563…
HP_ABNORMAL_THUMB_MORPHOLOGY	HP_ABNORMAL_THUMB_MORPHOLOGY	402	-0.371206	-1.55313	1.55428e-05	0.000318162	0.000233717	8523	tags=44%, list=22%, signal=34%	26123/10075/79796/22800/526/407975/23476/6165/112858/55869/6234/4750/2072/9939/27238/9419/9343/55012/56896/3549/6232/6155/23162/54888/2137/51132/6210/4488/6201/3954/23133/29123/9320/6477/145173/1855/2177/6472/8243/57697/3756/83990/8567/2036/10943/3778/23314/6135/2178/10815/51633/57539/1656/22827/2317/7468/3897/538/25930/6235/55904/3981/25836/675/5587/10084/55280/84162/2186/23001/7474/23019/55746/…
HP_LEUKOENCEPHALOPATHY	HP_LEUKOENCEPHALOPATHY	221	-0.426952	-1.67232	1.57335e-05	0.000321447	0.000236129	11186	tags=51%, list=29%, signal=36%	80208/998/6748/23040/1967/2068/3097/4716/29954/55159/8892/4524/54539/7737/23400/1203/9361/6134/8050/4724/80267/57165/2972/26275/5091/5162/6389/22934/4715/92935/1183/4952/8890/271/2904/55157/1615/80224/92335/91942/85358/56945/3954/9131/8891/2036/4720/3735/10815/26960/148789/4001/22827/84623/2071/65260/2961/1213/7468/55870/5530/10730/90624/1778/283489/10059/10369/2193/8802/1267/79944/6418/4208/1244…
GOMF_IMMUNOGLOBULIN_BINDING	GOMF_IMMUNOGLOBULIN_BINDING	24	0.769233	2.17176	1.58374e-05	0.00032295	0.000237233	2932	tags=50%, list=8%, signal=46%	3958/2213/9103/2204/3512/2215/2208/2212/931/11027/2207/2209
HP_IMPAIRED_SOCIAL_INTERACTIONS	HP_IMPAIRED_SOCIAL_INTERACTIONS	126	-0.493695	-1.81099	1.59313e-05	0.000324241	0.000238182	9966	tags=52%, list=26%, signal=38%	54539/85476/57582/79876/4724/8604/55773/5071/57502/3658/4715/4204/1106/8867/23287/80224/2137/10978/9568/91942/8925/85358/166378/8243/2332/4720/22827/4915/7345/56947/10243/83480/4208/6529/1387/10564/4719/54413/9968/79133/6576/23394/84340/6711/22871/4700/2290/29078/23013/4763/6857/440138/6792/200424/6812/56652/2892/9829/158/2033/26047/23316/259232/120892/4983
GOBP_MONOCYTE_CHEMOTAXIS	GOBP_MONOCYTE_CHEMOTAXIS	69	0.579096	1.98977	1.64824e-05	0.000334816	0.00024595	3940	tags=39%, list=10%, signal=35%	6354/301/6347/3958/414062/6283/5054/6351/3569/6348/2358/57402/729230/6364/1843/1511/6352/6368/6370/6355/8792/6357/6362/2350/56833/3570/6358
HP_ABNORMAL_DERMATOGLYPHICS	HP_ABNORMAL_DERMATOGLYPHICS	261	-0.413719	-1.65358	1.66082e-05	0.000336728	0.000247355	8544	tags=48%, list=22%, signal=38%	8241/171023/22800/526/80746/23511/23476/55869/27238/5195/129563/5824/6595/5605/2137/100151683/56916/197131/3954/5515/29123/94005/145173/8243/3756/25782/22930/10943/157680/55768/9049/10815/83737/6228/4591/7528/22827/3190/7468/4927/116461/25836/10651/5894/9759/83550/57492/51594/2131/23545/57187/6885/9702/9896/403/2245/324/1387/8036/1663/5830/150468/9373/867/22884/6654/8085/9968/4010/10664/5885/2969…
GOBP_NEGATIVE_REGULATION_OF_TUMOR_NECROSIS_FACTOR_SUPERFAMILY_CYTOKINE_PRODUCTION	GOBP_NEGATIVE_REGULATION_OF_TUMOR_NECROSIS_FACTOR_SUPERFAMILY_CYTOKINE_PRODUCTION	77	0.570007	1.99629	1.6646e-05	0.000336851	0.000247445	6084	tags=42%, list=16%, signal=35%	4057/602/3586/5004/5443/29126/2621/100126333/3929/406941/27202/80149/2841/26191/4157/945/9466/50943/54206/54209/84868/2950/5777/6504/406893/1149/11006/10859/7291/558/3565/100126320
GOBP_NEURAL_CREST_CELL_DIFFERENTIATION	GOBP_NEURAL_CREST_CELL_DIFFERENTIATION	96	-0.525917	-1.84997	1.68986e-05	0.000340735	0.000250298	4831	tags=41%, list=13%, signal=36%	182/2131/4208/1947/10501/3091/80031/657/90/8929/223117/8482/84541/9221/9037/309/57556/2637/652/23603/4902/202018/2668/5594/4040/57715/1908/9723/56920/6664/1910/80326/9965/9464/3670/6495/30812/8092/6422
GOCC_SPECIFIC_GRANULE_MEMBRANE	GOCC_SPECIFIC_GRANULE_MEMBRANE	90	0.543045	1.94419	1.6902e-05	0.000340735	0.000250298	3929	tags=36%, list=10%, signal=32%	23601/199675/5328/10555/2204/1084/5329/53831/2358/101/2040/222487/3903/401258/1535/1143/221/64114/11001/683/3684/932/8673/6518/160364/945/6515/3689/326624/4973/84329/7226
GOBP_INTERFERON_GAMMA_PRODUCTION	GOBP_INTERFERON_GAMMA_PRODUCTION	116	0.497365	1.84322	1.7385e-05	0.000349807	0.000256962	6492	tags=47%, list=17%, signal=39%	1378/602/7784/3623/3586/2625/6556/914/8993/729230/80380/10225/3554/51744/29126/3606/7292/114836/3553/64581/929/2621/100126333/8809/653499/171389/654346/916/80149/26191/11035/56253/9466/50943/7805/84868/29108/10865/161882/7855/6504/54440/3123/11006/10859/3115/7124/558/3113/7098/10125/10666/51311/3394
GOBP_PROTEIN_ACYLATION	GOBP_PROTEIN_ACYLATION	258	-0.413664	-1.65143	1.77163e-05	0.000355127	0.000260871	7726	tags=57%, list=20%, signal=46%	84289/64840/90070/10902/25921/26009/56943/26151/10445/5595/9474/53615/10629/23558/4842/322/54934/55683/8888/79829/51125/4801/117143/56970/58515/79903/8520/10269/6314/4802/4836/114799/60560/93624/80018/57634/1743/5494/6880/8473/10847/8648/10524/7917/1654/4298/4204/84287/1386/80218/79929/9643/79960/339287/253832/57673/138474/26036/51147/6874/4089/28999/2308/29117/10943/3054/6944/4800/8089/26122/112…
HP_SPECIFIC_LEARNING_DISABILITY	HP_SPECIFIC_LEARNING_DISABILITY	258	-0.413894	-1.65235	1.77163e-05	0.000355127	0.000260871	9135	tags=47%, list=24%, signal=36%	10056/57165/79813/5888/3759/6657/6729/3736/7840/26123/1349/55869/8924/9791/129563/7456/55157/6595/7248/2619/5605/79158/51621/2137/81887/100151683/55249/5000/4089/7415/5573/1855/8243/2332/2521/6228/148789/23594/4998/5144/2729/538/6492/23592/6997/182/2186/51109/7474/9725/51360/10297/324/23435/6309/10735/8218/150468/54487/50937/1139/29072/4644/84892/22866/7249/10382/773/8629/9289/7204/6711/23111/247…
HP_DYSDIADOCHOKINESIS	HP_DYSDIADOCHOKINESIS	46	-0.633962	-1.96454	1.8684e-05	0.000373822	0.000274603	6473	tags=50%, list=17%, signal=42%	2332/7518/1822/5981/5521/4001/7436/10939/440193/55532/10382/2705/3766/1600/8622/55703/6712/8398/6785/6571/25814/79152/2895
GOBP_CELL_GROWTH	GOBP_CELL_GROWTH	481	-0.35392	-1.50087	1.87975e-05	0.000375385	0.000275751	9051	tags=42%, list=24%, signal=32%	79577/5071/351/10611/5048/54910/23678/9798/27296/6790/6049/4099/2931/185/5361/7046/6868/1654/150465/8314/11054/55031/54617/84260/57805/114804/6387/55364/5518/9150/57521/9043/1027/6446/84687/6595/1785/2137/79960/25/984/6259/3621/57698/9344/51147/23136/4089/55210/5458/5515/10507/9353/1855/5245/6098/406976/3488/10399/3326/3320/5459/83737/22883/29104/10038/2147/7528/91584/54512/10110/5716/10500/3897/…
GOBP_REGULATION_OF_LYMPHOCYTE_MEDIATED_IMMUNITY	GOBP_REGULATION_OF_LYMPHOCYTE_MEDIATED_IMMUNITY	174	0.450657	1.75428	1.88726e-05	0.000376178	0.000276334	6624	tags=43%, list=17%, signal=35%	2302/23529/2213/1378/7784/563/3586/722/2625/353091/100507436/3077/4068/3569/1178/718/729230/10225/3554/3606/7292/114836/3553/383/2208/3575/259307/912/8809/8741/3456/3122/11035/725/56253/177/9466/200558/7454/50943/54209/84868/3140/10865/695/3263/7855/7409/5777/6504/196/1380/54440/10039/3123/7040/11006/958/5819/10859/911/6318/3952/116449/7124/6778/3565/3071/10125/10666/56940/1379/3134/9390
GOBP_CANONICAL_WNT_SIGNALING_PATHWAY	GOBP_CANONICAL_WNT_SIGNALING_PATHWAY	309	-0.385421	-1.57006	1.91055e-05	0.000380106	0.00027922	7357	tags=39%, list=19%, signal=32%	79960/166/6206/6259/6478/51527/23189/10146/9368/8326/7415/1500/55737/3836/79971/2308/1855/79809/51366/406976/85409/6714/54994/57680/1456/6789/8322/25776/7976/153090/2131/219771/7474/2309/440193/81847/56998/7090/10297/324/9113/25928/100507050/51704/5728/259266/64321/7089/23072/205147/5495/25960/9968/1001/5800/84327/65125/83439/8629/4300/144165/80139/9978/1857/2735/9037/4038/283149/2719/1649/8994/9…
GOBP_CELLULAR_NITROGEN_COMPOUND_CATABOLIC_PROCESS	GOBP_CELLULAR_NITROGEN_COMPOUND_CATABOLIC_PROCESS	457	-0.35653	-1.50431	1.99183e-05	0.000395536	0.000290554	8833	tags=46%, list=23%, signal=36%	60528/65110/5433/149041/25904/10605/2931/9475/255967/7498/65109/1153/56915/8241/3184/7263/11340/1655/1432/11044/3620/23318/79002/23405/79048/955/135293/23417/440672/51154/9939/38/22882/5976/2237/56896/129563/5511/57055/4907/55270/8148/79899/11165/3297/3163/26135/54888/51441/124245/55629/10921/5394/328/55181/55095/7415/3183/8882/9131/91875/90806/10949/9337/51690/81602/7356/79675/11332/2332/79882/2…
GOBP_INTERLEUKIN_1_PRODUCTION	GOBP_INTERLEUKIN_1_PRODUCTION	127	0.487095	1.81751	2.03322e-05	0.000402953	0.000296002	6105	tags=39%, list=16%, signal=33%	6288/6284/301/79792/353514/91662/3586/5004/1958/3315/3569/6348/407019/56666/10392/114769/1992/64581/2621/100126333/22861/8877/11027/834/7305/80149/7850/945/177/149628/260434/54206/54209/84868/29108/115362/2950/7855/338557/113277/406893/406957/4210/11006/7124/948/55655/100126320/335/841
GOBP_DENDRITIC_SPINE_DEVELOPMENT	GOBP_DENDRITIC_SPINE_DEVELOPMENT	91	-0.525334	-1.83962	2.03676e-05	0.000402953	0.000296002	7046	tags=46%, list=19%, signal=38%	85358/116443/4076/1855/9148/2332/9912/55619/23181/10097/10152/4208/8440/5728/100528062/547/50807/26115/27067/23380/22871/170506/7804/54149/653464/22891/2049/1627/5063/80725/22849/9231/5802/2048/8851/100132074/3066/26052/27185/23316/120892/2047
HP_CRANIOSYNOSTOSIS	HP_CRANIOSYNOSTOSIS	161	-0.456781	-1.73904	2.05483e-05	0.000405772	0.000298073	8642	tags=53%, list=23%, signal=41%	545/81620/2068/4088/207/1009/249/7737/1186/51098/64324/55593/78989/10293/10075/10157/7046/526/22995/149371/2077/54888/79158/153241/2137/10733/1062/4488/5000/145173/5977/4784/23594/57539/7528/284058/2071/4998/2317/3190/2961/5881/5530/11011/3981/23592/29968/6885/9702/10297/5728/10082/10283/57465/54928/1947/29072/9968/7994/10664/26115/25914/23384/91179/9469/374879/1312/6897/7353/8318/4041/9839/3845/…
GOBP_REGULATION_OF_NEUROGENESIS	GOBP_REGULATION_OF_NEUROGENESIS	358	-0.382163	-1.58285	2.07314e-05	0.000408445	0.000300037	7046	tags=37%, list=19%, signal=31%	85358/5458/26508/5362/5583/10507/6376/4076/9353/9148/3196/5364/55198/64689/3397/5108/2147/91584/81559/7520/23376/7533/51726/10500/3897/274/5530/4915/3981/79791/10419/7976/55502/10097/7474/6091/9682/1746/27339/26259/5584/284403/84376/5728/259266/6833/2803/100528062/118813/5309/10501/4673/3091/5501/659/55079/80031/283659/657/4821/23394/22902/223117/1745/27067/23111/51199/170506/8482/2475/7804/2664/…
GOBP_LEUKOCYTE_MEDIATED_CYTOTOXICITY	GOBP_LEUKOCYTE_MEDIATED_CYTOTOXICITY	130	0.477192	1.79032	2.07606e-05	0.000408445	0.000300037	5445	tags=39%, list=14%, signal=34%	6338/6372/54210/3500/2213/1991/563/2013/353091/100507436/4068/5551/3383/4818/3606/114836/3002/383/1511/3575/3684/912/5873/171389/7305/3122/100431172/201294/2209/11035/1512/56253/177/6688/80328/3004/79465/84868/57823/3140/7409/2214/80329/5777/6813/3123/5819/10859/911/6318/3952
GOBP_REGULATION_OF_LEUKOCYTE_MEDIATED_IMMUNITY	GOBP_REGULATION_OF_LEUKOCYTE_MEDIATED_IMMUNITY	236	0.41354	1.66741	2.10776e-05	0.000413916	0.000304056	5855	tags=39%, list=15%, signal=33%	2302/6372/23529/2213/1378/7784/563/3586/722/2625/353091/100507436/3077/4068/3569/1178/3383/718/2242/729230/10225/3554/3606/7292/114836/3553/383/64581/2208/3575/3684/3162/259307/912/8809/8741/3456/8673/7305/3122/201294/3718/11035/725/56253/177/9466/6688/3689/200558/7454/50943/54209/388325/84106/84868/684/3140/2268/10865/695/2623/3263/7855/7409/5880/5777/6504/196/1380/54440/11314/6813/10039/3123/13…
GOBP_PEPTIDYL_LYSINE_ACETYLATION	GOBP_PEPTIDYL_LYSINE_ACETYLATION	187	-0.4396	-1.68979	2.24281e-05	0.000439625	0.000322941	7700	tags=59%, list=20%, signal=47%	56943/10445/5595/9474/53615/10629/23558/4842/322/54934/55683/8888/79829/4801/117143/56970/79903/8520/10269/6314/4802/114799/93624/57634/6880/8473/10847/8648/10524/7917/4298/4204/1386/80218/9643/79960/339287/57673/138474/26036/51147/6874/4089/28999/29117/10943/3054/6944/4800/8089/26122/112869/23326/9329/55167/10014/284058/51562/9862/675/6872/84656/5563/23181/80764/408/7862/6418/6885/57325/1810/138…
GOBP_RETROGRADE_TRANSPORT_ENDOSOME_TO_GOLGI	GOBP_RETROGRADE_TRANSPORT_ENDOSOME_TO_GOLGI	95	-0.523203	-1.84502	2.26212e-05	0.000442591	0.00032512	9700	tags=63%, list=25%, signal=47%	6293/51479/54551/7879/27131/653440/254122/26000/1203/23258/55773/5071/9527/22836/374666/84910/9043/9648/6643/5870/51542/7260/347517/150786/55737/112936/55658/58533/9827/84084/57589/9581/1213/51560/143187/10228/29934/7109/5987/9779/64145/9559/8218/51209/54497/63893/387680/200576/26088/7874/253725/10079/738/1639/23085/8729/57533/30845/83874/120892
GOBP_REGULATION_OF_DEVELOPMENTAL_GROWTH	GOBP_REGULATION_OF_DEVELOPMENTAL_GROWTH	326	-0.385754	-1.58183	2.26707e-05	0.000442745	0.000325233	5804	tags=33%, list=15%, signal=28%	10038/7528/91584/10500/3897/8195/6789/25836/10939/9962/7474/79068/1385/4208/9472/596/9113/137964/5728/9868/5830/2803/9373/6928/7049/118813/57678/10501/55777/659/10551/8879/221476/80031/657/57057/59284/6531/983/23394/2691/22902/223117/23111/8482/2664/2735/9037/367/2932/4092/6857/6792/3720/3516/57556/1627/10409/51804/652/23025/4654/2258/5802/2254/127833/5290/5629/4137/28514/4825/3776/57609/1852/859…
GOBP_NEURON_MIGRATION	GOBP_NEURON_MIGRATION	164	-0.458781	-1.74821	2.31797e-05	0.000451028	0.000331317	6232	tags=44%, list=16%, signal=37%	8403/23314/5108/221692/84623/23284/2128/4915/79791/460/116983/25836/7976/153090/2676/54328/4208/23245/167826/284403/5830/259266/9373/200933/8941/84892/387119/55079/57057/8929/9289/23380/84628/2534/9585/2290/2624/55140/84197/1600/653464/137970/4139/9181/57178/9693/54541/6792/57556/29967/83482/2258/92737/23060/7155/6656/4825/8851/644168/4692/85508/1399/27185/30012/6695/1641/89796/1813/11023/1630/39…
GOBP_NEUROTRANSMITTER_TRANSPORT	GOBP_NEUROTRANSMITTER_TRANSPORT	207	-0.431556	-1.68087	2.31797e-05	0.000451028	0.000331317	6985	tags=41%, list=18%, signal=33%	11255/116443/23513/84446/1855/26059/2332/22930/440279/5030/22895/10815/63908/5217/2055/9581/808/23208/222962/9900/28964/320/6511/4208/6623/6529/6582/134957/55117/6580/8541/23396/2914/6531/10814/9379/3766/22871/6855/9783/112755/27345/2932/8573/4763/5413/57084/6857/9342/1814/1136/23025/6581/3382/6812/9627/1644/127833/2668/5864/6571/148/1488/22999/339302/6512/55879/477/140730/10675/9378/81539/6572/1…
GOBP_RNA_POLYADENYLATION	GOBP_RNA_POLYADENYLATION	48	-0.626027	-1.94376	2.33057e-05	0.00045264	0.000332502	11109	tags=77%, list=29%, signal=55%	29101/56254/4686/22916/54623/8189/79577/351/6626/11044/79869/22828/3297/10978/11051/91746/53981/123169/55339/79882/64895/6829/51585/51692/23144/1479/1478/64282/10914/87178/25962/11052/9810/55149/26986/81608/22849
GOBP_POSITIVE_REGULATION_OF_VASCULATURE_DEVELOPMENT	GOBP_POSITIVE_REGULATION_OF_VASCULATURE_DEVELOPMENT	175	0.438927	1.71086	2.33478e-05	0.00045264	0.000332502	6159	tags=36%, list=16%, signal=30%	1116/2626/8091/7015/7101/51129/406992/728/3576/820/3586/126393/133/7422/5054/3315/407019/718/3552/2246/2152/2627/4192/3553/1545/6237/7057/861/3162/2041/221074/727/3696/8877/80149/1512/84034/3687/8742/8038/187/7852/116844/51752/6423/306/9314/5315/406913/6271/958/407056/7291/27329/1536/3678/2185/6369/7424/285/100506013/719/7098
HP_LONG_PALPEBRAL_FISSURE	HP_LONG_PALPEBRAL_FISSURE	79	-0.546595	-1.86016	2.35496e-05	0.000455721	0.000334765	8796	tags=54%, list=23%, signal=42%	1741/65109/8405/4204/1183/5605/100151683/10978/2182/29123/1855/3054/5813/5296/51633/4001/3190/5144/1642/7474/389856/7592/818/57459/8085/9968/22866/347344/7102/23394/6711/6855/2664/1857/51322/23013/3845/5063/8812/64359/7552/11141/3899
HP_SINGLE_TRANSVERSE_PALMAR_CREASE	HP_SINGLE_TRANSVERSE_PALMAR_CREASE	159	-0.477631	-1.81108	2.38857e-05	0.000461384	0.000338925	8544	tags=52%, list=22%, signal=40%	8241/80746/23511/23476/55869/5195/129563/5824/2137/100151683/56916/197131/3954/5515/29123/94005/145173/8243/10943/157680/55768/10815/83737/6228/4591/22827/7468/116461/25836/9759/57492/51594/2131/57187/6885/9702/9896/403/2245/324/1387/1663/5830/150468/9373/9968/4010/10664/5885/23394/738/6711/23036/58499/9469/10274/51322/23030/157570/23097/652/5818/5160/64359/3977/9126/6812/55670/6925/2254/6938/914…
HP_DIFFICULTY_WALKING	HP_DIFFICULTY_WALKING	274	-0.402989	-1.6245	2.40075e-05	0.000462897	0.000340036	9435	tags=46%, list=25%, signal=35%	7532/79876/6253/81545/8291/774/60482/57165/55773/4359/8139/5375/8314/25792/1737/4204/2072/112939/10528/8867/55157/80224/65055/6443/1785/6605/23299/92335/8925/200205/146057/7415/84231/348980/2074/427/10613/10463/103/2521/84138/57599/10299/1656/81846/283446/79621/60481/1213/5317/274/7072/7273/5530/4915/6872/523/116150/10059/83480/55532/80055/26999/54808/16/9897/9451/25977/22866/4148/9782/773/6576/2…
GOBP_REGULATION_OF_DNA_REPAIR	GOBP_REGULATION_OF_DNA_REPAIR	152	-0.464965	-1.75188	2.59975e-05	0.000500357	0.000367554	10340	tags=53%, list=27%, signal=39%	4968/80311/10459/1161/7398/7334/57634/165918/51548/8313/5888/79184/112441434/10524/9577/55611/2305/3146/7014/3297/9643/5591/6188/55183/55719/9320/151987/2074/23126/56897/51366/7158/7336/6944/8089/2521/26122/64210/1054/57599/51750/7468/64110/9025/10097/54386/57223/196528/10721/23347/1663/149840/11143/1660/29072/51111/142/55693/7335/84717/86/54537/78990/254225/10635/23201/80314/22891/79000/23028/85…
GOBP_CELL_CELL_SIGNALING_BY_WNT	GOBP_CELL_CELL_SIGNALING_BY_WNT	450	-0.357061	-1.50482	2.75367e-05	0.0005287	0.000388374	7285	tags=37%, list=19%, signal=31%	25/166/2011/6206/6259/6478/51527/23189/55959/10146/9368/28999/8326/7415/388630/5515/1500/55737/3836/123169/79971/2308/1855/29117/79809/51366/406976/85409/11063/10399/6714/54994/51444/57680/9863/1456/5881/6789/25930/80319/10009/1642/8322/25776/5563/7976/153090/2131/219771/7474/2309/440193/81847/56998/7090/59343/10297/324/9113/25928/100507050/51704/5728/10082/23291/259266/64321/55789/6928/23043/646…
GOMF_CHROMATIN_DNA_BINDING	GOMF_CHROMATIN_DNA_BINDING	105	-0.507278	-1.81305	2.75696e-05	0.0005287	0.000388374	7523	tags=42%, list=20%, signal=34%	3297/6605/92822/328/51780/3183/55206/2308/7067/5927/23592/27324/2309/1387/23512/57459/3020/9219/1660/10664/23135/3192/1108/55693/86/3010/7068/6601/6599/4654/79366/6597/55806/221037/2033/3066/9760/3005/6598/3642/25806/84969/11023/55506
GOMF_PROTEIN_SERINE_THREONINE_TYROSINE_KINASE_ACTIVITY	GOMF_PROTEIN_SERINE_THREONINE_TYROSINE_KINASE_ACTIVITY	445	-0.359852	-1.51391	2.7813e-05	0.000532405	0.000391096	9251	tags=43%, list=24%, signal=33%	22853/4058/57396/1859/2066/27/415116/4215/3717/23678/10494/23012/6790/2931/9475/51701/10188/4294/1459/83942/1432/1195/5347/6793/112858/8997/4750/122011/699/51086/85443/3791/55781/51765/6446/10769/5062/5605/22848/10733/5591/25/2011/984/55872/9344/8899/4751/282974/146057/5585/5583/9943/84446/6416/149420/2444/8317/23683/1021/6098/9088/5601/5170/6714/23049/283629/5610/51755/23387/140901/8476/1456/101…
GOMF_DNA_HELICASE_ACTIVITY	GOMF_DNA_HELICASE_ACTIVITY	74	-0.559974	-1.88824	2.80037e-05	0.000535031	0.000393024	9087	tags=58%, list=24%, signal=44%	10973/5888/1654/63922/1106/5976/5965/254394/4361/80205/56916/10146/3508/2074/56897/57697/83990/57680/2071/7520/51750/4174/23132/1107/7486/10721/1663/84515/5983/8438/1660/79075/6832/2963/1108/84181/170506/440081/56652/84893/1763/2547/55636
HP_ABNORMAL_PHARYNX_MORPHOLOGY	HP_ABNORMAL_PHARYNX_MORPHOLOGY	175	0.436911	1.70301	2.80508e-05	0.000535031	0.000393024	5608	tags=37%, list=15%, signal=32%	6338/2302/6340/54768/51364/57167/8626/3426/1767/1991/1289/89765/29851/710/4068/6469/123872/51314/2697/10312/139212/246176/2672/345643/2990/50615/3507/3575/85478/6337/931/6674/374407/7132/345895/4689/3718/26191/2161/4860/8974/4256/8742/7454/161582/3570/4261/974/7852/1493/2622/7535/2214/5880/6809/1380/6813/3123/56683/81704/3115/5896/3952/57379/1956
GOBP_REGULATION_OF_ALTERNATIVE_MRNA_SPLICING_VIA_SPLICEOSOME	GOBP_REGULATION_OF_ALTERNATIVE_MRNA_SPLICING_VIA_SPLICEOSOME	60	-0.583053	-1.88483	2.89441e-05	0.00055108	0.000404814	10421	tags=75%, list=27%, signal=55%	55796/64783/6427/6431/84081/6434/10284/5725/9967/55234/4154/10181/8241/1655/29890/9939/10921/58517/91746/10657/2332/54715/60680/22827/3191/7072/55225/11189/27316/9513/125950/3192/5936/4857/10521/8087/135295/3178/4654/56853/202559/84530/10659/10656/23543
GOCC_SPINDLE	GOCC_SPINDLE	400	-0.367331	-1.53917	2.90037e-05	0.000551226	0.000404921	11088	tags=56%, list=29%, signal=40%	55755/55700/11104/3550/81626/127829/90417/90799/51433/84259/2068/25886/472/51335/9212/23005/207/9525/10459/1452/55171/26073/51652/991/10927/220134/4869/8480/3835/252969/23636/8517/1211/22832/55143/8556/2017/11083/121441/23568/292/8379/11064/51434/27183/26271/351/5048/79184/7756/9055/347688/801/6790/29127/9611/7840/23116/1432/150465/51510/5347/259282/7803/54617/9391/23035/57805/10844/9150/60509/15…
GOBP_NEGATIVE_REGULATION_OF_INTERFERON_GAMMA_PRODUCTION	GOBP_NEGATIVE_REGULATION_OF_INTERFERON_GAMMA_PRODUCTION	41	0.663181	2.07559	2.92715e-05	0.000555322	0.00040793	5168	tags=54%, list=14%, signal=46%	1378/3623/3586/2625/8993/80380/10225/29126/7292/2621/100126333/653499/171389/654346/80149/50943/7805/84868/6504/3123/11006/10859
GOCC_AXONEMAL_DYNEIN_COMPLEX	GOCC_AXONEMAL_DYNEIN_COMPLEX	21	0.784446	2.15648	2.95166e-05	0.00055837	0.000410169	3860	tags=71%, list=10%, signal=64%	92749/126820/118491/1767/1770/51314/55567/27019/56171/146754/79819/85478/144132/1768/388389
GOBP_REGULATION_OF_LEUKOCYTE_DIFFERENTIATION	GOBP_REGULATION_OF_LEUKOCYTE_DIFFERENTIATION	283	0.393206	1.603	2.95373e-05	0.00055837	0.000410169	6159	tags=35%, list=16%, signal=30%	4057/2302/301/3958/64332/2213/1378/3976/3559/2064/3623/8744/27177/3586/2625/3600/6469/6348/914/10272/2353/22806/8993/128506/2242/729230/11025/101/4192/81501/1960/3574/3606/7292/3956/84807/8651/10288/2621/3575/861/259307/678/257101/3456/7305/80149/1051/3122/939/3718/7130/4860/56253/177/50943/972/54209/56833/9290/3665/3111/2736/1493/695/161882/9308/942/9607/399/714/7535/5777/50604/54440/51176/4323/…
GOCC_APICAL_PLASMA_MEMBRANE	GOCC_APICAL_PLASMA_MEMBRANE	360	0.372302	1.56099	3.0094e-05	0.000567883	0.000417157	5276	tags=31%, list=14%, signal=27%	5348/6338/301/6340/286204/362/83959/51364/1364/10786/5021/25876/960/2348/4582/134549/5002/2064/57619/7380/9180/2013/10630/153562/359/6564/10804/148930/142680/5794/8529/55630/245972/6536/363/1513/22953/89766/79849/10392/2697/8647/10312/60676/9076/5028/4935/479/84417/1535/64284/3753/151056/3249/389015/55867/5172/6557/6337/3485/5873/3747/11136/6533/6584/6518/2151/846/115019/55244/81693/84612/312/177…
GOBP_NEGATIVE_REGULATION_OF_LEUKOCYTE_MEDIATED_IMMUNITY	GOBP_NEGATIVE_REGULATION_OF_LEUKOCYTE_MEDIATED_IMMUNITY	67	0.573612	1.95272	3.04722e-05	0.000573969	0.000421628	7171	tags=55%, list=19%, signal=45%	2302/2213/1378/722/100507436/3077/729230/10225/383/3575/3162/259307/3456/3718/725/6688/50943/84868/684/5777/6504/196/1380/11314/10039/11006/10859/6318/27342/3071/56940/1379/3134/6375/1604/8832/64127
GOCC_HISTONE_DEACETYLASE_COMPLEX	GOCC_HISTONE_DEACETYLASE_COMPLEX	72	-0.562457	-1.88215	3.05265e-05	0.000573969	0.000421628	10402	tags=62%, list=27%, signal=46%	10013/10284/64431/57634/23468/55818/10847/10524/9611/57649/55758/23309/55869/81611/5928/84312/79885/51317/51780/79685/9112/473/23314/57504/23186/10014/9759/1107/54815/57459/79595/9219/64426/55809/1108/9734/10428/1457/90665/79718/55806/221037/3066/58516/283248
HP_AUTOIMMUNE_ANTIBODY_POSITIVITY	HP_AUTOIMMUNE_ANTIBODY_POSITIVITY	72	0.572669	1.98585	3.05786e-05	0.000573969	0.000421628	5501	tags=46%, list=14%, signal=39%	2213/3559/1991/6689/79258/3586/2903/51744/10312/6696/8651/2215/2672/355/919/22861/2212/931/6006/3663/26191/5450/356/50943/6007/4261/1493/6775/1439/3560/3123/6583/9056
GOBP_REGULATION_OF_AUTOPHAGY	GOBP_REGULATION_OF_AUTOPHAGY	338	-0.378346	-1.55741	3.1085e-05	0.000582446	0.000427855	10849	tags=49%, list=28%, signal=36%	27131/30849/8678/2773/9140/23032/90678/472/80317/10269/116442/9110/207/10013/25853/254122/528/3064/26073/11043/664/23400/29919/9554/8517/114881/55626/27244/2017/1634/292/27/5071/55072/4218/10524/2931/11180/1459/4943/51606/9637/9817/10193/526/535/2072/8131/3607/10325/81603/5049/55054/3146/57521/149371/3791/29979/23265/4734/10133/10769/7248/25/84749/9517/8925/55737/23256/112936/92140/2308/387104/22…
HP_RENAL_AGENESIS	HP_RENAL_AGENESIS	173	-0.44429	-1.69642	3.14532e-05	0.000588307	0.000432161	11185	tags=63%, list=29%, signal=45%	998/6141/10806/55755/23141/90417/2175/6160/546/29920/6218/6154/6204/1161/284252/6223/84879/64324/90121/1859/3640/10847/55717/6224/5147/26123/1718/6165/6234/22995/5518/55012/6232/6155/51729/2619/6210/6870/9276/29081/6201/5573/2074/4714/2177/1021/4720/6135/7518/341640/2178/348180/1822/22827/6235/6997/1911/317662/23310/57082/51360/284403/10297/6125/80254/3239/79648/57465/50937/259266/6928/26057/5751…
HP_HIP_DYSPLASIA	HP_HIP_DYSPLASIA	185	-0.442522	-1.69701	3.16223e-05	0.000590431	0.000433721	8734	tags=51%, list=23%, signal=40%	1795/10293/10075/23476/55869/22995/8924/57003/5518/55012/56896/23162/6595/23299/411/51132/10733/1062/51780/55210/64432/3954/29123/9320/1855/8243/8567/473/55768/3778/10815/4784/1822/1656/22827/284058/3190/7468/538/25930/7273/63894/55904/6492/1642/25836/6872/2186/2131/23001/7474/23233/57187/27161/1387/80232/23291/26137/57511/9969/10277/55777/11128/4148/6558/5885/5590/7874/26115/50801/84628/51199/28…
GOMF_HEPARIN_BINDING	GOMF_HEPARIN_BINDING	168	0.443856	1.71986	3.16865e-05	0.000590593	0.000433839	5642	tags=39%, list=15%, signal=34%	4057/6354/6288/338/6372/4353/7148/50964/340419/10563/1991/10631/3576/30008/129804/1842/1289/59271/3491/7422/283/59352/339366/53834/2246/1305/1056/4053/4745/4192/1511/3918/7448/7057/5118/6402/9510/202915/6368/146760/5197/6355/5104/400668/51156/343637/9508/5792/64100/91522/84870/26577/50509/56925/3617/7123/6403/3053/200879/1311/1839/11167/11096/3024/27329/3075
HP_DELAYED_CNS_MYELINATION	HP_DELAYED_CNS_MYELINATION	81	-0.540653	-1.8439	3.19111e-05	0.000592736	0.000435414	8540	tags=54%, list=22%, signal=42%	51095/79796/23511/23417/9939/149371/5191/85358/57647/9131/94005/23126/22930/51645/8567/473/5430/5610/1656/221692/51013/57492/9725/80055/8218/4677/57465/4010/55906/8943/8452/7358/57178/51362/25828/23028/23097/652/6567/51733/6812/91461/57498/22880
HP_ANAL_ATRESIA	HP_ANAL_ATRESIA	132	-0.46645	-1.72578	3.19131e-05	0.000592736	0.000435414	8295	tags=56%, list=22%, signal=44%	2175/29954/55159/4072/79728/10459/54539/55120/9361/5889/79813/5888/26123/23556/1349/2072/8642/999/55012/3313/28952/930/153241/23065/2137/25/197131/1500/145173/2177/57697/83990/5308/341640/2178/57539/8195/675/10084/23426/84464/29089/3239/9897/8085/9968/4222/54101/23384/4683/367/1312/10046/7353/8318/4613/51733/81839/7290/421/54880/1807/139285/9632/23112/221037/9723/55636/7547/392255/115650/3110/921…
GOBP_ENDOSOMAL_TRANSPORT	GOBP_ENDOSOMAL_TRANSPORT	233	-0.418773	-1.64984	3.22723e-05	0.000598361	0.000439546	10425	tags=54%, list=27%, signal=39%	9525/8674/653440/254122/54918/26258/2060/51652/57724/26000/1203/8301/23339/9146/537/9727/22853/23258/55773/27183/5071/4218/9527/57020/7840/22836/84079/374666/51510/80852/65009/54520/84910/9043/28952/9648/6643/5870/51542/7260/23325/9765/347517/51552/11021/7415/55745/150786/100307126/55737/22876/23513/112936/55658/404636/163486/9912/23527/58533/9827/84084/57589/6453/85021/9581/1213/51560/10890/6460…
GOMF_UBIQUITIN_LIKE_PROTEIN_LIGASE_BINDING	GOMF_UBIQUITIN_LIKE_PROTEIN_LIGASE_BINDING	317	-0.385845	-1.57767	3.26756e-05	0.000604783	0.000444263	9792	tags=48%, list=26%, signal=36%	7334/25820/819/55120/84959/8517/9146/55626/9618/4804/8313/292/5970/22888/8312/4090/2272/5071/55072/7326/1741/6790/643246/51701/7917/10188/8554/7341/573/7311/8405/55284/6613/7316/81502/6233/8924/55611/3313/9099/79899/8065/11078/9530/8450/9470/55719/339745/28951/7415/5573/2308/10613/51035/22926/1629/85409/3093/4720/3326/3320/6135/6596/5430/7189/23710/83737/4591/102724560/26043/7520/203068/9025/5707…
HP_TOOTH_MALPOSITION	HP_TOOTH_MALPOSITION	338	-0.37751	-1.55397	3.29547e-05	0.000608889	0.00044728	6883	tags=38%, list=18%, signal=32%	29123/5573/94005/2074/145173/1855/81607/1739/8243/3756/57231/25782/22930/8567/3778/23314/7518/341640/9049/5430/4591/57589/57539/9622/284058/6904/3190/5144/8242/25836/5587/10651/444/83550/91801/2186/51109/7474/6418/6885/51360/27161/51114/23426/1387/5728/80232/4841/23347/7703/4677/57465/57459/6654/84172/55777/8085/9968/6045/1001/1834/5885/50814/90/26115/2778/56992/2969/7102/23394/7204/23111/285590/…
HP_ENCEPHALOPATHY	HP_ENCEPHALOPATHY	266	-0.402752	-1.61331	3.32093e-05	0.000610891	0.00044875	9497	tags=43%, list=25%, signal=33%	617/7532/79876/4724/774/8604/23258/26275/5048/6709/7840/79796/54802/4715/4204/2653/1183/1106/8867/2904/81570/80224/440/92609/4190/10978/9568/5274/1374/91942/10165/55210/200205/10507/348980/5903/23241/2639/4720/26235/10815/51112/6326/221692/79621/6904/1213/4905/25930/1537/5530/4915/5095/55904/60558/90624/523/51594/116150/10059/8802/285175/4208/6529/1355/8803/26999/87178/16/9451/57465/4719/2775/791…
GOBP_DENDRITE_MORPHOGENESIS	GOBP_DENDRITE_MORPHOGENESIS	139	-0.468026	-1.73601	3.32326e-05	0.000610891	0.00044875	7186	tags=47%, list=19%, signal=38%	9344/85358/10507/4076/1855/3196/473/64689/9912/3397/55619/23098/221692/7533/5530/79791/7436/10084/23181/23542/10097/10152/26259/5728/100528062/547/23043/1139/23072/57520/26115/1141/27067/22871/170506/7804/2534/10006/4038/5789/2932/22891/9693/2049/6792/1627/5063/1136/80725/26039/2048/8851/57498/10160/11141/4133/1826/577/26052/22903/23316/120892/5911/23543/2047
GOBP_NEGATIVE_REGULATION_OF_LYMPHOCYTE_ACTIVATION	GOBP_NEGATIVE_REGULATION_OF_LYMPHOCYTE_ACTIVATION	160	0.453258	1.74692	3.32356e-05	0.000610891	0.00044875	6563	tags=45%, list=17%, signal=37%	2302/301/3958/6385/2213/1378/3559/2064/3623/407018/3586/100507436/3077/6469/374403/8993/80380/5074/4192/11326/29126/7292/55024/8651/383/10288/1511/8764/861/54900/259307/653499/654346/3456/7305/80149/7940/1051/3718/26191/51083/56253/64600/6441/50943/972/7805/57045/84868/2268/1493/695/942/5777/11314/10039/406957/3123/11006/79626/10859/84695/116449/836/558/3565/441864/3071/64092/2615/56940/3134
GOMF_CALCIUM_DEPENDENT_PROTEIN_BINDING	GOMF_CALCIUM_DEPENDENT_PROTEIN_BINDING	82	0.541878	1.91234	3.35057e-05	0.000614598	0.000451473	2894	tags=24%, list=8%, signal=23%	6284/301/6281/6279/6280/302/7137/6275/6277/2220/6283/6282/57402/6276/140576/7134/6273/7125/6285/307
GOBP_REGULATION_OF_DNA_METABOLIC_PROCESS	GOBP_REGULATION_OF_DNA_METABOLIC_PROCESS	402	-0.365752	-1.53031	3.3553e-05	0.000614598	0.000451473	10645	tags=49%, list=28%, signal=36%	472/79035/9212/9370/5609/64785/546/10269/92345/5159/207/4968/80311/10459/3181/1161/23381/79915/7398/126549/7334/2671/4869/3009/57634/165918/23293/51548/8313/908/10728/5888/79184/2956/112441434/93973/10524/373861/9577/5558/3184/54737/25792/55869/4204/54617/63922/2072/121260/55611/5976/2305/3146/54891/7014/3297/9643/4361/79960/5591/56916/5394/6188/51147/55183/6830/4751/55719/3183/9131/9320/3836/151…
GOBP_MACROPHAGE_ACTIVATION	GOBP_MACROPHAGE_ACTIVATION	105	0.494526	1.81302	3.43579e-05	0.000628258	0.000461508	6159	tags=45%, list=16%, signal=38%	90342/57817/2213/728/4317/284467/3586/6556/3569/1907/6348/2358/11326/8530/3929/7057/3684/7442/8877/133396/124912/7305/80149/177/3689/712/972/54209/1191/3430/84868/1050/6622/7096/113277/10062/7097/406957/199/50487/1437/7124/6850/3565/90865/1075/7098
GOBP_REGULATION_OF_PROTEASOMAL_PROTEIN_CATABOLIC_PROCESS	GOBP_REGULATION_OF_PROTEASOMAL_PROTEIN_CATABOLIC_PROCESS	188	-0.437802	-1.68479	3.47053e-05	0.00063352	0.000465373	10475	tags=58%, list=28%, signal=42%	5705/207/10425/9529/57095/91304/7514/1452/7110/55743/991/25820/819/114881/6880/51548/8473/9992/8312/2272/5071/10213/9097/6790/25898/2931/7917/8554/7341/10197/9817/5347/6613/57805/4130/154214/64844/5887/55270/29979/79016/57630/55872/143941/28951/7415/5706/863/51343/9491/1855/51035/8078/5700/2332/85409/5601/3093/80011/10399/3326/6135/9683/79699/25831/5716/23376/23609/2729/11011/6872/122809/153090/2…
GOBP_LYMPHOCYTE_CHEMOTAXIS	GOBP_LYMPHOCYTE_CHEMOTAXIS	62	0.594937	2.0179	3.50915e-05	0.000639471	0.000469745	3195	tags=37%, list=8%, signal=34%	6354/8740/6288/6347/10563/414062/6351/6348/80270/729230/101/6364/1880/6352/2621/6368/284114/6370/6355/9023/6357/58191/6362
GOCC_MIDBODY	GOCC_MIDBODY	203	-0.425998	-1.65234	3.5184e-05	0.000639927	0.00047008	11688	tags=59%, list=31%, signal=41%	128866/5901/5586/9493/5898/200942/55207/998/11104/127829/2773/7184/27309/9212/10190/9525/55165/1060/26073/51652/54434/5300/23636/6867/55143/9727/23568/11064/27183/4218/9798/4628/9055/6790/29127/285331/9817/51510/5347/84445/9150/60509/23265/11078/1785/10726/1062/24137/4751/5585/129138/1500/115098/10210/10112/10399/79801/64780/4735/9371/9025/1894/5289/58525/57448/283489/57787/10640/23157/668/84440/…
GOBP_NUCLEOSOME_ORGANIZATION	GOBP_NUCLEOSOME_ORGANIZATION	173	-0.442347	-1.689	3.5237e-05	0.000639927	0.00047008	9668	tags=44%, list=25%, signal=33%	4869/3009/388951/55355/10541/54145/54623/6046/8357/10847/158983/93973/373861/8349/81611/54617/126961/50809/54891/6605/9271/8467/10036/6830/554313/8354/266812/9733/6944/23234/7528/23198/8364/6749/9025/11198/6602/337874/4798/79913/2186/51377/6418/333932/11177/196528/8289/8350/64061/3020/4675/29072/7994/64754/4673/10664/7259/25842/23270/86/51773/3010/387103/64591/85453/6601/6599/6597/257218/128312/2…
GOBP_OLIGODENDROCYTE_DIFFERENTIATION	GOBP_OLIGODENDROCYTE_DIFFERENTIATION	94	-0.517843	-1.82551	3.60146e-05	0.000652934	0.000479634	5280	tags=38%, list=14%, signal=33%	4915/10419/1267/1746/5728/23512/9968/8893/4821/745/3766/1745/2475/9331/9580/27242/22891/4763/1814/6547/10810/6656/4825/666/6664/3066/116448/79152/23500/55553/10215/1272/5354/30812/388585/118738
HP_FUNCTIONAL_MOTOR_DEFICIT	HP_FUNCTIONAL_MOTOR_DEFICIT	461	-0.354284	-1.4972	3.62268e-05	0.000655662	0.000481638	9435	tags=43%, list=25%, signal=33%	7532/6134/79876/6253/4724/57410/81545/8291/70/774/60482/10056/57165/55773/5888/4359/8292/8139/3717/79184/6389/23317/5236/5375/8314/25792/1349/1737/4204/2072/112939/10528/8867/55157/80224/65055/6443/1785/4361/6605/23299/116228/81034/5921/9568/92335/8925/6390/200205/146057/7415/84231/55737/5573/348980/2074/427/10613/92667/8243/10463/103/2639/3032/2521/5213/9049/5430/84138/3030/57599/10299/1656/8184…
GOBP_MITOCHONDRIAL_GENE_EXPRESSION	GOBP_MITOCHONDRIAL_GENE_EXPRESSION	104	-0.511259	-1.82449	3.66794e-05	0.000662725	0.000486826	13820	tags=66%, list=36%, signal=42%	51373/8846/80324/130916/54938/23107/400916/92170/7284/708/6182/80222/51067/51258/84300/219402/63899/26995/51335/26164/9617/3035/85476/64216/84273/5188/60528/51095/54802/55005/283459/51021/64863/23395/54516/55157/55006/55037/57038/25821/65993/51654/4528/55699/9692/5442/6472/79675/55278/65080/84881/63931/2617/84769/10128/84275/2309/124454/28957/57129/87178/60493/133522/6832/84340/57570/7019/56652/1…
GOBP_BIOLOGICAL_PROCESS_INVOLVED_IN_SYMBIOTIC_INTERACTION	GOBP_BIOLOGICAL_PROCESS_INVOLVED_IN_SYMBIOTIC_INTERACTION	287	0.388917	1.59553	3.70264e-05	0.000667858	0.000490597	5869	tags=29%, list=15%, signal=25%	4057/6338/8091/6372/5806/23601/54210/55065/1378/407006/1991/3576/820/25833/8547/10410/3625/407007/10581/6351/6348/9080/50848/3383/8993/857/3693/2040/3956/9076/3303/383/1511/6352/8764/3249/2621/1234/3304/171389/6355/8673/80149/117854/9023/3673/53840/1514/2219/131578/3690/6441/972/27074/3694/4261/7852/942/858/5359/4360/6504/1380/8519/51176/10572/1508/10346/92421/3123/5819/85363/2876/11074/27243/195…
HP_LEUKODYSTROPHY	HP_LEUKODYSTROPHY	104	-0.510892	-1.82318	3.71589e-05	0.000669112	0.000491518	12819	tags=59%, list=34%, signal=39%	374291/54664/84153/7284/5660/100131801/84705/79053/5917/51501/10535/55331/1340/9255/4716/64857/29920/84668/64135/54539/55967/4705/4724/57165/4704/5091/6389/4715/55157/80224/91942/6390/200205/4714/103/4720/26235/3735/4001/79621/51218/3329/9725/1355/87178/4719/79133/11128/10382/6711/4700/2058/25939/29078/18/55703/6567/5160/1910/79152/5354
HP_ABNORMALITY_OF_THE_PULMONARY_VASCULATURE	HP_ABNORMALITY_OF_THE_PULMONARY_VASCULATURE	240	0.405342	1.64152	3.7249e-05	0.0006696	0.000491877	4022	tags=25%, list=11%, signal=23%	92749/2626/2302/1482/352909/155368/54768/135886/51364/1364/7490/340419/54970/10309/85016/1767/1770/200373/30008/1289/89765/79925/84842/8701/29887/22854/10516/1365/123872/115399/2627/51314/4000/10312/8468/139212/415/27019/6237/246176/345643/144568/85478/653361/81031/51085/55036/6674/374407/345895/1281/633/4256/83451/9275/161582/388389/8788/2622/221421
GOBP_EAR_DEVELOPMENT	GOBP_EAR_DEVELOPMENT	219	-0.417232	-1.63358	3.75453e-05	0.000673785	0.000494951	3031	tags=23%, list=8%, signal=21%	8929/168667/55084/5781/130497/2290/2624/6939/3167/3516/51804/2637/652/219736/26018/65217/3777/2254/2048/10736/5629/28514/3776/1301/6935/4610/5594/10083/525/9241/55636/2253/10194/2255/613/6495/8022/2138/8549/246213/84059/84189/650/6926/1749/1750/7020/388585/3209/4760
HP_TOE_SYNDACTYLY	HP_TOE_SYNDACTYLY	225	-0.411854	-1.6123	3.76759e-05	0.000674989	0.000495835	8978	tags=50%, list=24%, signal=39%	5888/3759/341208/1741/5147/65109/26123/526/407975/23476/55869/4204/2072/1183/2313/54888/153241/8450/56916/2182/4089/85358/145173/81607/2177/6472/79809/8243/57697/80185/83990/3054/10020/4626/341640/2178/10907/51633/372/23387/1656/22827/3981/25836/675/9759/4208/9896/28957/389856/7592/23426/10297/324/6309/1387/84464/29089/3239/1663/150468/23291/1947/29072/9968/11128/10664/22866/6558/5885/9790/347344…
GOMF_TUBULIN_BINDING	GOMF_TUBULIN_BINDING	371	-0.372192	-1.5484	3.79064e-05	0.000677215	0.000497471	8902	tags=47%, list=23%, signal=36%	5048/7756/9055/29127/643246/285331/7840/23116/374666/1654/5347/54617/4130/9419/10844/5195/89795/56896/23287/60509/54828/158135/65055/79929/1785/55083/1062/93323/24137/6188/146057/9218/9857/4600/22809/84446/79745/80321/56271/2332/55201/152789/9793/9217/10112/23637/4926/9787/23710/124602/7013/146909/10808/54801/6904/55342/9371/157922/2801/3833/23208/675/7411/10426/667/4741/10982/11127/166614/28964/…
GOBP_DEVELOPMENTAL_CELL_GROWTH	GOBP_DEVELOPMENTAL_CELL_GROWTH	223	-0.420175	-1.64612	3.79639e-05	0.000677215	0.000497471	9003	tags=48%, list=24%, signal=37%	5071/351/10611/5048/54910/9798/6790/6049/4099/2931/5361/150465/114804/6387/55364/9150/9043/1785/25/6259/57698/5458/10507/9353/1855/406976/3326/3320/5459/10038/7528/91584/10500/3897/8904/9962/2131/7474/668/9472/26999/9868/2803/9373/65059/118813/54413/10501/8085/659/221476/80031/5590/51320/59284/3676/23394/22902/223117/23111/51199/8482/5532/2664/9037/8128/9576/2932/10479/4092/6857/6792/57556/1627/2…
GOBP_REGULATION_OF_HEMOPOIESIS	GOBP_REGULATION_OF_HEMOPOIESIS	372	0.366839	1.54353	3.79913e-05	0.000677215	0.000497471	6272	tags=33%, list=16%, signal=28%	4057/2302/301/3958/3218/4015/64332/2213/1378/407006/3976/3559/2064/3623/8744/27177/3586/1440/2625/3600/407007/29909/6469/6348/914/10272/7538/2353/22806/8993/128506/2242/4352/7066/729230/11025/101/4192/81501/1960/3574/3606/7292/3956/84807/8651/3303/10288/2621/3575/861/259307/8360/678/257101/3304/1441/3456/7305/80149/1051/3122/939/3718/7130/4860/56253/177/6688/50943/972/54209/56833/9290/3665/85477/…
HP_DECREASED_FACIAL_EXPRESSION	HP_DECREASED_FACIAL_EXPRESSION	130	-0.474106	-1.74388	3.90869e-05	0.000695576	0.000510959	11129	tags=54%, list=29%, signal=38%	5155/80025/90417/7337/4633/6311/29954/4620/5159/10087/4703/9895/27072/2733/6575/23400/79912/6315/23312/79876/23317/57222/8867/6443/4361/55737/3756/2332/4632/5813/5610/10907/538/128989/1981/523/51244/26058/55532/7317/23347/126/9373/5980/8085/64919/6531/84340/54101/1639/1789/6567/29967/9627/56652/8398/113278/4137/6571/25793/1763/9829/63895/2747/79152/478/120892/80816/9215/253738
GOBP_MRNA_3_END_PROCESSING	GOBP_MRNA_3_END_PROCESSING	63	-0.584249	-1.90817	3.98962e-05	0.000708791	0.000520666	11109	tags=70%, list=29%, signal=50%	29101/56254/58490/4686/22916/1477/54623/8189/79577/351/5433/6626/79869/22828/3297/10978/11051/91746/53981/123169/55339/79882/64895/6829/51585/51692/23144/1479/1478/64282/134353/23248/10914/87178/25962/11052/9810/170506/23283/55197/55149/26986/81608/22849
GOCC_DENDRITE_CYTOPLASM	GOCC_DENDRITE_CYTOPLASM	30	-0.701774	-1.96604	4.03931e-05	0.000716422	0.000526271	6367	tags=63%, list=17%, signal=53%	79882/5813/84945/9371/339451/66008/3192/27067/6421/9026/6792/3800/3799/2898/4133/3798/2899/8936/120892
HP_ABNORMALITY_OF_THE_PALM	HP_ABNORMALITY_OF_THE_PALM	464	-0.354456	-1.499	4.0562e-05	0.000718218	0.000527591	7366	tags=37%, list=19%, signal=30%	8450/2137/100151683/56916/54345/488/55249/4089/197131/6390/3954/56983/9131/5515/10507/29123/5573/94005/145173/1855/81607/8243/3756/25782/10943/157680/55768/9049/10815/83737/6228/4591/57539/23328/7528/10625/22827/284058/51750/4998/3190/7468/4927/5317/538/116461/7273/8242/25836/9015/23592/10651/5894/54800/7112/10982/9759/83550/1302/3889/286887/57492/51594/2131/7474/23545/57187/6885/51360/9702/9896/…
HP_SCROTAL_HYPOPLASIA	HP_SCROTAL_HYPOPLASIA	60	-0.578845	-1.87123	4.09387e-05	0.000723682	0.000531605	8335	tags=68%, list=22%, signal=53%	54551/80144/128637/2068/546/6638/1146/6949/2516/8924/3703/6595/51124/201595/25782/341640/372/23594/203068/6492/10982/84162/23426/84172/9968/4010/7259/22931/84295/79087/1717/3664/5818/6812/22858/4692/23522/26040/7681/6716/4983
GOBP_POSITIVE_REGULATION_OF_CELL_CYCLE	GOBP_POSITIVE_REGULATION_OF_CELL_CYCLE	326	-0.380382	-1.5598	4.13157e-05	0.000728856	0.000535405	9051	tags=45%, list=24%, signal=34%	79577/51434/6532/26271/351/5048/55968/286053/6790/29127/9475/4331/6868/1654/150465/375337/23476/4204/23276/54617/2237/57521/905/9099/1027/11331/996/896/151195/3297/440/1163/27085/153241/8450/10733/6210/25/8697/328/4488/5641/55719/50838/64848/8317/10403/348654/3054/6714/4926/7564/9787/23326/6886/57504/5716/168448/9371/51692/256006/1894/58525/1981/55904/675/11065/1778/113130/57787/219771/85459/7474…
GOBP_REGULATION_OF_UBIQUITIN_DEPENDENT_PROTEIN_CATABOLIC_PROCESS	GOBP_REGULATION_OF_UBIQUITIN_DEPENDENT_PROTEIN_CATABOLIC_PROCESS	166	-0.447194	-1.70558	4.13686e-05	0.000728856	0.000535405	10441	tags=62%, list=27%, signal=45%	207/10425/9529/7514/1452/55743/991/25820/819/79031/6880/51548/8473/8312/2272/5071/9097/6790/25898/2931/7917/8554/1459/7341/9817/5347/6613/57805/4130/154214/5887/23287/29979/11236/28952/79016/57630/55872/143941/6201/28951/7415/863/51343/1855/51035/8078/85409/5601/3093/10399/3326/6135/9683/79699/25831/5716/23376/64110/23609/2729/11011/6872/122809/9349/29997/55294/64326/51377/9532/9655/26259/9113/61…
GOCC_INTRINSIC_COMPONENT_OF_POSTSYNAPTIC_MEMBRANE	GOCC_INTRINSIC_COMPONENT_OF_POSTSYNAPTIC_MEMBRANE	123	-0.479765	-1.75377	4.22328e-05	0.000742851	0.000545685	3657	tags=36%, list=10%, signal=32%	54413/57622/491/5800/57497/59284/6531/1141/2550/22871/3752/729993/1134/1814/22865/27092/57406/5802/22986/2048/4985/401190/64101/148/53616/81832/145581/729956/26045/2556/347731/27253/2894/10675/135/23767/53826/1272/114798/347730/1813/64084/2895/1630
HP_ABNORMAL_FINGERTIP_MORPHOLOGY	HP_ABNORMAL_FINGERTIP_MORPHOLOGY	110	-0.489702	-1.76381	4.29866e-05	0.000754858	0.000554506	7912	tags=51%, list=21%, signal=40%	23250/56896/23162/23065/51132/9320/3188/25782/8567/3778/21/6228/1656/284058/51750/25930/55904/57492/2186/23001/27161/1387/5728/23291/9969/8085/9968/10664/6558/653509/6440/657/26115/84628/23036/86/51322/63035/23030/57178/79718/3720/5063/1832/6925/91461/6304/54880/729238/23112/7092/2033/6942/8936/1080/2893
HP_INABILITY_TO_WALK	HP_INABILITY_TO_WALK	261	-0.403458	-1.61256	4.4427e-05	0.000778866	0.000572142	8203	tags=43%, list=22%, signal=34%	378884/4204/6844/5518/8867/23287/55157/23162/2619/79158/2137/7343/9568/92335/65993/25929/9517/55210/6390/166378/94005/427/8243/57231/22907/7957/103/26503/2806/129285/55768/80856/2521/5610/10815/51633/1822/85021/2055/6904/3190/64601/1678/116461/4915/51218/56947/6997/523/10059/10128/285175/55656/7407/4208/51360/1193/2782/10735/8803/54808/246243/50937/547/4010/55906/3785/1781/85465/54332/3766/57531/…
HP_FACIAL_HYPOTONIA	HP_FACIAL_HYPOTONIA	40	-0.638354	-1.90804	4.45737e-05	0.00078015	0.000573085	8524	tags=72%, list=22%, signal=56%	171023/4204/5518/271/92335/8925/23126/157680/55768/5813/27107/7528/8242/283489/285175/5528/5081/10735/7703/818/773/50801/23030/57178/200424/2892/477/9499/478
HP_RENAL_HYPOPLASIA_APLASIA	HP_RENAL_HYPOPLASIA_APLASIA	308	-0.381791	-1.55651	4.5001e-05	0.000786333	0.000577627	8188	tags=44%, list=22%, signal=35%	55005/6234/2072/22995/27238/8642/5518/55012/4853/3313/6232/6155/51729/2619/153241/6210/6870/100151683/9276/29081/6201/8882/5573/2074/145173/4714/2177/57697/1021/83990/4720/4774/6135/7518/341640/2178/10907/5915/348180/1822/57539/22827/8195/6235/25836/675/4174/23592/10084/6997/1911/317662/23310/57492/182/57082/51360/23426/284403/10297/324/6125/84464/29089/80254/3239/79648/57465/23291/50937/259266/6…
HP_ABNORMALITY_OF_THE_LARYNX	HP_ABNORMALITY_OF_THE_LARYNX	183	-0.442547	-1.69749	4.53876e-05	0.000791786	0.000581633	6321	tags=42%, list=17%, signal=35%	2137/27125/4089/7415/6477/427/9217/157680/3778/23314/2521/341640/4784/23594/57539/22827/284058/899/2317/6872/5894/9759/6885/9896/253959/23426/324/23435/7486/1387/3239/7994/11128/29978/7259/9782/4744/6711/51199/23384/91179/4038/1717/1639/374879/1312/529/3178/11200/7353/6857/3845/5340/3930/23025/29967/7290/421/91461/139285/9632/23522/221037/9723/26040/2033/3852/55636/2255/6659/5354/80816/63982/6926…
GOMF_RIBONUCLEOPROTEIN_COMPLEX_BINDING	GOMF_RIBONUCLEOPROTEIN_COMPLEX_BINDING	148	-0.461053	-1.7271	4.58604e-05	0.000797799	0.000586049	10346	tags=55%, list=27%, signal=41%	1965/90850/64135/3692/60678/6731/4869/23468/23293/29927/10289/6632/6730/6729/6726/6626/7917/10421/1655/1654/79568/9728/79048/4830/54505/6629/57003/55364/6185/55037/26135/9271/92609/29789/25929/3508/4528/11171/3954/80315/57510/91875/4931/10985/56926/2332/6059/9793/10399/253943/83737/56919/83939/60558/10419/10084/79139/56648/23367/24148/1975/1660/3921/3192/11052/27067/79612/84295/2475/9221/23420/55…
GOBP_TELOMERE_ORGANIZATION	GOBP_TELOMERE_ORGANIZATION	160	-0.451792	-1.71575	4.58824e-05	0.000797799	0.000586049	10645	tags=57%, list=28%, signal=41%	472/79035/9212/5609/546/92345/51002/3181/64858/23381/152485/54433/5889/23293/51548/908/10728/8357/5888/286053/3184/55869/2072/5976/2237/7014/4361/5591/5394/328/55183/4751/3183/554313/8354/79618/167227/6714/54464/3326/3320/23049/7013/5981/7520/51750/8364/675/64421/9156/64282/10575/54386/79008/1736/7486/84464/135458/10574/8350/3020/5514/84444/26354/140609/3192/142/54984/7874/56252/9937/6950/170506/…
HP_WEAKNESS_DUE_TO_UPPER_MOTOR_NEURON_DYSFUNCTION	HP_WEAKNESS_DUE_TO_UPPER_MOTOR_NEURON_DYSFUNCTION	469	-0.350061	-1.48001	4.61975e-05	0.000801964	0.000589109	9745	tags=42%, list=26%, signal=31%	57582/23400/1406/84879/23636/8517/55967/8050/4705/6253/4724/337867/57165/4668/55717/4704/2571/8139/5048/6657/2956/6224/56978/23221/4099/6389/10157/11340/8405/8314/112858/4204/4750/10878/271/23287/65055/7248/6605/101928376/5191/6870/5921/1374/91942/6390/200205/7415/9131/84231/51728/427/5903/167691/8243/25782/85015/103/2806/4720/473/2521/137492/57599/148789/221692/4001/2071/79621/6904/2961/1213/389…
GOBP_SPERM_MOTILITY	GOBP_SPERM_MOTILITY	119	0.470344	1.74802	4.71539e-05	0.000817232	0.000600325	5441	tags=35%, list=14%, signal=30%	84229/338/286464/54970/117144/146845/1767/9104/25790/79925/255101/8701/83853/27285/144406/154313/79846/387712/64518/80217/51314/139212/27019/5360/159686/55036/85413/164395/54763/399949/84223/26140/2622/147700/644890/221481/57119/55329/84071/122664/50487/64147
GOCC_PHOSPHATASE_COMPLEX	GOCC_PHOSPHATASE_COMPLEX	50	-0.600187	-1.88043	4.74339e-05	0.000820745	0.000602905	10020	tags=64%, list=26%, signal=47%	5524/5534/9878/5526/55671/5519/5518/84687/9989/5515/151987/4659/5521/5533/5530/5529/57223/5528/5527/5525/8036/5516/5514/80335/5501/55844/5532/5520/5507/5523/84919/85407
GOBP_LYMPHOCYTE_ACTIVATION_INVOLVED_IN_IMMUNE_RESPONSE	GOBP_LYMPHOCYTE_ACTIVATION_INVOLVED_IN_IMMUNE_RESPONSE	201	0.416551	1.64578	4.75868e-05	0.000822053	0.000603866	5975	tags=34%, list=16%, signal=29%	301/3958/23529/64332/2213/1378/602/3586/2625/6556/338376/3569/3383/8993/202309/4192/51744/4818/1880/3606/7292/3956/114836/84807/8809/257101/5873/8741/3456/80149/8320/3122/100431172/10538/201294/2207/3718/3467/23075/5450/9466/6688/200558/50943/972/84868/3570/3109/161882/942/3439/51176/3955/5971/10039/959/3123/7040/958/3443/10859/911/54518/84695/57379/2185/6778/3565/11151
GOBP_MATURATION_OF_SSU_RRNA	GOBP_MATURATION_OF_SSU_RRNA	49	-0.620372	-1.94093	4.78543e-05	0.000825332	0.000606275	12059	tags=78%, list=32%, signal=53%	8780/27340/153443/2068/27042/115939/6227/6223/8602/25983/90121/9277/55813/6234/55781/6202/84916/57647/10607/10171/28987/161424/10799/6217/25926/84294/11056/79954/65095/9790/83732/55127/25879/23212/10885/705/4809/5822
HP_CUPPED_EAR	HP_CUPPED_EAR	55	-0.589044	-1.86604	4.85581e-05	0.000836112	0.000614193	5147	tags=44%, list=14%, signal=38%	10084/668/1663/23291/55777/9968/10664/1108/6711/23036/54101/58499/4953/9839/6925/54880/254065/53335/9723/55636/2255/6495/2138/5075
HP_EEG_WITH_FOCAL_EPILEPTIFORM_DISCHARGES	HP_EEG_WITH_FOCAL_EPILEPTIFORM_DISCHARGES	144	-0.458012	-1.70927	4.8666e-05	0.000836614	0.000614563	8189	tags=44%, list=22%, signal=35%	4204/8131/1183/1106/81603/54888/9439/23325/166378/91875/79882/6301/3778/10815/148789/6326/284058/5530/79791/29968/91801/10128/6529/3340/2782/80055/9354/8218/57465/23043/2775/57102/3785/6558/773/8869/1141/9289/6711/83696/5631/8573/23389/6857/6792/23732/5160/23229/9147/6812/2257/7991/5290/6304/10000/1137/2898/5297/2562/10765/9681/477/23316/8492
HP_BIFID_UVULA	HP_BIFID_UVULA	143	-0.465822	-1.73915	4.90408e-05	0.000841696	0.000618296	8896	tags=48%, list=23%, signal=37%	9652/1741/5236/26123/7046/79796/1654/1718/526/9791/2619/100151683/83479/5000/4089/6477/6472/8243/3756/3476/23314/10907/6228/148789/23594/4998/3190/274/7273/6602/6997/1302/29968/79068/6885/10484/6125/10735/80055/23347/50937/84892/85465/8452/9928/26227/23384/84197/55209/3664/5332/8318/9839/9949/652/3782/64131/28514/54880/1301/63895/139285/23522/2253/2255/6495/2138/5727/9215
GOMF_PROTEIN_METHYLTRANSFERASE_ACTIVITY	GOMF_PROTEIN_METHYLTRANSFERASE_ACTIVITY	91	-0.512747	-1.79555	4.91721e-05	0.000842587	0.00061895	13620	tags=74%, list=36%, signal=47%	55251/23067/151194/134145/79091/149281/56950/28989/79609/2122/54496/55170/751071/23463/9739/10196/51451/55471/90826/5110/64324/83852/79813/59336/1788/51108/93166/9757/3276/115294/9070/84193/79624/30827/196483/54904/10322/121952/29104/10498/5929/7468/55870/283742/55904/10419/9869/10919/23512/2091/80335/29072/84444/25940/8085/64754/51111/196541/4297/7799/399818/55209/80204/79723/23170/25895/345630
GOCC_CHROMOSOME_TELOMERIC_REGION	GOCC_CHROMOSOME_TELOMERIC_REGION	166	-0.444641	-1.69584	4.93242e-05	0.000843834	0.000619866	11556	tags=54%, list=30%, signal=38%	2067/10111/9894/23595/55651/4436/545/80145/11016/472/79035/8520/546/3181/5884/64858/152485/54433/23468/23293/9878/51548/10728/79577/5888/286053/2072/5976/2237/5928/7014/283129/4361/5591/328/5000/55183/554313/56897/7158/79618/5813/84321/7013/7520/51750/4998/8364/9025/5431/3981/1642/675/4174/6741/54386/57187/7486/84464/23347/57459/3020/9219/5514/80335/10951/84444/5501/142/1108/54984/983/170506/5579…
GOMF_UBIQUITIN_LIKE_PROTEIN_LIGASE_ACTIVITY	GOMF_UBIQUITIN_LIKE_PROTEIN_LIGASE_ACTIVITY	324	-0.382963	-1.56931	4.97401e-05	0.000849581	0.000624088	11185	tags=52%, list=29%, signal=37%	998/7682/6992/153830/56852/23321/9063/9442/7337/56254/7322/90678/54492/5897/84447/55159/10425/90850/54778/55743/7737/151112/51127/25820/55120/23304/84461/140691/55182/22888/23295/5071/55072/286053/64750/54941/7726/149041/6049/25898/10293/8554/79018/10075/10193/84675/378884/7732/8924/154214/56888/114804/79102/79836/8315/11236/4734/10401/152006/26994/51132/57630/7844/283116/55016/55298/6478/26036/1…
HP_ABNORMAL_NEPHRON_MORPHOLOGY	HP_ABNORMAL_NEPHRON_MORPHOLOGY	226	0.407708	1.63927	5.09732e-05	0.000869245	0.000638533	6412	tags=33%, list=17%, signal=27%	1188/286204/155368/135886/5657/1364/7490/3691/2213/3675/3426/7809/5076/4582/4311/2013/3586/2625/3909/5979/1365/56244/718/760/4000/8468/8651/3918/355/10253/653361/6557/51085/2212/4312/26191/356/83451/9275/7454/712/50943/713/4868/2184/1493/6775/6834/91147/51752/93649/714/7535/4867/3913/84163/3123/4210/55764/2542/84277/3115/9056/23630/3075/79934/7462/3914/5982/3113/23607/81494/10125/64423
GOBP_INTERLEUKIN_6_PRODUCTION	GOBP_INTERLEUKIN_6_PRODUCTION	164	0.440595	1.70285	5.14199e-05	0.000874696	0.000642537	6159	tags=38%, list=16%, signal=32%	2302/85480/4317/353514/91662/3586/5004/3569/3552/2069/91966/10392/7292/3553/55024/64581/1535/10288/2621/100126333/3929/406941/27202/11027/7305/80149/1051/26191/131450/5450/177/9466/5603/79671/50943/972/54209/388325/84868/3570/29108/10865/5777/6504/7096/113277/406893/7097/136/11006/7349/199/10417/3952/7291/7124/6850/27342/948/90865/3556/3071/7098
HP_ABNORMAL_TRACHEOBRONCHIAL_MORPHOLOGY	HP_ABNORMAL_TRACHEOBRONCHIAL_MORPHOLOGY	311	0.374365	1.54891	5.14575e-05	0.000874696	0.000642537	4157	tags=23%, list=11%, signal=21%	92749/6338/2302/6340/352909/155368/54768/135886/51364/1364/7015/340419/54970/10309/85016/1767/1770/200373/5002/89765/2064/79925/29851/8701/5979/1365/56244/123872/115399/51314/5077/8468/139212/1535/415/27019/246176/1326/345643/50615/3507/85478/5172/653361/51085/6337/55036/2212/931/6674/374407/345895/4689/3425/6662/4688/10568/4256/8742/356/83451/9275/161582/388389/974/7852/1493/2622/221421/7012/727…
GOCC_MAGNESIUM_DEPENDENT_PROTEIN_SERINE_THREONINE_PHOSPHATASE_COMPLEX	GOCC_MAGNESIUM_DEPENDENT_PROTEIN_SERINE_THREONINE_PHOSPHATASE_COMPLEX	28	-0.71055	-1.96685	5.16566e-05	0.000876676	0.000643991	10020	tags=82%, list=26%, signal=61%	5524/5534/5526/55671/5519/5518/9989/5515/151987/5521/5533/5530/5529/57223/5528/5527/5525/5516/55844/5532/5520/5523/85407
HP_ABNORMALITY_OF_THE_CERVICAL_SPINE	HP_ABNORMALITY_OF_THE_CERVICAL_SPINE	400	-0.36352	-1.5232	5.18679e-05	0.000877784	0.000644805	10331	tags=48%, list=27%, signal=35%	55681/4703/79728/55165/4247/6638/673/9895/1073/6218/1009/6154/6204/2733/55627/6223/1146/55120/56203/90121/91949/1859/4893/2972/10847/3636/9382/23483/5048/6224/7046/79796/526/23511/23476/6165/23556/55869/4204/6234/26005/27238/2313/3170/9150/4853/3313/6232/6155/28952/5605/8450/2137/6210/100151683/51057/4089/6201/57647/9131/29123/2074/145173/1855/23126/49855/8243/3756/8567/2073/10943/3476/23314/6135…
GOCC_FICOLIN_1_RICH_GRANULE_MEMBRANE	GOCC_FICOLIN_1_RICH_GRANULE_MEMBRANE	60	0.589521	1.99442	5.18871e-05	0.000877784	0.000644805	5203	tags=45%, list=14%, signal=39%	3958/1378/100049587/2204/6556/2358/374403/101/965/10312/8778/10288/2357/84658/5273/2207/6515/3687/3689/79930/7226/5269/8987/11314/170482/23218/1828
HP_SPASTIC_PARAPLEGIA	HP_SPASTIC_PARAPLEGIA	126	-0.478457	-1.7551	5.21427e-05	0.000880706	0.000646952	10547	tags=54%, list=28%, signal=39%	8504/546/57704/9895/123606/23400/55967/8050/4705/6253/4724/57165/4704/8139/4099/6389/4204/271/65055/91942/200205/7415/9131/25782/4720/137492/57599/79621/3897/8242/7345/3329/10059/55656/51663/25778/1355/80055/9897/4719/547/23259/118813/79133/85465/22978/64837/57531/51062/23111/84706/4976/80821/10166/22948/6567/5160/6812/6683/57498/5832/4141/79152/3798/23769/339855/5354/2583
HP_BRACHYDACTYLY	HP_BRACHYDACTYLY	347	-0.374706	-1.54598	5.24938e-05	0.000885229	0.000650274	9102	tags=45%, list=24%, signal=35%	4893/79813/10847/3636/8720/3759/5147/65109/26123/10075/22800/526/407975/23556/4750/114803/9791/9419/4047/51021/4853/3549/28952/2077/6595/54888/51621/153241/8450/2137/51132/100151683/27125/4488/55249/4089/6390/8493/9131/5573/55699/94005/145173/1855/23126/79809/8243/57231/2036/473/5977/23387/57539/22827/2317/5144/8195/538/5530/3981/8242/5894/9759/317662/1302/51594/9060/182/5331/2131/51109/7474/7906…
GOCC_INTRINSIC_COMPONENT_OF_POSTSYNAPTIC_DENSITY_MEMBRANE	GOCC_INTRINSIC_COMPONENT_OF_POSTSYNAPTIC_DENSITY_MEMBRANE	53	-0.600443	-1.8968	5.27994e-05	0.000888972	0.000653024	3567	tags=43%, list=9%, signal=39%	57622/491/5800/57497/59284/729993/1814/27092/5802/22986/4985/401190/64101/53616/81832/145581/26045/347731/2894/114798/64084/2895/1630
GOBP_REGULATION_OF_CELL_DEVELOPMENT	GOBP_REGULATION_OF_CELL_DEVELOPMENT	496	-0.34543	-1.46744	5.33966e-05	0.000897604	0.000659365	5764	tags=30%, list=15%, signal=26%	2147/4659/91584/81559/7520/23376/7533/51726/10500/3897/274/8654/5881/5530/4915/3981/79791/10419/284266/6093/7976/55502/10097/55294/55435/7474/6091/9682/1746/27339/26259/5584/284403/84376/596/9294/57580/5728/55920/259266/6833/2803/100528062/118813/5309/10501/25960/4673/3091/5501/659/55079/80031/9734/283659/657/4821/9928/23394/22902/223117/1745/27067/23111/51199/170506/8482/2475/7804/2664/2290/3458…
GOBP_RESPONSE_TO_COPPER_ION	GOBP_RESPONSE_TO_COPPER_ION	40	0.655306	2.041	5.40925e-05	0.000907866	0.000666903	2601	tags=32%, list=7%, signal=30%	4496/4489/326343/4499/4494/4493/4495/359/3552/4504/4502/84557/1543
GOBP_NON_MEMBRANE_BOUNDED_ORGANELLE_ASSEMBLY	GOBP_NON_MEMBRANE_BOUNDED_ORGANELLE_ASSEMBLY	398	-0.366426	-1.53255	5.51627e-05	0.000924366	0.000679024	10729	tags=51%, list=28%, signal=37%	26284/4633/246175/7430/51335/81027/9212/6311/5159/9525/1965/4703/1073/1060/3692/84154/79959/26073/80153/51652/6223/991/57519/4869/23636/56203/6134/6047/56342/70/9172/6147/6152/26271/10432/5357/7756/9055/347688/149041/6790/55722/29127/9611/54475/255967/7840/1153/23116/1654/11273/51510/5347/54617/6234/26005/22995/84445/51154/54505/55125/10844/6175/6232/152185/10769/653075/27258/51441/153241/9898/10…
GOBP_PLASMINOGEN_ACTIVATION	GOBP_PLASMINOGEN_ACTIVATION	25	0.742554	2.10998	5.54521e-05	0.000927011	0.000680966	3036	tags=52%, list=8%, signal=48%	6281/302/5328/2266/5054/5327/1522/3249/4241/7057/861/3818/2161
GOMF_BETA_CATENIN_BINDING	GOMF_BETA_CATENIN_BINDING	87	-0.523547	-1.81418	5.5495e-05	0.000927011	0.000680966	7320	tags=51%, list=19%, signal=41%	9070/51527/23189/9368/6095/2308/1855/7223/11063/57680/10498/25776/2309/56998/23426/10297/324/64321/205147/9968/84328/23135/5796/83439/55966/1857/283149/1003/367/2932/79718/4092/51684/8945/219287/9231/6925/4303/168002/139285/6934/2033/11122/29119
HP_ABNORMALITY_OF_THE_INCISOR	HP_ABNORMALITY_OF_THE_INCISOR	125	-0.475842	-1.74285	5.78764e-05	0.000965272	0.000709073	9272	tags=58%, list=24%, signal=44%	8313/54517/2972/1788/1795/7341/10075/526/4750/10844/999/56896/23162/2619/51132/29123/9320/145173/1739/8243/8567/157680/3778/5813/1656/25930/55904/6997/2186/23001/23019/27161/1387/10735/57465/23291/50937/57459/9969/6045/10664/6558/26115/84628/54101/86/2735/10274/63035/23030/3664/57178/51684/3720/652/5818/2892/6304/28514/54880/1301/23112/4040/222663/2033/2253/2255/80326/6942/8936/5727/5083/2893
GOBP_POSITIVE_REGULATION_OF_IMMUNE_EFFECTOR_PROCESS	GOBP_POSITIVE_REGULATION_OF_IMMUNE_EFFECTOR_PROCESS	248	0.391777	1.59756	5.80463e-05	0.000966589	0.00071004	5867	tags=36%, list=15%, signal=31%	5322/301/23529/64332/1378/7784/563/5950/8547/2220/3586/2625/353091/4068/3569/51237/718/2242/79132/729230/3554/51744/3606/7292/114836/3553/84807/383/64581/8764/3929/2208/3684/3162/912/8809/8741/8673/7305/117854/3122/201294/25818/26191/2867/56253/6688/10584/3689/2219/50943/972/7805/54209/388325/2865/3140/2268/3109/10865/695/2623/942/3263/7855/7409/5880/5777/6504/54440/11314/6813/3123/136/7040/958/5…
HP_ABNORMAL_BRAINSTEM_MORPHOLOGY	HP_ABNORMAL_BRAINSTEM_MORPHOLOGY	242	-0.405715	-1.60837	5.88069e-05	0.000977722	0.000718218	10679	tags=52%, list=28%, signal=37%	23499/4716/6311/8884/29954/10466/207/5611/55165/29920/5649/54539/55627/57724/84879/6315/8050/4724/1859/2972/4668/27183/5048/5373/5162/6709/171023/80746/8314/51807/4715/91137/2313/1106/7846/5518/23265/80224/6595/57038/440/2619/6605/4190/10978/91942/9131/5515/6095/84231/94005/5903/23126/4714/8243/57231/2332/51645/122553/4720/473/51112/1786/148789/4784/4001/6904/51013/203068/116461/7436/9562/6997/17…
HP_FINGER_CLINODACTYLY	HP_FINGER_CLINODACTYLY	357	-0.37355	-1.54764	5.95153e-05	0.000987953	0.000725734	8523	tags=46%, list=22%, signal=36%	26123/8405/22800/526/54870/23476/23556/55869/4204/4750/2072/22995/9939/699/5518/3549/23162/6595/54888/51621/8450/10733/100151683/25/1062/51317/55249/5000/85358/197131/29123/94005/6477/145173/1855/2177/8243/57697/83990/23241/2036/157680/473/23314/7518/2178/23594/57539/9319/22827/4998/2317/3897/3981/25836/675/23592/10084/5894/9759/9184/317662/57492/182/2186/701/7474/6885/9702/27161/2245/1387/84464/…
HP_LARGE_BASAL_GANGLIA	HP_LARGE_BASAL_GANGLIA	50	-0.596399	-1.86856	5.96493e-05	0.000988633	0.000726233	7495	tags=46%, list=20%, signal=37%	54888/9439/23325/91875/79882/6301/148789/79791/91801/3340/80055/9354/23043/57102/6558/83696/9839/23732/9147/7991/2898/10765/8492
GOBP_PROTEIN_LOCALIZATION_TO_NUCLEUS	GOBP_PROTEIN_LOCALIZATION_TO_NUCLEUS	294	-0.385439	-1.56232	6.00603e-05	0.000993895	0.000730098	10891	tags=51%, list=29%, signal=37%	84268/503542/6788/26953/402/655/4088/27042/207/5569/11261/7514/55916/84154/5300/23400/7016/23636/51194/4804/54623/23568/908/23515/30000/10204/51307/3717/9631/7341/1432/84455/23511/5347/9818/2516/8021/25792/347/84445/6396/55705/999/81603/10979/727851/1386/11331/3842/3621/10527/8882/3836/1855/5903/4931/51366/84662/10210/23633/55198/6714/3326/6135/653489/400966/5296/94026/2147/3985/4927/23534/1871/6…
HP_THICK_EYEBROW	HP_THICK_EYEBROW	134	-0.462311	-1.71074	6.28977e-05	0.00103923	0.000763402	8835	tags=63%, list=23%, signal=48%	1788/54941/8241/526/23476/55869/57688/10844/4853/6595/54888/6605/81887/27125/114928/4089/85358/9131/29123/55699/8243/3756/26235/157680/129285/5977/6228/4784/22827/79791/8242/6492/1642/25836/9853/23592/6872/6602/57492/51594/2186/2131/57082/668/6885/4208/253959/1387/196528/8289/55023/50937/55777/10664/5885/57520/4297/50801/7204/6711/84295/23384/9469/51322/23013/10479/6601/26128/4848/9126/3782/6304/…
GOBP_HORMONE_MEDIATED_SIGNALING_PATHWAY	GOBP_HORMONE_MEDIATED_SIGNALING_PATHWAY	190	-0.423993	-1.62754	6.30127e-05	0.00103951	0.00076361	9479	tags=43%, list=25%, signal=32%	55818/79876/2099/9612/10728/8648/23081/3717/5547/6049/9611/1655/2516/4734/51389/11331/2101/5458/26508/5585/2494/8611/5245/51366/55198/11057/8284/6714/7067/9667/5915/2908/10002/1394/10498/23376/7533/2492/1408/23019/9113/8289/2103/133522/8085/196541/26060/142/55809/10521/5781/5972/79602/7068/6294/367/5469/29966/57178/9975/23028/2288/6258/652/4848/23411/8031/6597/2642/5465/167465/3169/2033/3670/2354…
GOBP_DNA_GEOMETRIC_CHANGE	GOBP_DNA_GEOMETRIC_CHANGE	96	-0.509612	-1.79262	6.43347e-05	0.00105968	0.000778421	11641	tags=65%, list=31%, signal=45%	54921/84083/10111/9837/2068/9557/64785/546/3181/54821/10973/5888/4331/1654/63922/1106/5976/3146/5965/254394/4361/80205/56916/10146/3508/56897/57697/83990/5813/57680/2071/7520/51750/157777/4174/23132/2966/7153/1107/7486/10721/1663/84515/5983/8438/1660/79075/6832/2963/1108/84181/170506/4683/3149/440081/8318/1653/56652/84893/1763/2547/55636
GOBP_RESPONSE_TO_INTERLEUKIN_1	GOBP_RESPONSE_TO_INTERLEUKIN_1	136	0.461448	1.7438	6.67994e-05	0.00109857	0.000806992	4348	tags=31%, list=11%, signal=27%	1116/6354/301/6347/2266/3576/820/414062/407018/3625/8564/1958/6351/3569/6348/3554/6364/5122/3553/3557/2056/1535/6352/3280/9590/6368/6370/6355/80149/1051/8792/2690/6357/7850/6662/6362/5603/29108/6358/3656/6622/2635
HP_NARROW_PALATE	HP_NARROW_PALATE	166	-0.439566	-1.67649	6.71745e-05	0.00110303	0.000810268	8524	tags=45%, list=22%, signal=35%	171023/26123/7046/526/8924/9791/91137/4952/56896/129563/28952/2077/6595/57038/83479/5000/4089/1855/8567/10020/157680/1822/23594/284058/2071/84168/4998/3190/2961/538/25836/6872/7474/6885/9896/4087/1107/324/1387/2301/196528/5728/4841/5830/9897/57465/9968/22931/657/57520/63916/6711/5781/1857/91179/4038/2719/23013/6897/8318/2892/54880/1301/63895/139285/79140/5594/26040/2033/1399/613/1272/93986/80816
GOBP_PROTEIN_STABILIZATION	GOBP_PROTEIN_STABILIZATION	190	-0.422735	-1.62271	6.78228e-05	0.00111196	0.000816826	11882	tags=56%, list=31%, signal=39%	23252/483/481/51616/57602/1409/9894/65018/10694/51125/6788/23032/4088/84447/9529/11261/902/6400/25764/2776/5300/819/3009/79031/6880/91949/908/23673/10728/23515/5071/7756/51701/7917/7341/573/55664/64844/9099/5824/11331/23162/3323/7248/9530/22848/6201/1500/1855/5245/56926/3054/338328/3326/3320/8575/6135/5217/8774/6789/58525/7428/6872/3329/9349/29997/55294/10575/1385/9532/389856/10869/3327/6125/1057…
HP_ANTINUCLEAR_ANTIBODY_POSITIVITY	HP_ANTINUCLEAR_ANTIBODY_POSITIVITY	39	0.655298	2.03486	6.81949e-05	0.00111345	0.00081792	7464	tags=64%, list=20%, signal=52%	2213/3559/6689/79258/6696/8651/355/919/22861/2212/931/3663/26191/5450/356/1493/6775/3560/9056/10125/9966/5771/8737/843/79722
HP_ABNORMAL_SHAPE_OF_THE_PALPEBRAL_FISSURE	HP_ABNORMAL_SHAPE_OF_THE_PALPEBRAL_FISSURE	52	-0.598514	-1.89229	6.8207e-05	0.00111345	0.00081792	11918	tags=71%, list=31%, signal=49%	55215/10300/54551/2175/55159/79728/6638/10459/55120/5889/2972/79813/5888/10524/2072/8924/3188/2177/57697/83990/2178/22827/6492/675/668/84464/29089/26057/4010/6045/50814/56992/6857/6812/4692/5594/7681
GOBP_REGULATION_OF_MITOTIC_CELL_CYCLE	GOBP_REGULATION_OF_MITOTIC_CELL_CYCLE	468	-0.350598	-1.48233	6.8228e-05	0.00111345	0.00081792	11300	tags=53%, list=30%, signal=37%	5155/58493/51451/998/9032/55755/4436/55055/80174/3550/1977/1978/51433/81620/65123/2068/56254/655/472/79035/8883/9212/55159/10269/5159/207/9525/5569/10459/23026/6154/146956/902/25949/55743/5884/26073/79915/5300/10217/407032/23636/5889/55626/8556/6198/1028/1869/8379/415116/57165/79577/51434/27183/26271/351/5048/79184/286053/7756/6790/9577/54475/4331/10197/339479/6868/1654/150465/5347/23476/55031/42…
HP_APLASIA_HYPOPLASIA_OF_THE_PHALANGES_OF_THE_HAND	HP_APLASIA_HYPOPLASIA_OF_THE_PHALANGES_OF_THE_HAND	235	-0.40265	-1.59105	6.84085e-05	0.00111468	0.000818825	8928	tags=48%, list=23%, signal=37%	3759/1788/1741/2677/57020/65109/526/407975/23476/23556/55869/4204/1183/9939/9791/9419/4853/3549/28952/6595/6605/2137/2182/5573/94005/1855/2177/8243/3756/25782/3054/4784/57539/22827/2317/5144/64682/8242/25836/9759/1302/57492/182/7474/23019/6885/9896/389856/7592/10617/3239/8289/54808/10283/9451/57465/1147/50515/26137/8085/9968/22866/5885/4297/347344/90/2778/56992/7102/7204/51199/285590/84295/6855/2…
GOCC_NEURON_PROJECTION_CYTOPLASM	GOCC_NEURON_PROJECTION_CYTOPLASM	89	-0.521761	-1.823	6.85268e-05	0.0011149	0.000818986	8082	tags=55%, list=21%, signal=43%	4130/23287/23162/7014/3281/24137/388552/2332/79882/3182/55638/5813/84945/9371/1740/51566/7345/10084/8546/667/1778/11127/339451/66008/23095/23291/547/3091/3192/8943/27067/4976/6421/9026/22906/26985/6792/6683/66000/3800/4137/5905/3799/2898/4133/3798/2899/8936/120892
GOBP_PROTEIN_K48_LINKED_UBIQUITINATION	GOBP_PROTEIN_K48_LINKED_UBIQUITINATION	67	-0.560507	-1.86121	6.90931e-05	0.00112239	0.000824492	12293	tags=63%, list=32%, signal=43%	9690/92912/7327/283948/27246/7328/7337/7322/84447/10425/6047/81545/5071/7326/6049/84937/55658/51366/3093/10210/997/83737/7324/10299/54926/9025/10477/11065/149603/81847/29089/8452/57531/9978/7325/7321/57162/8945/7267/84078/220441/89890
HP_ABNORMALITY_OF_SKIN_PHYSIOLOGY	HP_ABNORMALITY_OF_SKIN_PHYSIOLOGY	456	0.343432	1.48389	6.98825e-05	0.00113348	0.000832637	6158	tags=31%, list=16%, signal=27%	6338/6340/362/5657/5774/326/3691/8626/2213/3426/3559/1991/6689/79258/5950/9180/5053/91662/51473/3586/10804/6820/1475/915/2625/9333/5551/55630/3569/3909/80270/22806/56244/643418/4352/7066/64065/1041/2697/8647/10312/3574/4069/917/6696/2706/63910/3557/64581/1535/9051/2672/3918/3507/3575/861/355/4485/653361/84818/6337/727/919/2212/162514/4312/133396/7132/916/3663/3122/201294/4689/2707/348938/846/3718…
GOBP_COMPLEMENT_ACTIVATION_ALTERNATIVE_PATHWAY	GOBP_COMPLEMENT_ACTIVATION_ALTERNATIVE_PATHWAY	18	0.793328	2.09359	7.00615e-05	0.00113465	0.000833498	2392	tags=44%, list=6%, signal=42%	629/1378/730/718/733/11326/1675/727
GOBP_RESPONSE_TO_CADMIUM_ION	GOBP_RESPONSE_TO_CADMIUM_ION	59	0.590834	1.99355	7.05295e-05	0.0011405	0.000837789	2290	tags=29%, list=6%, signal=27%	4496/4489/7015/326343/4499/4494/6648/4493/4495/9350/4318/2353/4504/4502/383/3162/653361
GOMF_PEPTIDE_LYSINE_N_ACETYLTRANSFERASE_ACTIVITY	GOMF_PEPTIDE_LYSINE_N_ACETYLTRANSFERASE_ACTIVITY	40	-0.631344	-1.88708	7.13667e-05	0.00115228	0.000846445	11166	tags=70%, list=29%, signal=50%	8888/79829/79903/8520/114799/6880/10847/8648/10524/1386/80218/138474/10943/23326/9329/9862/675/6872/408/57325/11177/1387/11143/7994/8202/79969/23522/2033
HP_NEOPLASM_OF_THE_COLON	HP_NEOPLASM_OF_THE_COLON	79	-0.528648	-1.79909	7.22201e-05	0.00116429	0.000855267	11152	tags=66%, list=29%, signal=47%	6141/4436/22909/5395/6160/4072/79728/6218/6154/6204/6391/6223/90121/8313/2956/6224/6389/6165/6234/699/6232/6155/6210/4089/6201/6390/5573/6135/9319/6235/675/9562/9184/701/4913/9702/324/6125/5728/5378/657/6138/6229/11200/4092/3845/30011/5290/26585/5156/3815/2304
HP_INFANTILE_SPASMS	HP_INFANTILE_SPASMS	93	-0.509591	-1.79479	7.25087e-05	0.00116717	0.000857383	8917	tags=56%, list=23%, signal=43%	26275/5048/6709/3736/80746/51807/4204/8131/1183/81603/2904/7248/9568/92335/166378/57647/427/8243/51645/2639/55768/6326/221692/128989/116461/25930/4915/60558/253959/10297/547/2775/7249/8452/9289/6711/2290/3458/23030/8573/51362/6792/23097/5160/6812/6509/5594/5297/9681/1641/23236/3745
HP_ABNORMALITY_OF_THE_ANUS	HP_ABNORMALITY_OF_THE_ANUS	217	-0.405984	-1.58758	7.33868e-05	0.00117952	0.000866454	8523	tags=44%, list=22%, signal=35%	26123/6868/22800/23556/1349/2072/26005/9791/2313/8642/999/55012/3313/28952/930/54888/2619/153241/23065/2137/25/488/197131/56983/1500/145173/2177/57697/83990/473/5308/341640/2178/1822/57539/1656/5317/8195/3981/1642/675/10084/6997/23426/1736/84464/29089/3239/9897/23512/50937/10277/8085/9968/1108/5590/4222/54101/1857/23384/4683/367/1024/23013/1312/10046/7353/8318/157570/4613/51733/64359/81839/7290/4…
GOMF_CYTOKINE_RECEPTOR_ACTIVITY	GOMF_CYTOKINE_RECEPTOR_ACTIVITY	97	0.502808	1.83515	7.50383e-05	0.00120424	0.000884614	5130	tags=42%, list=13%, signal=37%	53832/3559/960/58985/9180/3577/2833/4352/8807/3581/729230/2152/10663/1233/3554/55540/2826/50615/3575/1234/84818/8809/1441/133396/2690/163702/7850/9466/3597/3579/972/3570/64109/7852/1439/3560/1238/3588/2859/2057/2675
GOBP_IRON_ION_HOMEOSTASIS	GOBP_IRON_ION_HOMEOSTASIS	85	0.510075	1.80473	7.53029e-05	0.00120666	0.000886395	4099	tags=29%, list=11%, signal=26%	4057/7036/57817/6648/406992/261729/1356/26872/3077/6556/55240/6536/9843/389844/1534/4241/3162/79689/3934/2512/391059/64116/79901/2038/3263
HP_ACTION_TREMOR	HP_ACTION_TREMOR	159	-0.460645	-1.74667	7.5575e-05	0.00120829	0.00088759	6746	tags=39%, list=18%, signal=32%	23261/2074/2332/9217/4720/55768/8575/2521/5610/1822/5981/6326/5521/4001/2071/2961/7345/7436/10939/55280/55129/9725/440193/55532/5728/4841/950/10501/11128/63929/10382/773/2705/91452/144165/3766/6711/2058/3752/9927/2259/6897/10531/55703/1814/57338/6812/6712/8398/6785/84919/5290/26278/25793/5832/25814/85300/4983/5354/7080/63982/5457
GOBP_PROTEIN_IMPORT	GOBP_PROTEIN_IMPORT	210	-0.42014	-1.63618	7.57238e-05	0.00120829	0.00088759	10945	tags=57%, list=29%, signal=41%	51762/84268/503542/6788/26953/51025/4088/8504/207/5569/11261/10440/55916/10245/23636/51194/29103/30000/10204/10469/51307/3717/9631/131474/7341/1432/84455/23511/9818/8021/347/29090/6396/55705/999/5195/727851/1386/5824/11331/10452/3842/92609/5191/51555/3621/10527/8882/9131/3836/5903/83752/80273/51366/23633/55198/338328/3326/3320/653489/400966/5296/3308/94026/100652748/100287932/4927/23534/1871/6789…
GOBP_PROTEIN_MONOUBIQUITINATION	GOBP_PROTEIN_MONOUBIQUITINATION	78	-0.530739	-1.80802	7.57457e-05	0.00120829	0.00088759	11081	tags=64%, list=29%, signal=46%	56852/10336/56970/80233/56254/2175/90850/55120/165918/54623/55182/23295/79577/5071/10075/55284/64844/8450/123169/55658/9148/57697/10210/2178/7324/4591/57599/29128/54926/1642/84678/29089/7703/51514/84108/867/55906/6045/63893/8452/9810/79596/9978/84541/90025/23429/51322/84861/648/54880
HP_ABNORMAL_RENAL_TUBULE_MORPHOLOGY	HP_ABNORMAL_RENAL_TUBULE_MORPHOLOGY	91	0.501963	1.8008	7.60116e-05	0.00121072	0.000889372	6098	tags=34%, list=16%, signal=29%	1188/155368/135886/1364/3675/7809/4582/3909/1365/56244/760/8468/3918/653361/51085/83451/9275/50943/4868/6834/91147/4867/84163/3123/55764/2542/84277/9056/7462/3914/5982
GOCC_INTRINSIC_COMPONENT_OF_POSTSYNAPTIC_SPECIALIZATION_MEMBRANE	GOCC_INTRINSIC_COMPONENT_OF_POSTSYNAPTIC_SPECIALIZATION_MEMBRANE	80	-0.531599	-1.81115	7.62046e-05	0.00121197	0.000890294	3657	tags=40%, list=10%, signal=36%	54413/57622/491/5800/57497/59284/1141/22871/3752/729993/1134/1814/22865/27092/5802/22986/4985/401190/64101/53616/81832/145581/729956/26045/2556/347731/2894/114798/347730/64084/2895/1630
HP_SUPRAVALVULAR_AORTIC_STENOSIS	HP_SUPRAVALVULAR_AORTIC_STENOSIS	33	0.68293	2.03839	7.63829e-05	0.00121299	0.000891043	3380	tags=36%, list=9%, signal=33%	338/155368/135886/1364/30008/10516/1365/8468/653361/51085/83451/9275
HP_SANDAL_GAP	HP_SANDAL_GAP	80	-0.531399	-1.81047	7.72007e-05	0.0012235	0.000898761	8270	tags=59%, list=22%, signal=46%	1349/22995/8924/6595/54888/6605/8450/10733/1062/9320/157680/7528/2317/3981/10651/1302/57492/51594/2186/1387/23512/23291/1947/55777/7994/10664/23394/79087/9469/55209/80204/157570/3930/64359/1832/5290/22858/6304/54880/63895/5594/2033/55835/1399/613/64093/650
HP_GENERALIZED_MYOCLONIC_SEIZURE	HP_GENERALIZED_MYOCLONIC_SEIZURE	149	-0.448531	-1.68487	7.72748e-05	0.0012235	0.000898761	9186	tags=50%, list=24%, signal=38%	1859/3651/5048/56978/6389/80746/54802/378884/4204/1106/2904/51124/9568/6390/166378/348980/427/8243/7957/2036/55768/80856/10815/26960/6326/84623/2055/1213/55870/128989/116461/5530/10939/1778/116150/283489/10059/10369/701/6418/57551/6529/10297/5728/57465/6833/547/29072/55777/9024/773/144165/57531/9289/26227/83696/112755/343450/3767/10166/401474/6792/1013/6812/6925/6785/22858/28514/10771/2562/10765/…
GOBP_MACROMOLECULE_DEACYLATION	GOBP_MACROMOLECULE_DEACYLATION	134	-0.460013	-1.70223	7.80308e-05	0.00123363	0.000906203	8466	tags=44%, list=22%, signal=34%	10434/55758/23309/57805/57708/23409/5928/9643/84312/79885/56916/9112/166968/56271/5245/55347/10943/112869/54531/84945/57504/23186/10014/51562/5927/51104/11176/25836/5587/26993/5563/9759/4752/57325/1107/54815/1810/221477/57459/9219/64426/55809/1108/9734/3458/6421/55689/90665/79718/23411/4137/4692/10129/2033/3066/5599/120892/22933/283248
GOBP_REGULATION_OF_AXONOGENESIS	GOBP_REGULATION_OF_AXONOGENESIS	154	-0.444265	-1.67615	7.82709e-05	0.00123551	0.000907586	8902	tags=45%, list=23%, signal=35%	5048/54910/9798/10494/6049/4099/1949/6498/5361/6387/5062/2011/6259/57698/5458/5362/10507/9353/84446/5364/91584/10500/3897/4915/7474/6091/5728/2803/118813/10501/9024/659/80031/23394/22902/223117/23111/51199/8482/2664/9037/4038/1600/2932/2049/6792/57556/1627/5063/2909/2258/5802/2048/4137/57609/8851/6092/57715/4133/9723/56920/10090/1826/27185/65078/6585/114798/4168/7143/1630
HP_ABNORMAL_EYELASH_MORPHOLOGY	HP_ABNORMAL_EYELASH_MORPHOLOGY	239	-0.394421	-1.56304	7.83824e-05	0.00123551	0.000907586	8469	tags=49%, list=22%, signal=38%	8405/526/23476/1349/55869/4047/999/9150/4853/149371/121391/6519/6595/5605/6605/10733/100151683/10978/27125/54345/6144/85358/1500/147183/1855/81607/8243/3756/8567/6635/157680/5977/6228/51633/57539/4001/22827/84168/51750/4998/9581/64682/5881/1642/25836/9853/6872/6602/29968/3889/57492/7474/11005/7407/51360/9896/1736/27229/1387/196528/10735/8289/8036/23347/10283/84172/8085/5495/11128/6045/85378/10664…
GOBP_NEGATIVE_REGULATION_OF_AXONOGENESIS	GOBP_NEGATIVE_REGULATION_OF_AXONOGENESIS	64	-0.560811	-1.84054	7.85729e-05	0.00123668	0.000908444	4724	tags=42%, list=12%, signal=37%	7474/5728/10501/80031/22902/223117/23111/8482/2664/9037/4038/1600/57556/2258/5802/2048/57609/8851/57715/4133/9723/56920/65078/6585/4168/7143/1630
HP_TAPERED_FINGER	HP_TAPERED_FINGER	115	-0.482833	-1.74658	8.01924e-05	0.0012603	0.000925797	9186	tags=57%, list=24%, signal=43%	1859/2972/79813/3636/1795/171023/10075/8405/23556/112858/55869/91137/56896/6595/81887/56916/51317/2182/55699/8243/157680/9698/9049/51633/1656/55904/8242/6492/9853/10982/83550/285175/23233/23019/9896/7703/55023/547/1108/65125/4297/7204/84295/83696/2624/84823/63035/23013/57178/80204/4953/26128/6792/9949/23028/8812/4654/6925/5594/10265/6942/8936/1749/253738/5075
HP_ABNORMAL_SYSTEMIC_BLOOD_PRESSURE	HP_ABNORMAL_SYSTEMIC_BLOOD_PRESSURE	448	0.345329	1.48547	8.07624e-05	0.00126738	0.000930999	6511	tags=28%, list=17%, signal=23%	6288/4547/6338/1188/338/6340/1583/1482/155368/135886/5657/629/4982/60401/1364/7490/283120/4015/3426/6689/4582/79258/1289/51473/1026/710/54796/3077/1277/5979/1365/56244/718/54507/4352/857/4000/2697/4069/8468/9076/1621/1534/861/10253/4485/653361/6557/81031/51085/6337/1589/8076/72/7056/3663/8792/846/3779/26191/1281/3425/5450/4256/4193/83451/80114/9275/65266/3875/8942/51142/2736/1493/3856/91147/6622/…
GOBP_RNA_EXPORT_FROM_NUCLEUS	GOBP_RNA_EXPORT_FROM_NUCLEUS	85	-0.520284	-1.79754	8.1871e-05	0.00128289	0.000942387	12391	tags=72%, list=33%, signal=49%	55051/55421/56943/5901/8106/8888/80145/55308/51808/3181/10482/4686/22916/2733/23381/4869/8480/23636/23293/5433/9631/26097/29890/6428/23511/8021/5976/7248/54888/65083/6830/3267/91746/9877/10657/57510/23049/84321/94026/9887/4927/29118/26993/6741/57187/55746/84248/7175/643136/55998/1660/29072/84324/9688/55677/11052/11260/3178/8563/26019/84271
GOBP_AMINO_ACID_ACTIVATION	GOBP_AMINO_ACID_ACTIVATION	45	-0.611891	-1.88463	8.23019e-05	0.00128774	0.000945952	12235	tags=76%, list=32%, signal=51%	80222/23438/5917/51067/80755/3035/57470/3376/5188/10056/92935/283459/23395/55157/1615/57038/55699/55278/51520/6301/3735/2617/2193/7407/124454/16/4677/8565/79731/2058/7453/123283/6897/4141
GOBP_PROTEIN_METHYLATION	GOBP_PROTEIN_METHYLATION	199	-0.416145	-1.60939	8.25356e-05	0.0012895	0.000947243	11646	tags=55%, list=31%, signal=39%	23463/9739/10196/54934/55683/51451/55471/11108/4801/56254/4302/90826/546/92342/4524/4802/5110/7469/3009/64324/11137/55818/54623/8473/83852/79813/23081/59336/1788/26097/93166/10157/9757/23476/23168/4204/3276/5870/22938/115294/9070/57673/84193/55183/6830/4089/79624/6018/30827/196483/3054/54904/4800/10322/121952/29104/1786/284058/10498/5929/7468/55870/283742/55904/10419/9869/9971/22823/10919/54790/9…
GOCC_NUCLEAR_PORE	GOCC_NUCLEAR_PORE	93	-0.507565	-1.78765	8.40331e-05	0.00131097	0.000963013	10113	tags=56%, list=27%, signal=41%	10482/55916/2733/51652/202151/8480/23636/8379/10204/9631/7341/23511/51510/9818/8021/81929/91181/6396/727851/23299/3267/10527/3836/4600/5903/55706/653489/400966/94026/8498/4927/56648/64328/55746/59343/3837/7175/23039/91782/285190/9688/129401/3843/4085/11260/57097/8658/84220/5905/3839/5902/64901
HP_BROAD_THUMB	HP_BROAD_THUMB	112	-0.489391	-1.76522	8.47942e-05	0.0013209	0.000970311	8069	tags=54%, list=21%, signal=42%	9939/56896/23162/54888/51132/4488/9320/6477/1855/3756/8567/3778/23314/51633/1656/22827/2317/25930/55904/3981/5587/2186/23001/7474/6885/27161/1387/5728/3239/23512/23291/9969/9968/6558/657/26115/2778/23394/84628/86/1857/9469/2719/63035/23030/57178/3720/64359/2254/64131/6304/23112/9241/2033/6942/64093/8936/650/6910/2893
GOBP_ACUTE_INFLAMMATORY_RESPONSE_TO_ANTIGENIC_STIMULUS	GOBP_ACUTE_INFLAMMATORY_RESPONSE_TO_ANTIGENIC_STIMULUS	25	0.734859	2.08811	8.53815e-05	0.0013281	0.000975601	4325	tags=52%, list=11%, signal=46%	3500/2213/1991/7784/2625/718/171389/133396/2209/923/695/1268/2214
HP_ABNORMAL_CEREBRAL_VASCULAR_MORPHOLOGY	HP_ABNORMAL_CEREBRAL_VASCULAR_MORPHOLOGY	291	0.374328	1.5368	8.69008e-05	0.00134976	0.000991509	3709	tags=20%, list=10%, signal=18%	2626/338/1482/155368/135886/7148/1364/7015/83987/326/135228/4015/3426/7137/2266/2162/1289/9103/1277/2318/5054/3569/189/5979/1365/5627/4352/7066/241/2627/2050/4000/9820/8468/445/11093/7139/4607/653361/81031/51085/8076/3674/1471/1281/54809/3673/4860/633/83451/80114/9275/3690/162417/7454/84665/2157
HP_RECURRENT_SINUSITIS	HP_RECURRENT_SINUSITIS	55	0.603017	1.99456	8.77081e-05	0.00136031	0.000999259	5251	tags=49%, list=14%, signal=42%	54768/51364/3426/1767/1289/89765/29851/51314/139212/246176/345643/50615/3507/85478/6674/374407/345895/4689/4256/7454/161582/2214/5880/1380/6813/56683/81704
HP_SMALL_HAND	HP_SMALL_HAND	107	-0.501003	-1.79537	8.8176e-05	0.00136557	0.00100313	8947	tags=55%, list=23%, signal=42%	9382/3759/10075/23476/23556/55869/4204/8924/23162/54888/8450/81887/1062/27125/9568/8493/1855/8243/2332/9698/55768/23314/4998/3981/6492/25836/6602/1778/9759/2186/7474/285175/2245/7486/7703/1147/55777/8085/6045/5885/7874/23394/23384/9037/80204/26128/6792/9126/6812/6925/64131/6304/3800/57477/1301/4692/3248/7681/259232
GOBP_REGULATION_OF_RESPONSE_TO_DNA_DAMAGE_STIMULUS	GOBP_REGULATION_OF_RESPONSE_TO_DNA_DAMAGE_STIMULUS	246	-0.400667	-1.591	8.83708e-05	0.00136629	0.00100365	10504	tags=50%, list=28%, signal=37%	55159/10269/4968/5366/80311/10459/6154/1161/79915/7398/126549/7334/57634/165918/6880/51548/8313/1859/5888/26271/79184/112441434/10524/9577/6498/1655/55031/2072/57805/10116/64844/55611/6387/2305/3146/4282/7014/3297/9643/5591/25/6188/51147/55183/842/55719/79624/9320/151987/2074/23126/56897/51366/7158/2332/7336/6944/8089/2521/23049/26122/9774/64210/1054/57599/79621/5716/51750/3190/7468/64110/9025/54…
GOBP_REGULATION_OF_CANONICAL_WNT_SIGNALING_PATHWAY	GOBP_REGULATION_OF_CANONICAL_WNT_SIGNALING_PATHWAY	257	-0.396553	-1.58522	8.84795e-05	0.00136629	0.00100365	7357	tags=41%, list=19%, signal=33%	79960/166/6206/6478/51527/23189/10146/9368/8326/7415/1500/55737/3836/79971/2308/79809/51366/406976/85409/6714/54994/57680/1456/6789/8322/25776/153090/219771/7474/2309/440193/81847/56998/7090/10297/324/9113/25928/100507050/51704/259266/64321/7089/23072/205147/5495/25960/1001/5800/84327/65125/8629/4300/144165/80139/9978/2735/9037/4038/2719/1649/8994/9580/2932/9679/8658/79718/9839/83595/3516/414194/…
GOBP_IRON_ION_TRANSPORT	GOBP_IRON_ION_TRANSPORT	59	0.586547	1.97908	8.86136e-05	0.00136637	0.00100371	4099	tags=36%, list=11%, signal=32%	4057/7036/57817/406992/261729/1356/127003/3077/6556/55240/6536/9843/389844/4241/79689/3934/2512/64116/9311/79901/3263
GOBP_CLATHRIN_DEPENDENT_ENDOCYTOSIS	GOBP_CLATHRIN_DEPENDENT_ENDOCYTOSIS	46	-0.609725	-1.88944	9.04712e-05	0.00139299	0.00102327	11057	tags=67%, list=29%, signal=48%	50618/2580/115548/160/55681/8301/1211/133308/161/10188/1785/22848/22876/10825/6453/1213/150696/8527/23396/29978/163/3676/9026/9873/54874/60682/6457/28514/9829/84251/9892
HP_CEREBRAL_CORTICAL_ATROPHY	HP_CEREBRAL_CORTICAL_ATROPHY	328	-0.368245	-1.51115	9.12722e-05	0.00140329	0.00103084	10561	tags=52%, list=28%, signal=38%	100506658/6311/29954/546/57704/55681/1528/79955/6638/673/29920/3064/7737/2776/57724/57582/29998/23400/1203/8517/54517/1859/79813/351/9382/5048/54941/23221/5147/1795/23317/26123/10075/11340/23476/4598/23556/25792/55869/4204/55005/4750/2072/92935/1183/27238/9150/56896/271/23265/23162/27249/10452/5605/23299/5191/51132/10733/100151683/7343/10978/8925/166378/7415/55737/9320/55699/94005/23261/2074/1451…
HP_ABNORMAL_UVULA_MORPHOLOGY	HP_ABNORMAL_UVULA_MORPHOLOGY	171	-0.433182	-1.64985	9.16961e-05	0.00140777	0.00103413	8978	tags=47%, list=24%, signal=36%	5888/9652/1741/5236/26123/7046/79796/1654/1718/526/2072/9791/2619/100151683/83479/5000/4089/6477/2177/6472/8243/57697/3756/83990/3476/23314/2178/10907/6228/148789/23594/57539/4998/3190/274/7273/675/6602/6997/1302/29968/79068/6885/10484/6125/84464/10735/29089/80055/23347/50937/84892/85465/8452/9928/26227/6711/23384/84197/55209/3664/5332/8318/9839/9949/652/64359/3782/64131/28514/54880/1301/63895/13…
GOBP_POSITIVE_REGULATION_OF_PROTEIN_MODIFICATION_BY_SMALL_PROTEIN_CONJUGATION_OR_REMOVAL	GOBP_POSITIVE_REGULATION_OF_PROTEIN_MODIFICATION_BY_SMALL_PROTEIN_CONJUGATION_OR_REMOVAL	139	-0.45474	-1.68672	9.23735e-05	0.00141613	0.00104026	10049	tags=53%, list=26%, signal=39%	54778/55743/5300/991/7334/8312/5071/25898/2931/8554/10075/55208/1654/5347/378884/64844/23142/29979/10401/51256/9112/7415/51343/54602/9733/57697/7336/27338/5601/10210/7189/57599/5716/10055/92369/11065/9759/29997/254170/79139/55294/8767/59343/54165/54838/6187/5728/131377/868/10054/51588/26354/23551/83932/7335/8452/9810/144165/9978/7321/23077/85453/55765/4092/84930/23028/57162/7332/8945/648/57761/13…
GOBP_REGULATION_OF_TRANSLATIONAL_INITIATION	GOBP_REGULATION_OF_TRANSLATIONAL_INITIATION	81	-0.525792	-1.79322	9.29739e-05	0.00142328	0.00104552	10719	tags=70%, list=28%, signal=51%	1978/1983/22927/8892/56339/1965/5611/4686/22916/2733/4869/8662/6198/10289/5433/10605/1654/54505/55364/57055/51441/4528/10657/23521/2332/253943/5610/1974/57135/8672/1981/7812/23367/27161/7175/8440/64410/1975/8667/9451/1979/5936/57054/400961/8893/9669/3646/2475/100127983/28969/8872/1653/1617/468/84919/66037/9811
HP_TOE_CLINODACTYLY	HP_TOE_CLINODACTYLY	94	-0.504771	-1.77943	9.3477e-05	0.00142892	0.00104966	12034	tags=73%, list=32%, signal=50%	84342/79868/4849/55621/6197/5718/10195/9459/23040/9442/186/116442/3064/5283/11043/54517/3759/341208/1741/1795/6049/65109/10075/4204/1183/2313/56896/23162/51132/2182/9320/8567/3054/3778/23314/1656/25930/55904/2186/23001/389856/27161/7592/150468/23291/9969/9968/22866/6558/347344/26115/7102/84628/6855/86/2664/63035/23030/57178/3720/5063/64131/6304/7552/23112/11141/6942/8936/2893
GOBP_ESTABLISHMENT_OF_CELL_POLARITY	GOBP_ESTABLISHMENT_OF_CELL_POLARITY	145	-0.456699	-1.70635	9.42814e-05	0.00143915	0.00105717	7797	tags=49%, list=20%, signal=39%	3996/54828/23150/55083/2011/57698/51057/23189/9368/23094/23513/84446/10403/10399/2195/3326/3320/4926/51571/387755/117583/10890/9183/6093/9265/4752/7474/5584/54908/10565/79648/137886/9826/23291/399687/9024/6624/6363/5590/9267/4085/5747/22902/154810/9585/81609/56288/23332/6939/1003/2932/22841/1639/57662/8729/23418/253260/2258/29899/10090/56603/89958/1399/2255/55691/5911/4983/51421/388585/2047/55612
GOBP_EXTRACELLULAR_TRANSPORT	GOBP_EXTRACELLULAR_TRANSPORT	42	0.637285	2.01546	9.44602e-05	0.00143981	0.00105766	4010	tags=48%, list=11%, signal=43%	144535/79864/1767/1770/25790/200373/79925/8701/83853/123872/200162/80217/27019/53340/8382/55036/220136/161582/388389/2622
GOCC_MEDIATOR_COMPLEX	GOCC_MEDIATOR_COMPLEX	40	-0.624684	-1.86718	9.56614e-05	0.00145603	0.00106957	9994	tags=60%, list=26%, signal=44%	9441/9967/9282/29079/256643/9439/9412/90390/1021/9774/9862/9440/10025/892/9969/133522/9968/9477/51586/5469/1024/23389/23097/1019
GOBP_MICROTUBULE_CYTOSKELETON_ORGANIZATION_INVOLVED_IN_MITOSIS	GOBP_MICROTUBULE_CYTOSKELETON_ORGANIZATION_INVOLVED_IN_MITOSIS	152	-0.449206	-1.69251	9.63532e-05	0.00146446	0.00107577	10020	tags=57%, list=26%, signal=42%	5524/3064/26073/51652/991/8480/23636/6867/5048/55968/7756/9055/6790/29127/23116/51510/5347/4204/55125/152185/10769/10726/1062/24137/10671/4751/26065/7415/8243/10403/9793/4926/9787/387755/64946/1213/9371/2801/10464/9183/3833/83540/1778/79866/284403/54908/3837/7175/10735/79648/137886/23291/91782/29072/7272/3192/10460/440145/22974/4085/56992/3796/55726/10274/79598/23172/23332/8658/1639/11200/79187/3…
HP_MYOCLONIC_SEIZURE	HP_MYOCLONIC_SEIZURE	182	-0.429383	-1.6499	9.69809e-05	0.00147189	0.00108123	9693	tags=52%, list=25%, signal=39%	1203/64324/51294/23312/1351/1859/3651/2571/5048/56978/6389/80746/54802/378884/4204/1106/149371/2904/23265/51124/2137/9568/6390/166378/348980/23261/427/8243/7957/51645/2036/129285/55768/80856/3778/10815/26960/6326/84623/2055/1213/55870/128989/116461/25930/5530/10939/1778/116150/283489/10059/10369/701/6418/57551/6529/10297/5728/4677/57465/6833/547/29072/55777/9024/387119/8943/773/144165/57531/9289/…
HP_RETROGNATHIA	HP_RETROGNATHIA	279	-0.3904	-1.57484	9.74782e-05	0.00147733	0.00108522	11577	tags=56%, list=30%, signal=39%	1954/1501/9719/10533/9894/25871/5718/54551/10682/9775/23443/9321/81620/2068/55252/4088/375790/100506658/10269/4649/10466/55165/4247/6638/5649/2733/54539/7737/6223/64324/55593/26224/6949/6134/91949/54517/1859/80267/60482/2571/79184/286053/5373/171023/26123/7046/79796/1718/23511/23556/1349/55869/26005/22995/9419/129563/23265/6519/2077/51729/153241/23065/100151683/5000/4089/56945/166378/200205/1855/…
HP_ABNORMALITY_OF_BLADDER_MORPHOLOGY	HP_ABNORMALITY_OF_BLADDER_MORPHOLOGY	73	0.544043	1.88812	9.85095e-05	0.0014907	0.00109504	3380	tags=33%, list=9%, signal=30%	155368/135886/1364/3691/57167/8626/30008/1289/5053/359/1277/3909/10516/1365/1278/8468/10398/3918/653361/51085/72/1281/83451/9275
GOBP_CELL_JUNCTION_ASSEMBLY	GOBP_CELL_JUNCTION_ASSEMBLY	420	-0.354982	-1.48546	9.86408e-05	0.0014907	0.00109504	5378	tags=29%, list=14%, signal=25%	23284/1894/4915/1981/2042/667/22829/6093/9971/7474/8443/4208/9748/324/596/51599/5728/869/9647/55920/10082/222256/56126/100528062/5020/4301/26050/79953/200933/54413/23396/28513/6624/5800/5796/5747/1141/2705/23394/80139/9379/27067/84628/22871/8927/56288/4038/57669/5789/23332/8128/1003/22998/55209/57662/4092/6801/9693/7010/2049/22865/9448/1006/51804/5818/23603/8861/119/9075/9231/6712/2258/92737/2048…
HP_CONSTIPATION	HP_CONSTIPATION	380	-0.367223	-1.53108	9.91991e-05	0.00149643	0.00109925	7087	tags=38%, list=19%, signal=31%	65993/3508/6390/166378/8493/6095/55737/94005/3188/23261/23126/8243/3756/8567/10943/3476/129285/473/55768/5977/7067/57680/51633/4784/23387/1822/4001/283446/6904/3190/538/11011/1981/5095/7345/6872/23530/6997/1267/285175/51360/26058/10297/324/1387/196528/10735/80232/7703/126/50937/5378/57459/23259/9969/29072/10277/55777/9968/4010/6558/5590/657/773/7874/4297/26115/6531/2969/23394/8929/223117/113179/7…
GOBP_PROTEIN_LOCALIZATION_TO_MITOCHONDRION	GOBP_PROTEIN_LOCALIZATION_TO_MITOCHONDRION	125	-0.470568	-1.72353	9.93017e-05	0.00149643	0.00109925	11817	tags=59%, list=31%, signal=41%	3099/3098/5898/90580/57602/23788/9141/401505/26520/65018/51025/207/10425/10440/4836/26521/10245/58480/617/9520/29103/10469/5071/55072/131474/2931/1459/10075/79568/8314/29090/23409/10953/10452/9530/92609/26517/9131/80273/3320/55486/9049/3308/100652748/100287932/10055/1678/808/64112/56947/8546/3329/10059/55294/9804/9868/9636/3301/54332/9927/1649/54708/22885/10531/7332/56993/4137/25793/89781/25813/6…
HP_FRONTAL_CORTICAL_ATROPHY	HP_FRONTAL_CORTICAL_ATROPHY	55	-0.57848	-1.83258	9.96612e-05	0.00149892	0.00110108	11881	tags=80%, list=31%, signal=55%	4849/55621/5718/80208/23040/9442/29954/55681/1528/3064/54517/1795/10075/56896/23162/51132/7415/9320/8567/3778/1656/25930/55904/2186/23001/4208/27161/23291/9969/6558/26115/84628/86/63035/23030/1727/57178/3720/6304/23112/6942/8936/4983/2893
GOBP_METENCEPHALON_DEVELOPMENT	GOBP_METENCEPHALON_DEVELOPMENT	105	-0.490987	-1.75483	9.97495e-05	0.00149892	0.00110108	8189	tags=50%, list=22%, signal=40%	4204/91137/23287/1386/23017/10978/25/8925/146057/6095/23513/57626/79809/473/8455/372/256297/538/3746/8322/8443/596/869/16/8941/6331/340719/9928/5781/2735/1600/18/22891/25809/1152/2637/58155/8861/6712/5629/28514/8851/1399/2662/64211/4983/1272/4009/6751/6752/2895/3975/4760
GOBP_NEGATIVE_REGULATION_OF_CELL_CELL_ADHESION	GOBP_NEGATIVE_REGULATION_OF_CELL_CELL_ADHESION	197	0.413448	1.62986	9.98944e-05	0.00149898	0.00110113	5168	tags=34%, list=14%, signal=30%	2302/301/3958/6385/2213/1378/407006/2266/3559/2064/407018/84830/3586/3077/7422/407007/6469/114897/1041/80380/5074/4192/11326/29126/7292/8651/445/383/3557/10288/1511/8764/861/54900/259307/653499/654346/6370/3456/80149/1051/3718/26191/23075/56253/64600/10653/6688/91663/6441/50943/972/7805/928/57045/84868/1493/942/5777/11314/9314/406957/3123/7040/11006/79626/10859
HP_ABNORMALITY_OF_THE_PHARYNX	HP_ABNORMALITY_OF_THE_PHARYNX	200	0.409377	1.62071	0.000100278	0.00150261	0.00110379	5608	tags=34%, list=15%, signal=30%	6338/2302/6340/54768/51364/7015/57167/8626/3426/1767/1991/1289/89765/91662/29851/710/4068/6469/123872/51314/2697/10312/139212/246176/2672/345643/2990/50615/3507/3575/85478/6337/931/6674/374407/7132/345895/4689/3718/26191/2161/4860/6662/8974/4256/8742/7454/161582/3570/4261/974/7852/1493/2622/7012/7535/2214/5880/6809/1380/6813/3123/56683/81704/3115/5896/3952/57379/1956
GOBP_POSITIVE_REGULATION_OF_NERVOUS_SYSTEM_DEVELOPMENT	GOBP_POSITIVE_REGULATION_OF_NERVOUS_SYSTEM_DEVELOPMENT	268	-0.386213	-1.54733	0.000101861	0.00152418	0.00111964	5687	tags=32%, list=15%, signal=28%	91584/7520/23376/3897/274/4915/3981/79791/10419/7976/10097/6091/27339/26259/5584/284403/869/259266/2803/100528062/5020/79953/118813/54413/4673/3091/5501/659/4821/23394/22902/27067/22871/51199/170506/8482/2475/7804/2664/2290/3458/9037/5789/8128/23013/4609/22891/2049/6792/22865/1627/5063/23028/26039/9231/2048/4137/4825/6092/139065/11141/26045/6664/1826/347731/577/3066/9378/1638/27185/3815/654429/23…
HP_ABNORMAL_RENAL_INSTERSTITIAL_MORPHOLOGY	HP_ABNORMAL_RENAL_INSTERSTITIAL_MORPHOLOGY	63	0.555614	1.88149	0.000102205	0.00152693	0.00112166	6098	tags=37%, list=16%, signal=31%	1188/155368/135886/1364/7809/4582/1365/56244/8468/653361/51085/83451/9275/50943/4867/84163/3123/55764/2542/84277/9056/7462/5982
GOBP_POSITIVE_REGULATION_OF_LYMPHOCYTE_DIFFERENTIATION	GOBP_POSITIVE_REGULATION_OF_LYMPHOCYTE_DIFFERENTIATION	106	0.488772	1.79771	0.000102332	0.00152693	0.00112166	5855	tags=42%, list=15%, signal=35%	301/64332/1378/3559/8744/27177/3586/2625/3600/6469/101/4192/1960/3574/3606/7292/84807/8651/10288/2621/3575/861/259307/3122/939/4860/50943/972/2736/695/9308/942/399/7535/54440/51176/4323/3123/11006/5896/558/6850/9840/3565
GOBP_PALLIUM_DEVELOPMENT	GOBP_PALLIUM_DEVELOPMENT	165	-0.440662	-1.67878	0.000105152	0.00156619	0.0011505	5722	tags=34%, list=15%, signal=29%	221692/84623/8195/4915/166614/153090/6091/1746/284403/5728/5830/79648/4677/259266/200933/8941/10501/3091/55079/10460/8893/9928/9289/1745/23380/7804/83696/2290/79969/1600/653464/317762/2932/57178/4763/5079/23028/10579/2258/66000/4771/5629/8851/63827/285025/1399/2253/26047/22903/64211/27185/6716/93986/23236/4009/4760
GOBP_MYELOID_LEUKOCYTE_MEDIATED_IMMUNITY	GOBP_MYELOID_LEUKOCYTE_MEDIATED_IMMUNITY	107	0.488329	1.79896	0.000105258	0.00156619	0.0011505	5855	tags=44%, list=15%, signal=37%	6338/6284/6372/54210/3500/2213/1991/3569/6348/718/2242/729230/383/1511/3684/3162/171389/8673/7305/201294/2209/6688/3689/84106/2268/284021/695/2623/2214/5880/306/11314/5729/6813/5730/27040/136/1113/50487/10417/8013/116449/7462/6850/27342/10758/3565
HP_ABNORMALITY_OF_RENAL_EXCRETION	HP_ABNORMALITY_OF_RENAL_EXCRETION	60	0.574013	1.94195	0.000106698	0.00158539	0.0011646	5642	tags=47%, list=15%, signal=40%	1188/629/3426/7809/4582/359/3569/1187/718/857/2591/9071/3710/54757/6557/7056/3663/846/26191/6569/91147/199221/4867/788/3123/83483/10686/3075
GOBP_MICROTUBULE_BASED_MOVEMENT	GOBP_MICROTUBULE_BASED_MOVEMENT	383	0.3573	1.50377	0.000112506	0.00166936	0.00122628	3386	tags=20%, list=9%, signal=19%	92749/83659/284076/84229/387885/338/83657/54768/51364/126820/286464/118491/54970/144535/79864/89876/117144/146845/1767/9104/25876/1770/348807/25790/200373/9001/79740/79925/150082/84871/255101/8701/83853/27285/144406/3315/154313/4117/84709/79846/387712/83894/123872/64518/200162/80217/51314/54777/150483/139212/55567/27019/246176/53340/56171/146754/79819/5360/159686/85478/8382/92558/55036/85413/7998…
GOBP_NEGATIVE_REGULATION_OF_GENE_EXPRESSION_EPIGENETIC	GOBP_NEGATIVE_REGULATION_OF_GENE_EXPRESSION_EPIGENETIC	81	-0.524498	-1.7888	0.00011292	0.00167217	0.00122835	9953	tags=58%, list=26%, signal=43%	80063/55196/23304/3070/1028/51548/83852/8312/1788/373861/57169/54737/4204/57683/22893/57673/55183/8493/23133/10322/90378/1786/10014/5253/11176/9869/5987/7175/23347/353274/3020/8085/10664/84456/80314/23028/23411/5925/5290/648/55729/22880/4692/3005/80312/22933/55506
HP_REDUCED_SPERM_MOTILITY	HP_REDUCED_SPERM_MOTILITY	35	0.664717	2.0209	0.00011301	0.00167217	0.00122835	5236	tags=57%, list=14%, signal=49%	51364/286464/89876/117144/375307/79925/317719/79846/83894/200162/146754/159686/345895/80114/755/201134/161497/676/84071/56683
GOCC_PCG_PROTEIN_COMPLEX	GOCC_PCG_PROTEIN_COMPLEX	34	-0.652742	-1.86829	0.000114337	0.00168726	0.00123943	8524	tags=56%, list=22%, signal=43%	171023/8314/5928/9898/7528/57332/8535/1911/7703/23512/84108/6045/23466/84733/3720/648/3066/10389/80816
HP_ROD_CONE_DYSTROPHY	HP_ROD_CONE_DYSTROPHY	208	0.397745	1.57784	0.000114347	0.00168726	0.00123943	4111	tags=23%, list=11%, signal=20%	92749/4547/9227/2302/338/352909/54768/51364/54970/10309/85016/7287/1767/1770/200373/89765/79925/5158/2625/8701/4117/123872/115399/51314/25794/388939/139212/27019/246176/345643/85478/2232/6011/55036/6674/374407/1258/345895/89891/5148/755/161582/388389/6017/2622/221421/91147
GOCC_NUCLEAR_PERIPHERY	GOCC_NUCLEAR_PERIPHERY	127	-0.466392	-1.71121	0.000114818	0.00169185	0.0012428	7810	tags=55%, list=21%, signal=44%	8520/10969/4968/6314/1073/3181/3692/1161/25909/4152/9612/23515/1788/5687/22828/11331/22938/64395/10178/24137/64396/8243/30827/23314/4926/8089/1822/29128/7528/4001/9360/26993/55660/7175/10735/4841/284695/10565/51588/4670/1063/9688/3192/8507/5885/5590/9782/80139/11260/55269/55791/6421/10274/4602/387103/8573/84844/22944/10409/10238/9126/6732/468/6304/4137/26747/22880/53335/116154/862
GOBP_NEGATIVE_REGULATION_OF_NEURON_PROJECTION_DEVELOPMENT	GOBP_NEGATIVE_REGULATION_OF_NEURON_PROJECTION_DEVELOPMENT	136	-0.462576	-1.71403	0.000115011	0.00169235	0.00124317	3653	tags=31%, list=10%, signal=28%	10501/5800/80031/22902/223117/22871/23111/8482/2664/112755/9037/4038/1600/1400/22891/57556/23251/2288/2258/5793/5802/2048/57609/8851/53335/349667/57715/4133/9723/56920/11075/3066/26052/120892/6695/65078/6014/6585/4168/7143/129807/1630
GOMF_GROWTH_FACTOR_BINDING	GOMF_GROWTH_FACTOR_BINDING	140	0.440294	1.66735	0.000116644	0.00171268	0.00125811	7161	tags=44%, list=19%, signal=36%	6284/114990/135228/3691/10563/3489/3559/1289/9001/2064/9180/4052/3491/3486/1277/27286/53834/3581/5154/4053/3554/124857/1278/11082/3557/94031/2261/1291/203100/7057/3485/3490/2690/7850/1281/100507588/3690/57045/3570/6464/3560/5045/4914/4036/1956/3587/6272/948/375387/3483/79651/2/2692/2615/2264/9365/1282/8829/3561/4856/2817/1490
HP_PARAPLEGIA	HP_PARAPLEGIA	157	-0.436673	-1.65394	0.000116715	0.00171268	0.00125811	9430	tags=47%, list=25%, signal=36%	55967/8050/4705/6253/4724/57165/55717/4704/8139/4099/6389/4204/271/65055/6870/5921/91942/200205/7415/9131/25782/4720/137492/57599/79621/3897/8242/7345/3329/10059/55656/51663/25778/1355/80055/150468/9897/4719/547/23259/118813/79133/85465/22978/64837/57531/51062/23111/84706/4976/80821/10166/54756/22948/6567/5160/6812/6683/3730/57498/5832/285025/55636/4141/2253/79152/3798/23767/23769/339855/5354/258…
GOBP_NEURAL_CREST_CELL_MIGRATION	GOBP_NEURAL_CREST_CELL_MIGRATION	60	-0.563565	-1.82183	0.000119029	0.00174423	0.00128128	3892	tags=43%, list=10%, signal=39%	1947/10501/3091/80031/90/8929/223117/8482/9037/309/57556/2637/652/23603/4902/2668/57715/1908/9723/56920/1910/9965/9464/3670/30812/8092
HP_RIGIDITY	HP_RIGIDITY	187	-0.419904	-1.61408	0.000120435	0.00176108	0.00129366	6845	tags=36%, list=18%, signal=30%	55737/348980/5903/2332/103/2639/80856/5610/6326/79621/1213/5530/4915/1981/7345/10939/6872/2743/523/116150/10243/26058/55532/26999/16/126/9373/10501/4644/25977/22866/10382/773/6531/51062/84896/3752/25939/80821/1600/22906/8573/1639/8622/3845/23097/23732/57338/6812/9627/2258/2257/56652/2741/8398/3832/4137/25793/10367/9829/2747/477/10659/478/120892/6328/1410/3745
HP_APLASIA_HYPOPLASIA_INVOLVING_THE_NOSE	HP_APLASIA_HYPOPLASIA_INVOLVING_THE_NOSE	110	-0.47583	-1.71384	0.000120511	0.00176108	0.00129366	8479	tags=53%, list=22%, signal=41%	79796/526/4598/55012/6595/54888/100151683/10978/51317/5000/197131/166378/29123/5573/3188/8567/5813/341640/10907/4784/284058/2317/3190/5144/1642/10651/9759/51109/23426/1387/10735/23347/10283/150468/54487/7204/54101/5631/91179/5295/157570/8220/84700/5594/1908/6664/9241/9993/55835/1910/1399/2253/4921/613/259232/5727/80816/8092
HP_SEVERE_MUSCULAR_HYPOTONIA	HP_SEVERE_MUSCULAR_HYPOTONIA	108	-0.481282	-1.7235	0.000121055	0.0017666	0.00129771	8295	tags=46%, list=22%, signal=36%	23556/55005/5195/2904/5824/23299/92335/200205/9131/4632/2036/2639/5813/26960/148789/84623/1213/55870/5530/56947/1778/51244/283489/10369/6418/57551/7317/87178/131377/5830/55033/57465/547/55777/9024/6576/51008/84706/18/55704/652/1013/6812/55670/6925/28514/10771/10765/9215/56479
GOBP_CELL_ADHESION_MOLECULE_PRODUCTION	GOBP_CELL_ADHESION_MOLECULE_PRODUCTION	23	0.741759	2.07276	0.000121529	0.00177108	0.00130101	6402	tags=57%, list=17%, signal=47%	407006/3576/2650/407007/407019/857/3553/93649/81035/406893/10211/335/5478
GOCC_KINESIN_COMPLEX	GOCC_KINESIN_COMPLEX	49	-0.604831	-1.89231	0.000121716	0.00177139	0.00130123	7334	tags=53%, list=19%, signal=43%	55083/22920/10112/124602/146909/9371/3833/11127/23095/11004/547/56992/9928/64837/63971/3796/9585/3797/3832/3800/3799/55605/3798/26153/27185/23046
GOCC_AZUROPHIL_GRANULE	GOCC_AZUROPHIL_GRANULE	157	0.43748	1.68223	0.000122165	0.00177362	0.00130287	4439	tags=27%, list=12%, signal=24%	5657/4353/2171/154664/55/12/56729/302/6036/1991/6037/1669/718/2040/1668/4069/383/4257/401258/1511/2357/2990/29952/55313/8673/400668/10577/201294/10562/175/968/967/2512/326624/29108/9588/11010/684/3073/11240/2517/6809
GOBP_DNA_TEMPLATED_TRANSCRIPTION_INITIATION	GOBP_DNA_TEMPLATED_TRANSCRIPTION_INITIATION	133	-0.459018	-1.69737	0.000122203	0.00177362	0.00130287	10117	tags=58%, list=27%, signal=43%	902/9441/387332/64216/11036/6880/2099/9282/2972/9014/4286/5433/2960/55814/29079/3146/9439/8467/7343/138474/26036/6874/6882/8493/5706/554313/90390/2074/54700/4150/7067/9774/2962/9329/64425/2071/9862/8364/2961/11176/1871/6924/9440/55290/10025/6872/55832/2966/54457/2975/56998/10923/1810/6928/6875/9969/6927/9968/1870/2963/170506/51773/7019/23054/5469/4609/6873/2957/9519/6877/6597/55729/83860/27136/17…
HP_BROAD_FINGER	HP_BROAD_FINGER	153	-0.446233	-1.68444	0.000123446	0.00178921	0.00131432	8069	tags=47%, list=21%, signal=37%	9939/81603/56896/23162/6595/54888/2137/51132/100151683/4488/9320/6477/1855/3756/8567/3778/23314/51633/6326/1656/22827/2317/25930/55904/3981/5587/2186/23001/7474/6885/27161/1387/5728/3239/23512/23291/57459/9969/2775/9968/6558/657/26115/2778/23394/84628/86/1857/9469/2719/63035/23030/8573/55209/57178/6792/3720/9949/64359/6812/2254/64131/6304/23112/9241/2033/6942/64093/8936/650/6910/2893
GOBP_NEUTROPHIL_MEDIATED_KILLING_OF_SYMBIONT_CELL	GOBP_NEUTROPHIL_MEDIATED_KILLING_OF_SYMBIONT_CELL	12	0.85233	1.96301	0.00012403	0.00179522	0.00131874	2441	tags=58%, list=6%, signal=55%	6338/6372/54210/1991/383/1511/171389
GOBP_RESPONSE_TO_ZINC_ION	GOBP_RESPONSE_TO_ZINC_ION	53	0.595063	1.95309	0.000124368	0.00179766	0.00132053	1844	tags=28%, list=5%, signal=27%	4496/4489/6279/326343/4499/57817/4494/6648/4493/4495/1396/4504/445/4502/383
GOBP_ZYMOGEN_ACTIVATION	GOBP_ZYMOGEN_ACTIVATION	65	0.557812	1.89382	0.000124918	0.00180316	0.00132457	4742	tags=42%, list=12%, signal=36%	3240/6281/51279/302/5328/2266/715/5054/64065/2903/5327/3250/1522/3249/4241/7057/861/171389/3818/2161/1512/1514/3083/29108/7123/4323/5045
HP_TONIC_SEIZURE	HP_TONIC_SEIZURE	100	-0.50185	-1.77979	0.000125574	0.00181018	0.00132973	6360	tags=46%, list=17%, signal=38%	2036/3735/55768/5813/26960/6326/221692/84623/6904/1213/4905/55870/128989/25930/5530/1778/283489/10369/610/6418/57551/547/2775/55777/9024/3785/387119/773/8452/8573/6792/23229/1013/6812/6925/5290/6304/28514/10000/10771/2562/10765/23316/84059/2891/56479
GOBP_HISTONE_UBIQUITINATION	GOBP_HISTONE_UBIQUITINATION	48	-0.600622	-1.86488	0.000125807	0.00181108	0.00133039	10961	tags=75%, list=29%, signal=53%	10336/55100/56970/56254/7334/165918/23304/54623/79577/10075/55611/8450/9320/123169/51366/7324/4591/23326/29128/9025/148581/1642/57332/1911/84678/7703/23512/84108/6045/9810/23429/51322/78990/23028/648/54880
HP_ABNORMALITY_OF_THE_ABDOMINAL_WALL	HP_ABNORMALITY_OF_THE_ABDOMINAL_WALL	483	-0.34188	-1.45247	0.000126182	0.00181402	0.00133255	9623	tags=44%, list=25%, signal=34%	9361/64324/8517/54453/5889/617/3070/78989/23312/6134/1028/22872/1859/10056/4893/2972/79813/405753/10847/6528/5888/2571/23483/268/5048/9652/1788/3736/7046/79796/22800/23556/4204/2072/50506/1183/9791/2313/4952/81603/5518/55012/4853/129563/28952/79158/411/153241/8450/51780/4089/85358/5515/84231/94005/145173/1855/23126/2177/57697/3756/83990/10020/4774/23314/5308/7518/341640/2178/7067/5430/10984/57589…
HP_RECURRENT_LOWER_RESPIRATORY_TRACT_INFECTIONS	HP_RECURRENT_LOWER_RESPIRATORY_TRACT_INFECTIONS	138	0.445564	1.6861	0.000126444	0.00181532	0.00133351	5664	tags=41%, list=15%, signal=35%	92749/6338/2302/6340/1292/30008/1289/8547/29851/915/8701/10516/115399/1305/1293/1535/1291/50615/3507/3575/653361/6337/55036/919/2212/916/8792/939/3718/4860/4688/7454/755/4261/974/7852/1493/2622/695/199221/7535/5880/3913/6809/1380/3908/6720/959/27040/7040/5896/3952/54681/57379/1956/1536
GOBP_CELLULAR_TRANSITION_METAL_ION_HOMEOSTASIS	GOBP_CELLULAR_TRANSITION_METAL_ION_HOMEOSTASIS	114	0.481245	1.77838	0.000127244	0.00182435	0.00134013	4099	tags=29%, list=11%, signal=26%	4496/4489/6279/6280/7036/326343/4499/57817/4494/406992/4493/261729/1356/4495/3077/6556/55630/6536/9843/4504/389844/3932/4502/1534/3162/79689/221074/3934/2512/391059/64116/79901/3263
HP_DELAYED_ABILITY_TO_SIT	HP_DELAYED_ABILITY_TO_SIT	34	-0.651202	-1.86388	0.000128502	0.0018399	0.00135156	8902	tags=68%, list=23%, signal=52%	5048/57020/7840/4204/56896/2137/51728/25782/55768/5430/80055/80232/4677/8452/7358/738/7204/2290/8573/6304/8936/4983/5354
GOMF_ATP_DEPENDENT_ACTIVITY_ACTING_ON_RNA	GOMF_ATP_DEPENDENT_ACTIVITY_ACTING_ON_RNA	79	-0.519534	-1.76807	0.000129137	0.0018465	0.00135641	10139	tags=63%, list=27%, signal=47%	64135/79039/64794/9704/11218/1655/1654/23020/54505/5976/9716/1659/83479/10146/3508/57647/60625/1665/55661/64848/57697/22907/83990/57062/1974/1656/8886/56919/29118/79009/11056/23517/8653/90957/317781/11325/54555/1663/9785/9879/1660/55510/6832/170506/10521/1662/440081/1653/54514/9188
GOBP_TRNA_PROCESSING	GOBP_TRNA_PROCESSING	125	-0.467907	-1.71378	0.000129564	0.00185012	0.00135907	12562	tags=55%, list=33%, signal=37%	27304/2926/84705/24140/54901/8518/55621/54920/339175/63899/152992/54482/11102/51002/1787/90353/54517/134637/285381/60528/11180/129450/25917/51095/80746/112858/54802/6894/55623/80745/55006/285605/54888/25821/60487/10978/10557/131965/51654/55039/51728/9692/51637/6301/3735/64172/84881/10799/348180/79691/116461/91801/83480/6741/81627/10556/16/113179/57570/55687/55140/51605/54522/1653/10940/142940/221…
GOMF_FATTY_ACID_BINDING	GOMF_FATTY_ACID_BINDING	50	0.594044	1.9372	0.000131448	0.0018745	0.00137698	5189	tags=42%, list=14%, signal=36%	174/6279/2171/6280/5947/57834/2168/241/55289/220832/8309/83758/165140/341/2950/6622/80758/338557/6809/5730/2173
HP_DYSPLASTIC_CORPUS_CALLOSUM	HP_DYSPLASTIC_CORPUS_CALLOSUM	33	-0.65825	-1.87886	0.000132787	0.00189106	0.00138914	8805	tags=67%, list=23%, signal=51%	5283/10524/23309/80746/51807/8642/23287/3313/55210/4659/4001/116461/1642/83480/124454/4841/9786/22978/25914/205327/4953/29899
HP_HETEROTROPIA	HP_HETEROTROPIA	213	-0.411536	-1.60453	0.000134991	0.00191928	0.00140987	8808	tags=48%, list=23%, signal=37%	1859/60482/55773/5373/5147/7299/26123/10075/7046/79796/22800/23556/54802/57688/8924/9419/91137/149371/23065/10978/65993/55210/6095/55699/3188/6477/388552/167691/8567/55714/26503/220202/129285/473/55768/3778/120/3030/4001/22827/2071/2961/5144/90624/2743/317662/6121/285175/57187/5528/10484/1185/324/5728/4841/5830/246243/23291/1947/55777/23268/55906/6045/23135/773/7874/36/6576/23394/113179/9289/2622…
GOBP_EOSINOPHIL_MIGRATION	GOBP_EOSINOPHIL_MIGRATION	22	0.748815	2.08094	0.00013513	0.00191928	0.00140987	6482	tags=68%, list=17%, signal=57%	6354/6347/3958/3269/6351/6348/101/6352/6355/6357/23604/11314/6369/3565/10344
GOBP_REGULATION_OF_HUMORAL_IMMUNE_RESPONSE_MEDIATED_BY_CIRCULATING_IMMUNOGLOBULIN	GOBP_REGULATION_OF_HUMORAL_IMMUNE_RESPONSE_MEDIATED_BY_CIRCULATING_IMMUNOGLOBULIN	18	0.781083	2.06127	0.000135451	0.00192127	0.00141133	7171	tags=78%, list=19%, signal=63%	2302/2213/1378/722/2208/725/54209/3263/5777/1380/7124/1379/1604/64127
GOBP_HETEROTYPIC_CELL_CELL_ADHESION	GOBP_HETEROTYPIC_CELL_CELL_ADHESION	62	0.570498	1.93501	0.000136909	0.00193937	0.00142463	6089	tags=55%, list=16%, signal=46%	1829/407006/2266/960/3586/3679/914/64065/965/3932/3553/3557/10288/912/5318/131450/4897/177/3687/91663/3689/3690/8631/284359/342035/9314/7412/10211/1824/8174/3678/7124/338879/335
GOBP_DNA_DEPENDENT_DNA_REPLICATION	GOBP_DNA_DEPENDENT_DNA_REPLICATION	160	-0.438796	-1.66639	0.000137822	0.0019497	0.00143222	11735	tags=54%, list=31%, signal=37%	5557/54921/84083/9837/23595/80174/545/84268/81620/9093/55159/64785/546/10269/146956/56655/8099/79915/10926/55218/5888/26271/10293/5558/51507/55345/259282/11169/25792/54617/63922/5976/2237/64863/5965/254394/7014/4361/253714/5000/8882/64710/92667/56897/8317/57697/348654/79892/997/5813/7013/23594/5981/51750/4998/58525/675/4174/59343/11177/11073/7486/57418/10721/1663/5423/5983/11143/79075/6733/5980/3…
GOBP_NEGATIVE_REGULATION_OF_CYSTEINE_TYPE_ENDOPEPTIDASE_ACTIVITY	GOBP_NEGATIVE_REGULATION_OF_CYSTEINE_TYPE_ENDOPEPTIDASE_ACTIVITY	83	0.510651	1.79926	0.000139843	0.00197566	0.00145128	4242	tags=29%, list=11%, signal=26%	4057/8740/330/2810/960/5076/7422/5329/2168/4318/4504/114769/8530/4102/2621/7057/8996/5743/939/25816/27074/83596/6622/6423
GOCC_RNA_POLYMERASE_COMPLEX	GOCC_RNA_POLYMERASE_COMPLEX	103	-0.493516	-1.76235	0.000141149	0.00198884	0.00146096	9547	tags=50%, list=25%, signal=38%	11036/54623/6880/79577/10622/5433/57169/2960/5558/4331/23168/728340/55718/138474/10623/10621/6874/6882/51728/123169/5442/79871/5430/2962/64210/10849/64425/2071/2961/6917/5431/6872/2966/54457/23248/8464/6875/84172/11128/2963/25885/27097/6873/55197/55703/2957/9519/661/6877/83860/171568/5435
HP_RECURRENT_GRAM_NEGATIVE_BACTERIAL_INFECTIONS	HP_RECURRENT_GRAM_NEGATIVE_BACTERIAL_INFECTIONS	19	0.774382	2.05931	0.00014115	0.00198884	0.00146096	3298	tags=63%, list=9%, signal=58%	6338/6340/629/729/3426/730/1535/653361/6337/727/4688/3689
GOBP_RESPIRATORY_BURST	GOBP_RESPIRATORY_BURST	37	0.651095	2.00555	0.000141777	0.00199502	0.00146551	5664	tags=54%, list=15%, signal=46%	4353/3494/10811/3493/3512/6556/1043/654816/64581/1535/3929/654817/653361/4688/54209/56833/5880/3055/100133941/1536
GOCC_AZUROPHIL_GRANULE_LUMEN	GOCC_AZUROPHIL_GRANULE_LUMEN	91	0.492063	1.76529	0.000142147	0.00199757	0.00146738	4261	tags=29%, list=11%, signal=25%	5657/4353/2171/12/56729/302/6036/1991/6037/718/1668/4069/383/1511/2990/29952/55313/400668/10577/201294/175/2512/29108/9588/11240/2517
GOBP_CELL_ADHESION_MEDIATED_BY_INTEGRIN	GOBP_CELL_ADHESION_MEDIATED_BY_INTEGRIN	86	0.504619	1.78709	0.000143788	0.00201798	0.00148237	4401	tags=40%, list=12%, signal=35%	3691/3675/10563/5328/3976/4582/5054/3679/5979/3383/3693/9780/1545/6352/1942/7448/3684/3696/916/3674/255743/3673/23075/3687/3689/3690/8631/83706/9404/3694/10519/1307/6423/5777
HP_WIDELY_SPACED_TEETH	HP_WIDELY_SPACED_TEETH	97	-0.488714	-1.71598	0.000145153	0.00203445	0.00149447	11841	tags=69%, list=31%, signal=48%	10300/3098/6197/9739/2067/998/6748/9442/7337/2248/10087/6638/7737/1161/51098/8313/1859/7341/526/23476/55869/4204/2072/57688/57003/6595/85358/94005/2074/145173/81607/8243/9049/57539/284058/6904/25836/5587/83550/51109/80232/4841/7703/4677/57465/55777/8085/1001/5885/90/26115/23394/9469/3664/23389/79718/9839/23028/23097/9126/6925/6304/5594/4040/80326/3899/5083
HP_NYSTAGMUS_INDUCED_HEAD_NODDING	HP_NYSTAGMUS_INDUCED_HEAD_NODDING	25	0.725307	2.06097	0.000148027	0.00207199	0.00152205	6098	tags=56%, list=16%, signal=47%	155368/135886/1364/1365/8468/4935/653361/51085/83451/9275/84163/84277/7462/5982
GOBP_T_CELL_MIGRATION	GOBP_T_CELL_MIGRATION	67	0.549951	1.87217	0.000148445	0.00207511	0.00152434	3240	tags=33%, list=9%, signal=30%	8740/6347/326/10563/7499/6348/50848/3383/729230/101/6364/1880/6352/8764/64005/4267/284114/131450/11035/58191/9466/4478
GOBP_ALPHA_BETA_T_CELL_ACTIVATION	GOBP_ALPHA_BETA_T_CELL_ACTIVATION	156	0.433051	1.66097	0.000149535	0.0020876	0.00153352	7435	tags=46%, list=20%, signal=37%	301/64332/602/2625/3600/3077/3569/6469/729230/3702/10312/4818/1880/29126/3606/7292/114836/84807/8651/8764/861/8809/257101/653499/654346/916/80149/8320/3122/10538/2841/3718/26191/4860/56253/177/1514/50943/944/57045/3570/64926/161882/9308/942/7535/80758/54440/11314/51176/5971/3123/2000/11006/10859/84695/6850/6778/3565/441864/3071/6097/639/6375/1604/3566/50856/114548/2529/122706/1794/60437
HP_COILED_SPERM_FLAGELLA	HP_COILED_SPERM_FLAGELLA	19	0.772571	2.05449	0.00015233	0.00212383	0.00156013	2161	tags=58%, list=6%, signal=55%	286464/89876/375307/79925/255101/144406/79846/83894/80217/146754/159686
GOBP_REGULATION_OF_GENE_EXPRESSION_EPIGENETIC	GOBP_REGULATION_OF_GENE_EXPRESSION_EPIGENETIC	139	-0.448145	-1.66226	0.000153288	0.00213438	0.00156788	9507	tags=51%, list=25%, signal=38%	23304/3070/7503/1028/51548/83852/8357/8312/1788/373861/57169/8545/29890/54737/4204/5976/57683/22893/51132/57673/5394/55183/8493/91746/9112/23133/8354/221656/10322/90378/1786/10014/5253/11176/9869/6602/9759/57492/5987/5926/7175/8289/23347/51742/6996/23512/8350/353274/3020/8085/10664/3192/9425/55791/84456/80314/3720/23028/23411/5925/5290/648/55729/22880/4692/27136/2033/3005/80312/22933/55506
HP_ATHETOSIS	HP_ATHETOSIS	46	-0.600152	-1.85977	0.000153707	0.00213741	0.00157011	10446	tags=65%, list=27%, signal=47%	5159/1528/6575/79876/3736/23556/56896/51728/2639/26503/3054/55768/8803/6833/2775/29978/773/26227/2058/2290/1727/6567/56652/1644/5832/5138/50/3798/23316/5354
HP_ABNORMALITY_OF_THE_BLADDER	HP_ABNORMALITY_OF_THE_BLADDER	461	-0.341044	-1.44124	0.000155783	0.00216345	0.00158923	8805	tags=42%, list=23%, signal=33%	10524/1741/56978/6389/23317/65109/7840/171023/79796/8405/23476/8314/23556/55869/4204/92935/22995/1183/3313/28982/55157/65055/6595/1785/6605/92609/3145/9276/5921/27125/2182/29081/10165/85358/3508/6390/7415/84231/55737/2074/8243/1021/2332/3054/473/4774/6135/2521/341640/9049/5610/51112/5915/10984/1786/1656/4001/22827/284058/283446/6904/128486/3190/8195/274/538/5530/1981/25836/3329/1911/83550/23310/1…
GOBP_COLLAGEN_METABOLIC_PROCESS	GOBP_COLLAGEN_METABOLIC_PROCESS	97	0.49276	1.79848	0.000158552	0.00219867	0.00161511	5083	tags=42%, list=13%, signal=37%	4316/5657/7148/4327/4317/1289/140766/1277/55214/3569/4318/4239/1513/9902/1278/383/4319/861/2191/406941/4312/64066/1471/4880/3673/7431/9509/1514/9508/54206/4261/642658/8510/4320/4323/5045/8710/1508/7040/1520/7349
GOBP_NEGATIVE_REGULATION_OF_ORGANELLE_ORGANIZATION	GOBP_NEGATIVE_REGULATION_OF_ORGANELLE_ORGANIZATION	347	-0.365596	-1.50839	0.000158733	0.00219867	0.00161511	9751	tags=46%, list=26%, signal=35%	664/7016/4869/9554/56203/23329/23293/832/292/1859/8379/5071/26271/10432/7756/6709/84079/4331/10075/9637/10193/5347/2072/84260/599/699/10391/89795/5062/7014/79929/11078/1785/27085/8467/51256/84749/118/5394/23189/4089/85358/146057/8326/3183/23256/9353/10403/23370/348654/167227/6714/54464/55486/51571/27069/120/4591/7013/5217/9319/3985/5716/6904/51750/899/2729/8195/157922/93661/9183/55254/2059/9184/1…
GOBP_POSITIVE_REGULATION_OF_CELL_PROJECTION_ORGANIZATION	GOBP_POSITIVE_REGULATION_OF_CELL_PROJECTION_ORGANIZATION	340	-0.370286	-1.52351	0.000159001	0.00219951	0.00161572	7475	tags=36%, list=20%, signal=30%	1785/11135/411/153241/25/2011/10178/57698/5274/5458/5362/10507/6376/4076/9353/1270/1855/9148/2889/5364/2332/55714/6714/1809/23580/9863/91584/150696/3897/538/4915/79791/8322/7436/5587/2042/8428/2059/153090/57787/10097/7474/10152/6091/57118/9896/23426/26259/5584/324/9738/950/139818/2803/100528062/118813/25940/6624/23433/659/8507/6363/79734/23394/22902/27067/22871/51199/170506/8482/2475/7804/2534/26…
GOBP_CELLULAR_RESPONSE_TO_CADMIUM_ION	GOBP_CELLULAR_RESPONSE_TO_CADMIUM_ION	37	0.648903	1.99879	0.000159342	0.00220032	0.00161632	2290	tags=38%, list=6%, signal=36%	4496/4489/326343/4499/4494/4493/4495/9350/4318/2353/4504/4502/3162/653361
GOBP_REGULATION_OF_CHROMOSOME_SEGREGATION	GOBP_REGULATION_OF_CHROMOSOME_SEGREGATION	90	-0.51593	-1.80082	0.000159474	0.00220032	0.00161632	11252	tags=69%, list=30%, signal=49%	51451/55755/56852/55055/3550/51433/81620/8678/472/9212/10459/55743/8379/51434/26271/286053/7756/1459/5347/699/55781/996/1062/8697/10403/339834/348654/9698/4926/9787/9319/64682/9183/11065/9184/23369/157313/701/11130/54908/324/7175/55920/11004/1063/7272/3192/10460/5885/51143/57520/4085/8452/79677/23063/4288/1457/84861/5925/84101/56155/22933
HP_CHRONIC_CONSTIPATION	HP_CHRONIC_CONSTIPATION	68	-0.541672	-1.79294	0.000160279	0.00220857	0.00162238	8666	tags=63%, list=23%, signal=49%	23317/65109/8405/4204/23417/6095/55737/3188/23126/8567/10943/3476/129285/55768/51633/4001/283446/6904/1981/1267/26058/1387/7703/57459/9969/6558/7874/26115/23394/8929/113179/7204/23036/84823/55209/4953/2257/2033/3899/8936/120892/3110/5457
HP_CLONUS	HP_CLONUS	91	-0.493919	-1.72961	0.000161453	0.00222186	0.00163214	10546	tags=56%, list=28%, signal=41%	29954/57704/51506/10749/123606/3064/57582/6253/5091/80746/4952/271/28962/65055/92609/10613/2521/137492/4001/128989/1678/9440/7345/55129/23345/9897/547/118813/3785/22931/85465/9289/84340/6711/51062/23111/5631/84197/22906/10166/22948/23028/23446/6567/6683/2258/113278/6509/79152/3798/89874
HP_PROMINENT_NOSE	HP_PROMINENT_NOSE	77	-0.522952	-1.7778	0.000163784	0.00225102	0.00165356	11570	tags=70%, list=30%, signal=49%	55331/5718/9775/545/25886/8504/10466/2248/6638/26224/23258/10847/5373/8405/54870/5824/54888/153241/8450/2137/51132/10733/100151683/1062/29081/55181/80185/4784/5144/3981/9853/444/80067/2186/285175/1107/10297/10735/8218/4841/55777/9968/64919/1781/113179/23111/51199/4683/374879/23097/23522/2033/55553/4983
GOBP_REGULATION_OF_POSTSYNAPTIC_MEMBRANE_POTENTIAL	GOBP_REGULATION_OF_POSTSYNAPTIC_MEMBRANE_POTENTIAL	131	-0.455249	-1.68324	0.000164674	0.00226033	0.0016604	5006	tags=37%, list=13%, signal=33%	2743/2905/23542/2569/4208/9294/5728/869/2565/1139/54413/5590/6543/1141/2550/22871/1134/112755/642938/2932/18/152404/6547/8898/1136/56853/5024/66000/2892/2741/2742/401190/81832/1137/22999/2898/2556/2894/9378/135/2899/9699/23316/120892/5027/2570/1813/2895/8001
HP_PAPILLARY_THYROID_CARCINOMA	HP_PAPILLARY_THYROID_CARCINOMA	22	-0.724965	-1.90851	0.000166458	0.00228188	0.00167623	6051	tags=86%, list=16%, signal=73%	4893/23405/6605/5977/9562/6602/57492/182/324/196528/8289/10483/6601/6597/6664/6598/6659/7080/2304
GOBP_REGULATION_OF_BIOLOGICAL_PROCESS_INVOLVED_IN_SYMBIOTIC_INTERACTION	GOBP_REGULATION_OF_BIOLOGICAL_PROCESS_INVOLVED_IN_SYMBIOTIC_INTERACTION	56	0.580292	1.92622	0.00016687	0.00228457	0.00167821	5869	tags=45%, list=15%, signal=38%	4057/6372/5806/3576/8547/10410/10581/857/3956/383/117854/9023/53840/2219/6441/972/4261/8519/10346/3123/5819/85363/11074/2934/2519
GOBP_ROOF_OF_MOUTH_DEVELOPMENT	GOBP_ROOF_OF_MOUTH_DEVELOPMENT	91	-0.493714	-1.72889	0.000169281	0.00231459	0.00170026	4963	tags=36%, list=13%, signal=32%	444/59338/1302/7474/117166/221322/4087/2295/7049/6654/8879/657/130497/3664/2049/93/2048/91461/54880/2562/7481/6664/10220/55636/10194/5156/9464/6926/1749/2304/11023/1750/7020
GOCC_RIBONUCLEOPROTEIN_GRANULE	GOCC_RIBONUCLEOPROTEIN_GRANULE	261	-0.39033	-1.56009	0.000169767	0.00231825	0.00170295	8854	tags=51%, list=23%, signal=39%	8189/8761/4163/5433/149041/11022/57169/9475/26097/255967/348262/1153/7341/2553/1654/11273/23318/6629/5976/7846/57521/6175/129563/5687/3297/54888/27258/51441/9271/55629/9898/9470/10146/26065/55095/7415/4076/64848/9337/79675/55643/2332/22907/55239/6780/167227/3182/6191/54715/9698/54464/26523/253943/10970/84881/161829/9931/1656/3190/3191/203068/9908/29118/23215/7072/22794/1981/3981/10084/5563/192670…
GOMF_SINGLE_STRANDED_DNA_BINDING	GOMF_SINGLE_STRANDED_DNA_BINDING	121	-0.465995	-1.69717	0.00017233	0.00235024	0.00172644	12070	tags=59%, list=32%, signal=40%	254528/5937/5886/84083/2067/10111/55775/56852/4436/5395/79035/5094/3181/5093/9361/57109/5888/8880/10592/23168/2072/3146/5887/5965/254394/7014/3297/51729/10623/3508/64710/23648/2073/5813/10051/51444/7013/57599/8939/7247/50804/675/4174/3329/1408/10128/54386/10923/6594/1663/84515/8438/1660/3192/129401/83932/170506/79677/25939/29935/4904/10635/3178/8318/7150/56652/4137/84893/55388/55086/5457
GOBP_TRANSCRIPTION_INITIATION_FROM_RNA_POLYMERASE_II_PROMOTER	GOBP_TRANSCRIPTION_INITIATION_FROM_RNA_POLYMERASE_II_PROMOTER	79	-0.514385	-1.75055	0.000173183	0.00235884	0.00173276	10117	tags=65%, list=27%, signal=48%	902/9441/11036/6880/2099/9282/5433/2960/29079/3146/9439/138474/26036/6874/6882/8493/5706/90390/2074/4150/7067/2962/2071/9862/2961/1871/6924/9440/10025/6872/55832/2966/54457/56998/10923/1810/6928/6875/9969/6927/9968/1870/2963/170506/5469/6873/2957/6877/55729/83860/1019
GOMF_NUCLEAR_RECEPTOR_COACTIVATOR_ACTIVITY	GOMF_NUCLEAR_RECEPTOR_COACTIVATOR_ACTIVITY	56	-0.568055	-1.81431	0.000174902	0.0023792	0.00174772	12315	tags=73%, list=32%, signal=50%	10902/5579/56943/9125/119392/56970/6760/7110/55827/9967/6867/6047/9282/79084/8648/10432/135112/57805/29079/5585/90390/10463/23326/9862/10498/9440/57472/9969/133522/9968/55809/8202/84660/23082/23054/5469/57178/55749/23028/10499/2113
GOBP_NEGATIVE_REGULATION_OF_CELL_PROJECTION_ORGANIZATION	GOBP_NEGATIVE_REGULATION_OF_CELL_PROJECTION_ORGANIZATION	186	-0.411975	-1.58083	0.000175889	0.00238958	0.00175534	7536	tags=40%, list=20%, signal=32%	7248/1785/51256/6259/23189/10507/22876/9353/3196/64689/9912/3397/1809/5217/3985/29116/10498/7533/10500/5530/7474/10198/9738/5728/10501/51466/5800/80031/22902/223117/22871/23111/8482/2534/2664/112755/9037/115704/4038/79598/1600/653464/1400/22891/9693/2665/57556/23251/2288/2258/5793/5802/2048/57609/8851/53335/349667/57715/4133/9723/56920/11075/3066/26052/117177/120892/6695/65078/6014/6585/4168/7143…
GOBP_MATURATION_OF_LSU_RRNA	GOBP_MATURATION_OF_LSU_RRNA	28	-0.688888	-1.90689	0.000176992	0.00240052	0.00176338	10070	tags=86%, list=26%, signal=63%	3692/84154/4736/65008/80135/79707/285855/9875/81887/6130/84365/117246/84549/8886/26156/4839/54680/6129/51018/55759/4809/23481/23560/23246
HP_APLASIA_HYPOPLASIA_OF_THE_EAR	HP_APLASIA_HYPOPLASIA_OF_THE_EAR	165	-0.433758	-1.65248	0.000177146	0.00240052	0.00176338	10884	tags=60%, list=29%, signal=43%	81620/51025/2773/25886/6160/29954/546/2248/6218/6154/6204/7469/284252/6223/55120/6949/90121/9382/9652/6224/8241/26123/8405/6165/23556/2299/55869/6234/8642/9343/3313/6232/6155/6595/6210/81887/100151683/4488/5000/4089/6201/3954/6477/145173/473/6135/10815/51633/57589/4784/23594/4998/3190/7468/6235/6492/4174/10982/2186/23019/6125/10735/7703/1663/1147/10277/84172/55777/9968/25885/5590/56992/6138/23394…
HP_PROMINENT_EYELASHES	HP_PROMINENT_EYELASHES	15	-0.790589	-1.86101	0.000178034	0.00240947	0.00176996	7430	tags=93%, list=20%, signal=75%	6605/100151683/5977/4001/6602/57492/196528/8289/8085/6601/6597/6664/6598/6659
HP_ABNORMAL_FACIAL_EXPRESSION	HP_ABNORMAL_FACIAL_EXPRESSION	162	-0.430471	-1.64124	0.000178835	0.00241723	0.00177566	6482	tags=35%, list=17%, signal=29%	3756/2332/4632/5813/5610/10907/6326/538/128989/1981/523/51244/26058/55532/1387/7317/23347/126/57459/9373/5980/8085/3785/64919/773/6531/84340/54101/1639/3664/1789/6567/5818/60495/29967/6812/9627/56652/8398/113278/4137/6571/25793/1763/9829/63895/2747/5138/477/2033/79152/478/120892/80816/9215/253738
HP_NEOPLASM_OF_THE_SKELETAL_SYSTEM	HP_NEOPLASM_OF_THE_SKELETAL_SYSTEM	93	-0.494085	-1.74017	0.000180477	0.00243633	0.00178969	11152	tags=60%, list=29%, signal=43%	6141/4436/22909/5395/6160/4072/207/6218/64135/6154/6204/6223/1146/6949/90121/2956/6224/6165/6234/8148/6232/6155/7248/6210/51317/4488/6201/5573/103/6135/79621/64682/538/6235/1302/2131/324/7486/6125/5728/5378/84172/7249/5885/657/2778/6138/6229/5781/3458/25939/11200/3845/5925/5290/55553
GOBP_MATURATION_OF_SSU_RRNA_FROM_TRICISTRONIC_RRNA_TRANSCRIPT_SSU_RRNA_5_8S_RRNA_LSU_RRNA	GOBP_MATURATION_OF_SSU_RRNA_FROM_TRICISTRONIC_RRNA_TRANSCRIPT_SSU_RRNA_5_8S_RRNA_LSU_RRNA	36	-0.643832	-1.8626	0.000180711	0.00243639	0.00178973	10785	tags=72%, list=28%, signal=52%	2068/27042/6227/6223/8602/25983/90121/9277/55813/6202/84916/57647/10607/10171/161424/10799/6217/84294/79954/65095/9790/55127/25879/23212/705/5822
GOBP_RECEPTOR_SIGNALING_PATHWAY_VIA_STAT	GOBP_RECEPTOR_SIGNALING_PATHWAY_VIA_STAT	182	0.416011	1.63145	0.00018138	0.0024418	0.00179371	5855	tags=34%, list=15%, signal=29%	9021/6347/85480/132299/8784/23529/57817/407006/3976/602/5008/1950/3586/3600/7422/1489/338376/3569/5979/7066/857/729230/3606/8651/2056/1545/2261/6352/3575/4485/406941/3280/133396/7132/3456/8835/2690/1647/3718/3467/11223/3570/64109/6775/3263/3439/1439/50604/11314/388646/7040/3588/958/3443/3952/3587/1437/7124/2185/6778/1436/3565
HP_HYPERACUSIS	HP_HYPERACUSIS	29	0.67886	1.96336	0.000181572	0.0024418	0.00179371	6098	tags=45%, list=16%, signal=38%	155368/135886/1364/1365/8468/653361/51085/83451/9275/84163/84277/7462/5982
GOBP_RESPONSE_TO_INTERFERON_GAMMA	GOBP_RESPONSE_TO_INTERFERON_GAMMA	138	0.4406	1.66731	0.000182704	0.00245369	0.00180244	6994	tags=45%, list=18%, signal=37%	6354/6347/414062/10537/10410/6556/10581/6351/6348/6364/965/9076/8651/445/383/6352/11093/55337/6368/6370/6355/834/6357/58191/7431/6362/356/7454/972/8942/4261/684/115362/6358/6672/3263/163351/6622/4360/2635/388646/8519/10062/7097/4641/3055/4210/958/6360/199/7124/6369/2934/3113/7098/5468/10344/3394/7294/6375/5771/4435
HP_INCREASED_BLOOD_PRESSURE	HP_INCREASED_BLOOD_PRESSURE	376	0.348971	1.46688	0.000182918	0.00245369	0.00180244	6511	tags=27%, list=17%, signal=23%	4547/6338/338/6340/1482/155368/135886/5657/629/4982/60401/1364/7490/283120/4015/3426/6689/4582/79258/51473/1026/54796/3077/5979/1365/56244/718/54507/4352/857/4000/2697/4069/8468/9076/861/10253/4485/653361/81031/51085/6337/1589/8076/72/7056/3663/8792/3779/26191/1281/3425/5450/4256/4193/83451/80114/9275/65266/3875/1493/3856/91147/199221/285203/169792/4867/79783/4323/166379/60529/4306/84163/3123/534…
GOBP_REGULATION_OF_TELOMERE_MAINTENANCE_VIA_TELOMERE_LENGTHENING	GOBP_REGULATION_OF_TELOMERE_MAINTENANCE_VIA_TELOMERE_LENGTHENING	61	-0.554309	-1.79861	0.000183651	0.00246041	0.00180738	11069	tags=72%, list=29%, signal=51%	10694/545/472/9212/5609/92345/3181/23381/23293/908/2072/7014/5394/4751/3183/79618/167227/6714/54464/7013/7520/51750/64282/10575/79008/1736/84464/10574/140609/3192/142/54984/6950/170506/7203/4216/54552/8658/3178/22948/10576/5588/80351/5594
HP_LOW_ANTERIOR_HAIRLINE	HP_LOW_ANTERIOR_HAIRLINE	120	-0.458821	-1.67178	0.000184725	0.00247168	0.00181566	10199	tags=60%, list=27%, signal=44%	9895/6218/6154/6204/55627/6223/29998/6949/90121/91949/6224/171023/8405/526/23476/6165/55869/6234/4853/6232/6155/6595/54888/6605/23065/6210/6201/9131/29123/8243/3756/25782/157680/6135/7518/5977/6235/3981/25836/6602/57492/10128/6885/253959/1387/6125/196528/10735/80055/8289/57465/84172/5885/22931/6138/6229/4683/55209/23013/374879/23389/6601/9126/3782/84919/6938/6597/6664/2033/6598/55691/6659
GOBP_NEGATIVE_REGULATION_OF_IMMUNE_RESPONSE	GOBP_NEGATIVE_REGULATION_OF_IMMUNE_RESPONSE	175	0.41265	1.60844	0.000189563	0.00253323	0.00186087	7198	tags=42%, list=19%, signal=34%	2302/301/3958/2213/1378/3586/710/722/100507436/3077/5133/8993/79132/729230/10225/11326/7292/383/8764/3575/3162/259307/171389/3456/80149/3718/1281/725/9466/6688/79671/50943/54209/56833/84868/2268/1493/5777/6504/196/1380/11314/10062/5045/10039/3055/3123/11006/10859/2876/84695/6318/6850/27342/6778/3565/79651/966/3071/60343/2/5468/64092/56940/1379/3134/6375/5771/1604/3566/8832/64127/4940
GOBP_SIGNAL_RELEASE	GOBP_SIGNAL_RELEASE	451	-0.336181	-1.41599	0.000190703	0.00254527	0.00186971	7140	tags=35%, list=19%, signal=29%	488/2182/1374/91942/4089/11255/116443/55737/4544/23513/84446/79971/1855/26059/51167/2332/22930/440279/5030/5213/22895/10815/58533/63908/5217/1394/9581/5007/25930/808/23208/5530/8322/55585/9501/5894/1408/9971/9900/28964/8399/320/8074/668/1385/2149/4208/4087/6623/134957/818/6833/5020/6928/252983/6927/8541/9024/23396/3091/8723/2914/3814/1141/10814/2691/9379/2550/3350/22871/6855/5532/9783/5781/2850/3…
GOMF_RAGE_RECEPTOR_BINDING	GOMF_RAGE_RECEPTOR_BINDING	10	0.877123	1.93784	0.000191775	0.00255636	0.00187786	2659	tags=70%, list=7%, signal=65%	6284/6279/6280/6275/6283/2357/6285
HP_ABNORMAL_UPPER_LIMB_BONE_MORPHOLOGY	HP_ABNORMAL_UPPER_LIMB_BONE_MORPHOLOGY	466	-0.338723	-1.43085	0.000192303	0.00256019	0.00188067	8544	tags=40%, list=22%, signal=31%	8241/171023/26123/10075/22800/23476/55869/1297/4750/2072/114803/9939/9791/8642/4853/56896/3549/23162/6595/54888/5605/79158/5191/2137/51132/100151683/27125/4488/3954/5573/9320/94005/6477/145173/1855/2177/8243/57697/3756/25782/83990/8567/157680/3778/23314/2178/10815/51633/4784/1656/22827/2317/7468/5144/64682/8195/538/25930/55904/3981/25836/675/5587/10084/10651/5894/9759/317662/1302/57492/182/2186/2…
HP_ADRENAL_OVERACTIVITY	HP_ADRENAL_OVERACTIVITY	38	0.63241	1.96167	0.000195246	0.00259611	0.00190706	2362	tags=29%, list=6%, signal=27%	6338/1188/6340/1583/326/7809/1026/5979/1187/6557/6337
GOCC_METHYLTRANSFERASE_COMPLEX	GOCC_METHYLTRANSFERASE_COMPLEX	92	-0.491309	-1.71892	0.000197707	0.00262554	0.00192868	12788	tags=62%, list=34%, signal=41%	4221/125476/5931/79872/10445/1207/9739/64783/11108/7404/57721/56339/23468/6880/79084/6632/23269/1876/29915/29890/9757/259282/3276/5928/55006/81887/9070/6874/27043/30827/6635/3054/8731/57680/29104/284058/5929/10419/6872/54881/23512/80335/8085/25962/6045/23135/9734/4297/83732/51230/23054/23091/51605/3720/6634/4234/3066
HP_CHOREOATHETOSIS	HP_CHOREOATHETOSIS	99	-0.492904	-1.73926	0.000198745	0.00263604	0.00193639	9582	tags=51%, list=25%, signal=38%	23636/23312/774/57165/4704/3658/3736/80746/23556/1737/4204/81603/81570/116228/65993/2074/10463/103/2639/26235/5610/1822/6326/116461/60558/3329/80067/8802/87178/2775/79133/10382/55250/773/8869/2778/2290/8573/6857/6792/6567/23732/5160/6812/1644/5138/477/478/5354/7080
GOBP_REGULATION_OF_SUPRAMOLECULAR_FIBER_ORGANIZATION	GOBP_REGULATION_OF_SUPRAMOLECULAR_FIBER_ORGANIZATION	370	-0.355939	-1.48246	0.000201028	0.002663	0.0019562	8082	tags=38%, list=21%, signal=31%	4130/55160/10391/6387/10979/89795/1027/5062/79929/11078/7248/9530/11135/25/10178/118/5921/6188/23189/345456/4089/85358/146057/6376/9353/5203/1739/23370/55201/9793/3397/4926/51571/120/375/23580/5217/6904/8195/274/157922/93661/7411/2241/2059/6093/28964/55435/3312/10152/57551/5987/403/10297/324/9113/8440/26999/9647/10565/50810/9897/2764/22919/5202/1139/51466/10382/22974/22843/253725/91807/6711/51199…
HP_HYPERALDOSTERONISM	HP_HYPERALDOSTERONISM	23	0.729063	2.03729	0.000201546	0.00266654	0.00195879	2362	tags=35%, list=6%, signal=33%	6338/1188/6340/1583/7809/1187/6557/6337
GOCC_POLYSOMAL_RIBOSOME	GOCC_POLYSOMAL_RIBOSOME	31	-0.668665	-1.88969	0.000202496	0.00267577	0.00196557	11152	tags=90%, list=29%, signal=64%	6141/6169/6160/6171/57532/6227/4736/6152/6132/689/6234/6130/6143/6135/6228/6170/6173/6235/6128/23367/23185/87178/8667/6161/1660/6142/6156/190
GOBP_RAS_PROTEIN_SIGNAL_TRANSDUCTION	GOBP_RAS_PROTEIN_SIGNAL_TRANSDUCTION	346	-0.358715	-1.48087	0.000203045	0.0026797	0.00196846	7475	tags=35%, list=20%, signal=28%	1785/11135/25/55114/5921/57698/23365/23189/10146/11021/1012/25780/2889/23370/8567/2843/9912/55738/23580/5924/1786/394/55379/9908/5587/9869/2059/55103/5894/6093/10982/153090/11188/85004/152015/9265/408/5867/10152/2149/6091/10617/10672/3837/440073/23362/2782/28511/8036/10565/51209/5516/9826/10564/867/6654/266747/9754/253980/28512/5337/84636/9267/8452/9928/9649/57531/9289/9855/6655/2664/153020/9927/…
GOBP_NEGATIVE_REGULATION_OF_LYMPHOCYTE_MEDIATED_IMMUNITY	GOBP_NEGATIVE_REGULATION_OF_LYMPHOCYTE_MEDIATED_IMMUNITY	55	0.585328	1.93605	0.000203402	0.00268108	0.00196947	7171	tags=53%, list=19%, signal=43%	2302/2213/1378/722/100507436/3077/10225/383/3575/259307/3456/725/50943/84868/5777/6504/196/1380/10039/11006/10859/6318/3071/56940/1379/3134/6375/1604/64127
[truncated: 1,246 more rows]
